# Supplementary material for: Highly contiguous genome assembly of Drosophila prolongata—a model for evolution of sexual dimorphism and male-specific innovations
Source: G3 (Bethesda). 2024 Jul 13;14(10):jkae155. doi: 10.1093/g3journal/jkae155 (PMC11457088; doi:10.1093/g3journal/jkae155)
Supplement: jkae155_Supplementary_Data [file jkae155_supplementary_data.zip]

Archive with 11 entries (11 files):
- Figure_S1_G3-2024-405153.pdf
- Figure_S2_G3-2024-405153.pdf
- Figure_S3_G3-2024-405153.pdf
- Figure_S4_G3-2024-405153.pdf
- Figure_S5_G3-2024-405153.pdf
- Figure_S6_G3-2024-405153.pdf
- Figure_S7_G3-2024-405153.pdf
- Table_S1_G3-2024-405153.xlsx
- Table_S2_G3-2024-405153.xlsx
- Table_S3_G3-2024-405153.xlsx
- Table_S4_G3-2024-405153.xlsx
