# Supplementary material for: Highly contiguous genome assembly of Drosophila prolongata—a model for evolution of sexual dimorphism and male-specific innovations
Source: G3 (Bethesda). 2024 Jul 13;14(10):jkae155. doi: 10.1093/g3journal/jkae155 (PMC11457088; doi:10.1093/g3journal/jkae155)
Supplement: jkae155_Supplementary_Data [file jkae155_supplementary_data.zip › Table_S3_G3-2024-405153.xlsx]

## Sheet: Dpro
Table S3A: Scaffold-specific repeat sequence percentages across repeat classes in D. prolongata
For each scaffold, the scaffold sequence length (seqlength) is in base pairs (bp), with the values from the rest of the columns representing percent repeat/non-repeat content. Repeats are categorized into repeat classes, with multiclass repeats (i.e., repeats sharing multiple class annotations) indicated by dashes. For example, DNA-LINE stands for multiclass repeats with overlapps between DNA and…
seqnames	seqlengths	nonrepeat	DNA	DNA-LINE	DNA-LINE-LTR	DNA-LINE-LTR-RC	DNA-LINE-LTR-RC-Unknown	DNA-LINE-LTR-tandem_repeat	DNA-LINE-LTR-tandem_repeat-Unknown	DNA-LINE-LTR-Unknown	DNA-LINE-RC	DNA-LINE-RC-tandem_repeat	DNA-LINE-RC-tandem_repeat-Unknown	DNA-LINE-RC-Unknown	DNA-LINE-tandem_repeat	DNA-LINE-tandem_repeat-Unknown	DNA-LINE-Unknown	DNA-LTR	DNA-LTR-RC	DNA-LTR-RC-tandem_repeat	DNA-LTR-RC-tandem_repeat-Unknown	DNA-LTR-RC-Unknown	DNA-LTR-tandem_repeat	DNA-LTR-tandem_repeat-Unknown	DNA-LTR-Unknown	DNA-RC	DNA-RC-tandem_repeat	DNA-RC-tandem_repeat-Unknown	DNA-RC-Unknown	DNA-Satellite-tandem_repeat	DNA-Simple	DNA-Simple-Unknown	DNA-tandem_repeat	DNA-tandem_repeat-Unknown	DNA-Unknown	LINE	LINE-LTR	LINE-LTR-RC	LINE-LTR-RC-tandem_repeat	LINE-LTR-RC-tandem_repeat-Unknown	LINE-LTR-RC-Unknown	LINE-LTR-Simple	LINE-LTR-Simple-tandem_repeat	LINE-LTR-Simple-tandem_repeat-Unknown	LINE-LTR-Simple-Unknown	LINE-LTR-tandem_repeat	LINE-LTR-tandem_repeat-Unknown	LINE-LTR-Unknown	LINE-RC
Scaffold_344	39990007	84.2897	0.7499	0.00629907	2.75069e-05	0.000287572	0.000115029	0	0	0	0.00139785	0	0	0.000272568	0.000192548	0.000245061	0.00106777	0.0155839	0.000797699	0.000357589	0.000922731	0.00426607	0.002008	0.00310578	0.0131108	0.0200875	0.00131283	0.00261315	0.014131	0	0	0	0.0173793	0.0212803	0.153861	2.61253	0.0321005	0.00329332	0.000192548	1.00025e-05	0.0103376	0	0.000147537	0.000642661	0	0.00136034	0.00112778	0.00115029	0.0300425
Scaffold_116	27208793	89.1939	0.560179	0.000463086	0.000187439	6.98304e-05	0	0	0	0	0.000635824	0	0	0	0	1.10258e-05	0.000488813	0.0200707	0.00026462	0	0.000970275	0.00312399	0.000294023	0.00153994	0.00216474	0.00854136	0.000150687	0.0032269	0.00616345	0	0	0	0.00711535	0.0100739	0.0812201	0.832334	0.00452427	0.00382597	5.1454e-05	0.00158405	0.0087729	0.000819588	0.000393255	0.000867367	0	0.000205816	0	0.000455735	0.0106069
Scaffold_413	26501692	93.2877	0.250784	0.000581095	0	0	0	0	0	0	0.000181121	0	0.000264134	0.000298094	0	0.000630148	0.00104144	0.000615055	4.15068e-05	0	0.000422615	0.00155839	0.000679202	0.00216967	0.00156216	0.0105163	0.00196591	0.00155462	0.00261493	0	0	0	0.00569775	0.0125766	0.0707766	0.440689	0.00299981	0.00305264	0.000316961	0.00010188	0.00619206	0	0	0	0	0	0.000166027	1.50934e-05	0.0103616
Scaffold_414	22190323	43.5185	2.46602	0.0830587	9.01294e-05	0	0.000121675	0	0	0.000135194	0.00173499	0.000261375	0.0143982	0.00357814	0.000216311	0.00286161	0.00639468	0.0479623	0.0129876	0.0112617	0.0100629	0.0555963	0.00552042	0.0108561	0.0655466	0.0340419	0.00782323	0.0164216	0.0650914	0	9.01294e-06	9.01294e-06	0.162945	0.0576197	0.467037	10.6755	0.184387	0.00198285	0.000216311	0.00178907	0.0116943	0.00158628	0	0	0	0.00483093	0.000721035	0.0103604	0.0465879
Scaffold_28	10019847	91.9612	0.103904	0	0	0	0	0	0	0	0	0	0.000698613	9.98019e-06	0	0	0	0.00266471	0	0	0	0	0	0	0	0.00238527	0	0	0.00179643	0	0	0	0.00103794	0.00210582	0.0172358	0.197089	0	0.000598812	0	0	0	0	0.000718574	0.00545917	7.98415e-05	0	2.99406e-05	0	0.000658693
Scaffold_351	10018487	94.8261	0.139522	0	0	0	0	0	0	0	0	0	0	0	0	0	0	0.000618856	0	0	0	0	0	0.00165694	0.00109797	0.00540002	0	0	0.00529022	0	0	0	0.000988173	0.0132655	0.0457854	0.098967	0	0.00288467	0	0	0	0	0	0.000678745	0	0	0	0	0.00508061
Scaffold_293	9976466	49.8178	2.47059	0.0450159	0.000310731	0.00092217	0	0	0.000521227	0	0.0036987	0	0.000300708	0.000290684	0.000982312	0.00298703	0.000902123	0.0630985	0.0108455	0.00428007	0.000300708	0.0252093	0.00792866	0.0033579	0.0431415	0.0224829	0.00215507	0.00173408	0.0407359	0	0	0	0.0569941	0.061194	0.530639	9.86903	0.08498	0.00541274	0.000611439	0.00367866	0.0112665	0	0.000862029	0	0	0.00509198	0.00078184	0.00897111	0.0377488
Scaffold_406	8805910	93.2823	0.503083	1.1356e-05	0	0	0	0	0	0	0	0	0	0	0.000295256	0.00051102	0	0.00894854	0	0	0	0.00458783	0.0010334	0	0.00123781	0.00603004	0	0	0.0105384	0	0	0	0.0131162	0.0496031	0.254045	0.490625	0.00144221	0.00039746	0	0.000306612	0.00139679	0	0	0.0011356	0	0.0005678	0	9.08481e-05	0.00704073
Scaffold_412	8551548	92.5078	0.102742	0.0080921	0	0	0	0	0	0	0	0	0	0	0	0	0	0	0	0	0	0	0	0	0	0.00515696	0	0	0	0	0	0	0.00142664	0.00447872	0.0195871	0.0619654	0	0	0	0	0	0	0	0.00253755	0	0.000818565	2.33876e-05	0	0
Scaffold_181	8216911	87.8165	1.00225	0.014604	0	0	0	0	0	0	0	0	0	0	0	0	0.0028843	0.0028843	0.000815392	0	0	0	0	0.000632841	0.00025557	0.0206647	0.003006	0.00377271	0.00586595	0	0	0	0.0301451	0.0321775	0.209434	1.15944	0.0154316	0.000304251	0	0	0.0162105	0	0	0	0	0.0023123	0	0.00023123	0.0294393
Scaffold_164	5743958	43.3521	2.41396	0.0316506	0	0	0	0.000766022	0	0.0030815	0.000348192	0.000504878	0.00194987	0.00626746	0	0.00139277	0.0043524	0.0805542	0.0139277	0.00567553	3.48192e-05	0.0168003	0.00346451	0.00442204	0.142097	0.0516891	0.0126394	0.00309891	0.0519851	0	0	0	0.0913308	0.0775772	0.680785	11.4072	0.0761148	0.00276813	0	0.000470059	0.0244779	0	0	0.00121867	0	0.00654601	0.00134054	0.0235378	0.0576084
Scaffold_69	4151351	93.7158	0.225541	0	0	0	0	0	0	0	0	0	0	0	0	0	0	0	0	0	0	0	0	0	0	0.00751563	0	0.00741927	0.00277018	7.22656e-05	0	0	0.00375781	0.00845508	0.0113939	0.386091	0	0.000481771	0	0	0.00864779	0	0	0.00118034	0	0	0	0	0.0052513
Scaffold_43	4092272	90.4009	1.3861	0	0	0	0	0	0	0	0	0	0	0	0	0	0	0	0	0	0	0	0	0	0	0.00823503	0	0	0	0	0	0	0.0222859	0.0127558	0.0452805	0.572054	9.77452e-05	0	0	0	0.00791736	0	0	0	0	0	0	2.44363e-05	0.00359214
Scaffold_280	3960505	61.9786	2.90117	0.043656	0.00118672	0.00171695	0.000100997	0	0	0	0.00148971	0.000656482	0.00113622	0.00383789	0	0	0.0187602	0.00992298	0.0126247	0	0.00277742	0.0244666	0	0.00421663	0.0366115	0.0331271	0.00431763	0.00275217	0.062391	0	0	0	0.0759752	0.0640575	0.587223	10.0347	0.0526701	0.00653957	0	0	0.00457012	0	0	0	0	0.00515086	0	0.00487312	0.0229011
Scaffold_187	2006891	94.2148	0.070806	0	0	0	0	0	0	0	0	0	0	0	0	0	0	0	0	0	0	0	0	0	0	0.00573026	0	0.00114605	0	0	0	0	0	0.00742442	0.0056306	0.201855	0	0	0	0	0	0	0	0.00857047	0	0	0	0	0.00832133
Scaffold_312	1916955	87.0806	0.165992	0	0	0	0	0	0	0	0	0	0	0	0	0	0	0	0	0	0	0	0	0	0	0	0	0.00119982	0	0	0	0	0	0.0165366	0.0171626	0.381438	0	0.00151282	0	0	0.0173713	0	0	0.00412112	0	0	0	0	0.00975505
Scaffold_256	988651	43.7603	3.72255	0.00475395	0	0	0	0	0	0	0.00667576	0	0	0.00515854	0.000910331	0	0.0128458	0.00131492	0	0	0	0.0491579	0.00121378	0	0.0129469	0.531634	0.0568451	0	0.0432913	0	0	0	0.27138	0.0306478	0.291407	9.5424	0.0860769	0	0	0	0.0373236	0	0	0	0	0.00778839	0	0.00242755	0.0194204
Scaffold_285	965532	41.3955	1.79632	0.0034178	0	0	0	0	0	0	0	0	0	0	0.00165712	0	0	0.266899	0.00155355	0	0	0	0.0314852	0	0.000517849	0.0492992	0.0161569	0	0.0706346	0	0	0	0.0825452	0.00155355	0.381033	12.1899	0.102327	0	0	0.000414279	0	0	0	0	0	0.00600705	0	0	0.00497135
Scaffold_155	896135	25.0648	0.78381	0.0489882	0	0	0	0	0	0	0	0	0	0.0424043	0	0	0	0.00156226	0	0	0	0	0	0.00156226	0.00100431	0	0	0	0.0911693	0	0	0	0.0215369	0.0763278	0.611403	8.36459	0.124312	0.00502156	0	0	0.0350394	0	0	0	0	0.0058027	0	0.0069186	0.0248846
Scaffold_36	780418	38.3164	4.06218	0.136593	0	0	0.000640682	0	0	0	0	0	0	0	0	0	0	0.00448478	0.0210144	0	0	0.104175	0	0	0.0308809	0.017811	0	0.0360063	0.0518953	0	0	0	0.261783	0.123908	0.584815	5.48527	0.0316497	0	0	0	0	0	0	0	0	0	0	0	0.0817511
Scaffold_396	646658	34.4726	3.14896	0	0	0	0	0	0	0	0	0.00402067	0.00695886	0	0	0.117527	0.294282	0.00881455	0	0	0	0.0719082	0	0	0.0440728	0.0643308	0.0150002	0	0.259643	0	0	0	0.186807	0.0983518	0.539079	7.45788	0.175827	0	0	0	0	0	0	0	0	0	0	0.00371139	0.0828877
Scaffold_383	629631	25.5488	1.57727	0	0	0	0	0	0	0	0	0	0	0.1188	0	0.448993	0.155329	0.000794116	0.00571763	0	0	0	0	0	0.000952939	0.120547	0	0.00460587	0.143576	0	0	0	0.00111176	0.604005	0.34274	8.41525	0.145641	0	0	0	0	0	0	0	0	0.00825881	0	0	0
Scaffold_325	541551	95.7974	0.014957	0	0	0	0	0	0	0	0	0	0	0	0	0	0	0	0	0	0	0	0	0	0	0	0	0	0	0	0	0	0	0	0	0.0731233	0	0	0	0	0	0	0	0	0	0	0	0	0
Scaffold_22	541229	26.469	1.34324	0	0.00221718	0	0	0	0	0	0	0	0	0	0	0	0	0.115478	0	0	0	0	0	0	0.0484083	0.00535818	0.0129335	0	0.00923823	0	0	0	0.0295623	0.0528427	0.487964	12.3297	0.0875785	0	0	0	0	0	0	0	0	0	0	0.00517341	0
Scaffold_149	516885	42.5244	1.66652	0	0	0	0	0	0	0	0	0	0	0	0	0	0	0.00677133	0.0011608	0	0	0.0005804	0	0	0	0.0574596	0	0.00309547	0.098281	0	0	0	0.0296004	0.0708088	0.150517	7.84855	0.0297939	0.0220552	0.00193467	0	0	0	0	0	0	0.00967333	0	0	0.0176055
Scaffold_50	508978	29.9154	2.60935	0	0	0	0	0	0	0	0	0	0	0	0	0	0.00196472	0	0	0	0	0	0	0.00137531	0	0.0206296	0	0	0.0284885	0	0	0	0.0501004	0.0787853	0.462102	7.9752	0.189006	0	0	0	0	0	0	0	0	0.0231837	0	0.0605134	0.0306497
Scaffold_225	504029	37.4486	2.41692	0.000992006	0	0	0	0	0	0	0	0	0	0	0	0	0	0.0236098	0	0	0	0	0	0	0	0.0537667	0	0	0.0101185	0	0	0	0.0460291	0.035117	0.376169	15.3088	0.109518	0	0	0	0	0	0	0	0	0.00198401	0	0.000198401	0.0374978
Scaffold_329	471541	17.2462	0.953045	0	0	0	0	0	0	0	0	0	0	0	0	0	0	0.00954318	0	0	0.081011	0.200407	0	0	0.000424141	0.0106035	0	0.0882214	0.185562	0	0	0	0.00742247	0.0769816	0.32574	15.2835	0.0407176	0	0	0	0	0	0	0	0	0.00975525	0	0	0.00657419
Scaffold_278	431038	34.6529	0.278398	0.0642635	0	0	0	0	0	0	0	0	0	0	0	0	0	0.0236638	0	0	0	0	0	0	0.0322477	0	0	0	0.0194878	0	0	0	0	0.0341037	0.112287	7.66243	0.0352637	0	0	0	0	0	0	0	0	0	0	0.00440796	0.00463996
Scaffold_258	408087	36.1634	2.04932	0.0365118	0	0	0	0	0	0	0	0	0	0	0	0	0	0.00980183	0	0	0	0	0	0	0	0.0666525	0	0	0.184765	0	0	0	0.288664	0.032101	0.270286	8.53274	0.0110271	0.0147027	0	0	0	0	0	0	0	0	0	0	0.0112721
Scaffold_150	384618	29.3434	2.68682	0.0124799	0	0	0	0	0	0	0	0	0	0	0	0	0	0.0343198	0	0	0	0	0	0	0.00311998	0.0171599	0	0.0155999	0.0246998	0	0	0	0.0150799	0	0.119859	7.86885	0.0686395	0	0	0	0	0	0	0	0	0.00779995	0	0.00363998	0.0174199
Scaffold_247	384296	23.6768	1.33881	0	0	0	0	0	0	0	0	0	0	0	0	0	0	0.0226388	0.0218582	0	0	0	0	0	0.00208173	0.0335679	0	0	0.0239399	0	0	0	0.0275829	0	0.0327872	4.79318	0.107729	0	0	0	0	0	0	0	0	0	0	0	0.0934176
Scaffold_127	330409	43.2116	2.05533	0	0	0	0	0	0	0	0	0	0	0	0	0	0	0.00696107	0	0	0	0	0	0	0	0	0	0	0	0	0	0	0.0314761	0.115009	0.131352	9.9398	0.180685	0	0	0	0	0	0	0	0	0.0142248	0	0	0
Scaffold_13	320608	39.2273	2.03332	0.11291	0.00467861	0	0	0	0	0	0	0	0	0	0	0	0	0.110415	0	0	0.0455385	0.0786007	0	0	0.0171549	0.0377408	0	0.0162192	0.0998104	0	0	0	0.00218335	0.0558314	0.471916	6.78492	0.159697	0	0	0	0	0	0	0	0	0.0552076	0	0	0
Scaffold_365	319582	42.8688	4.47209	0.111083	0	0	0	0	0	0	0	0	0	0	0	0	0	0	0	0	0	0	0	0	0.00187745	0	0.00187745	0.0131422	0.0262843	0	0	0	0.0904306	0.0453718	0.449024	3.02489	0.0162713	0	0	0	0	0	0	0	0	0	0	0	0
Scaffold_252	314829	51.3295	5.9518	0	0	0	0	0	0	0	0	0	0	0	0	0	0	0	0	0	0	0	0	0	0.16644	0	0	0	0	0	0	0	0.083855	0.0222343	0.2522	7.31032	0.180415	0	0	0	0	0	0	0	0	0.0419275	0	0	0
Scaffold_230	312319	48.7012	2.87206	0.231494	0	0	0	0	0	0	0	0	0	0	0.000320185	0	0	0	0	0	0	0	0	0	0	0	0	0	0	0	0	0	0	0	0	5.36503	0.234696	0	0	0	0	0	0	0	0	0.0332993	0	0	0
Scaffold_213	307031	91.1748	0	0	0	0	0	0	0	0	0	0	0	0	0	0	0	0	0	0	0	0	0	0	0	0.0205191	0	0	0.0166107	0	0	0	0	0	0	0	0	0	0	0	0	0	0	0	0	0	0	0	0
Scaffold_234	295730	25.9815	0.731072	0	0	0	0.0926521	0	0	0	0	0	0	0	0	0	0	0.0287424	0	0	0.160619	0.203564	0	0	0.000676293	0.0344909	0	0.0912995	0.137964	0	0	0	0	0.274237	0.858215	9.4938	0.0473405	0	0	0	0.0334765	0	0	0	0	0	0	0	0.0517364
Scaffold_74	280035	43.7592	0.805614	0	0	0	0	0	0	0	0	0	0	0	0	0	0	0.00857036	0	0	0	0	0	0.00357098	0.00964165	0.0449944	0	0	0.00142839	0	0	0	0.0742764	0.0960594	0.678487	9.717	0.0264253	0	0	0	0	0	0	0	0	0	0	0	0
Scaffold_103	273970	34.4669	2.23309	0	0	0	0	0	0	0	0	0	0	0	0	0	0.137606	0.000365003	0	0	0	0	0	0	0.00292003	0.0470854	0.0255502	0	0.0240902	0	0	0	0.124466	0	0.502245	8.30821	0.0438004	0	0	0	0	0	0	0	0	0.0109501	0	0	0.0135051
Scaffold_173	270691	62.3113	9.01508	0	0	0	0	0	0	0	0	0	0	0	0	0	0	0.0254903	0	0	0	0	0	0	0	0	0	0	0	0	0	0	0.0325094	0.277069	1.51686	5.81142	0.0498724	0	0	0	0	0	0	0	0	0	0	0	0.0144076
Scaffold_61	264176	33.9425	3.00746	0.210466	0	0	0	0	0	0	0	0	0	0	0	0	0	0	0	0	0	0	0	0.0136273	0.0760856	0.101448	0	0	0.0987978	0	0	0	0	0.00378536	0.0681364	19.7917	0.364908	0	0	0	0	0	0	0	0	0	0	0	0
Scaffold_336	240080	23.8404	1.41536	0	0	0	0	0	0	0	0	0	0	0	0	0	0	0.00541486	0.00291569	0	0	0	0	0	0	0.51108	0.0924692	0	0.0424858	0	0	0	0	0	0.123292	5.36988	0.221176	0	0	0	0	0	0	0	0	0.0462346	0	0	0
Scaffold_355	237628	40.1228	2.86919	0	0	0	0	0	0	0	0	0	0	0	0	0	0	0.0319828	0	0	0	0	0	0	0.0517616	0	0	0	0.113202	0	0	0	0.11236	0	1.08447	5.35122	0.0109415	0	0	0	0	0	0	0	0	0	0	0	0.109836
Scaffold_380	232162	29.2089	1.27239	0	0	0	0	0	0	0	0	0	0	0	0	0.727509	0.758953	0.0038766	0	0	0	0	0	0	0.0103376	0.000430734	0	0	0	0	0	0	0.0615949	0.688312	1.08976	4.94267	0.402736	0	0	0	0	0	0	0	0	0	0	0	0
Scaffold_110	225761	41.2569	0.392007	0	0	0	0	0	0	0	0	0	0.0620125	0.00132884	0	0	0.00354357	0.00132884	0	0	0	0.00177179	0	0	0.00310062	0	0	0.000442946	0.372075	0	0	0	0	0.024362	1.18311	9.68369	0.0761868	0.00841598	0	0	0	0	0	0	0	0	0	0	0.253808
Scaffold_78	218271	13.2349	1.81243	0	0	0	0	0	0	0	0	0	0.0325284	0	0	0	0	0	0.0215329	0	0	0	0	0	0.00366517	0.056352	0.0320702	0	0.302376	0	0	0	0.251064	0.018784	0.89201	7.98915	0.218078	0.0316121	0	0	0	0	0	0	0	0	0	0	0.0444402
Scaffold_274	209955	83.8856	0	0	0	0	0	0	0	0	0	0	0	0	0	0	0	0	0	0	0	0	0	0	0	0	0	0	0	0	0	0	0	0	0	1.87802	0	0	0	0	0	0	0	0	0	0	0	0	0
Scaffold_186	207104	88.7042	0	0	0	0	0	0	0	0	0	0	0	0	0	0	0	0	0	0	0	0	0	0	0	0	0	0	0	0	0	0	0	0	0	2.24718	0	0	0	0	0	0	0	0	0	0	0	0	0.060839
Scaffold_260	201838	47.0942	2.90332	0.000990894	0	0	0	0	0	0	0	0	0	0	0	0	0.023286	0	0	0	0	0	0	0	0	0	0	0	0	0	0	0	0.103053	0	0.514769	9.95799	0	0	0	0	0	0	0	0	0	0	0	0	0
Scaffold_136	201763	48.0257	0.511987	0	0	0	0	0	0	0	0	0	0	0	0	0.0351898	0.0386592	0	0	0	0	0.00198252	0	0	0.00346942	0.028251	0	0	0	0	0	0	0	0	0.0822747	3.87534	0.0629451	0.0247816	0	0	0	0	0	0	0	0	0	0	0.0406417
Scaffold_191	201142	17.6542	5.89385	0.179972	0	0	0	0	0	0	0	0	0	0	0	0	0	0.0526991	0	0	0	0	0	0	0.012429	0.00149148	0	0.000497161	0.0198864	0	0	0	0.243609	0.0865061	0.379831	5.84314	0.206322	0	0	0	0	0	0	0	0	0.0402701	0	0	0
Scaffold_405	195987	41.7472	0	0	0	0	0	0	0	0	0	0	0	0	0	0	0	0	0	0	0	0	0	0	0	0	0	0	0	0	0	0	0	0	0.201034	8.46638	0.00153071	0	0	0	0	0	0	0	0	0	0	0	0
Scaffold_189	194860	29.6639	0.526019	0	0	0	0	0	0	0	0	0	0	0	0	0	0.029765	0	0	0	0	0	0	0	0	0	0	0	0	0	0	0	0.0128297	0	0.0728728	5.45366	0.0195012	0.0328441	0	0	0	0	0	0	0	0	0	0	0.100585
Scaffold_4	192509	16.1265	1.96926	0.00415565	0	0	0	0	0	0	0.00415565	0	0	0	0	0	0	0.120514	0	0	0	0	0	0	0.151162	0.0493483	0	0	0	0	0	0	0	0	0.719447	18.8542	0	0	0	0	0	0	0	0	0	0	0	0.000519456	0.011428
Scaffold_343	189248	39.0847	1.59685	0	0	0	0	0	0	0	0	0	0	0	0	0	0.00686929	0.00686929	0	0	0	0	0	0	0.0401589	0	0	0	0	0	0	0	0.0253635	0.0190227	0.395249	8.38107	0.00898292	0	0	0	0	0	0	0	0	0	0	0	0
Scaffold_348	173843	14.3986	2.73062	0	0	0	0	0	0	0	0	0	0	0	0	0	0	0	0.135179	0.102391	0.0816829	0.300846	0	0	0.000575232	0.0575232	0	0	0	0	0	0	0.131728	0	0.301997	7.45903	0.00115046	0	0	0	0	0	0	0	0	0	0	0.00690278	0
Scaffold_362	173090	52.724	6.69709	0	0	0	0	0	0	0	0	0	0	0	0	0	0.0548847	0.0179098	0.028309	0	0	0	0	0.0202207	0.0294644	0.0381305	0	0	0	0	0	0	0.197007	0.183142	1.31839	1.82506	0	0	0	0	0	0	0	0	0	0	0	0	0
Scaffold_58	172494	43.5604	5.25757	0.00231892	0	0	0	0	0	0	0	0	0	0	0	0	0.00057973	0	0	0	0	0	0	0	0	0.0260879	0	0	0	0	0	0	0.0550744	0	1.12178	10.4433	0	0	0	0	0	0	0	0	0	0	0	0	0.00289865
Scaffold_361	171566	26.4691	1.83603	0	0	0	0	0	0	0	0	0	0	0	0	0	0	0.00874299	0	0	0	0	0	0	0.00116573	0.0676125	0	0	0	0	0	0	0	0	0.271616	14.1269	0.406258	0	0	0	0	0	0	0	0	0.030309	0	0	0
Scaffold_99	169720	66.7111	0.236272	0	0	0	0	0	0	0	0	0	0	0	0	0	0	0.0282819	0	0	0	0	0	0	0.0730615	0	0	0	0	0	0	0	0	0	0.338204	4.82501	0	0	0	0	0	0	0	0	0	0	0	0	0
Scaffold_248	165342	25.4739	0.869108	0	0	0	0	0	0	0	0	0	0	0	0	0	0	0.00302404	0	0	0	0	0	0	0	0.0828586	0	0	0.217731	0	0	0	0.0338692	0	0.14092	9.98476	0.317524	0	0	0	0	0	0	0	0	0	0	0	0
Scaffold_349	160160	60.5944	1.03584	0	0	0	0	0	0	0	0	0	0	0	0	0	0	0	0	0	0	0	0	0	0	0	0	0	0	0	0	0	0.0355894	0	0	0.310315	0	0	0	0	0	0	0	0	0	0	0	0	0
Scaffold_196	149993	67.1818	0.414019	0	0	0	0	0	0	0	0	0	0	0	0	0	0	0	0	0	0	0	0	0	0	0.0406686	0	0	0	0	0	0	0	0	0.0213343	0.396018	0	0	0	0	0	0	0	0	0	0	0	0	0
Scaffold_48	146870	28.2168	0.135494	0	0	0	0	0	0	0	0	0	0	0	0	0	0.0428951	0	0	0	0	0	0	0	0	0	0	0	0.106216	0	0	0	0	0	0.0960033	9.29598	0.119153	0	0	0	0	0	0	0	0	0	0	0	0.00476612
Scaffold_400	143129	93.2704	0.0475096	0	0	0	0	0	0	0	0	0	0	0	0	0	0	0	0	0	0	0	0	0	0	0	0	0	0	0	0	0	0	0	0.817444	0.0733604	0	0.148817	0.0356322	0	0.259207	0	0	0	0	0	0	0	0
Scaffold_209	141839	23.5076	2.22435	0	0	0	0	0	0	0	0	0	0	0	0	0	0	0	0	0	0	0.153695	0	0	0.120559	0.0881281	0	0	0.0239708	0	0	0	0.131135	0.00705025	0.556264	6.83733	0	0	0	0	0	0	0	0	0	0	0	0	0
Scaffold_31	139088	33.6787	1.19061	0	0	0	0	0	0	0	0	0	0	0	0	0	0	0	0.179742	0.193403	0	0.102813	0	0	0	0	0	0	0	0	0	0	0.046014	0	0.0877143	9.33582	0.00503278	0	0	0	0	0	0	0	0	0	0	0	0
Scaffold_294	137757	87.5651	1.96142	0	0	0	0	0	0	0	0	0	0	0	0	0	0	0	0	0	0	0	0	0	0	0.145909	0	0	0.0740434	0	0	0	0.0304885	0	0	0.129213	0	0	0	0	0	0	0	0	0	0	0	0	0
Scaffold_81	136055	41.8007	0.707067	0	0	0	0	0	0	0	0.216089	0.159494	0	0	0	0	0	0.153614	1.73165	1.75517	0	2.30495	0	0	0.000734997	0.973136	1.83749	0.552718	2.768	0	0	0	0	0.0154349	0.724707	4.97372	0	0	0	0	0	0	0	0	0	0	0	0	1.43177
Scaffold_119	135779	17.4659	8.79076	0.0611287	0	0	0	0	0	0	0	0	0	0	0	0	0	0.0184123	0	0	0	0	0	0	0.000736491	0	0	0	0	0	0	0	0.0338786	0.150244	0.71366	1.62985	0.192224	0	0	0	0	0	0	0	0	0.0213582	0	0	0
Scaffold_407	128694	53.8852	2.69632	0	0	0	0	0	0	0	0	0	0	0	0	0	0	0.00388519	0	0	0	0	0	0	0	0	0	0	0	0	0	0	0.062163	0.0326356	0.669029	0.858626	0	0	0	0	0	0	0	0	0	0	0	0	0
Scaffold_156	127979	4.9219	0.460232	0	0	0	0	0	0	0	0	0	0	0	0	0	0	0	0	0	0	0	0	0	0	0	0	0	0	0	0	0	0.129709	0	0	58.508	0	0	0	0	0	0	0	0	0	0	0	0	0
Scaffold_60	125062	29.415	2.90576	0	0	0	0	0	0	0	0	0	0	0	0	0	0	0.00479762	0	0	0	0	0	0	0	0.000799603	0	0	0	0	0	0	0.0455774	0	0.0335833	6.58793	0	0	0	0	0	0	0	0	0	0	0	0.00879564	0.0319841
Scaffold_314	123513	13.3047	2.65559	0.272036	0	0	0	0	0	0	0	0	0	0	0	0	0	0.0113348	0	0	0	0	0	0	0.642847	0	0	0	0	0	0	0	0	0	0.803964	20.1971	0.463919	0	0	0	0	0	0	0	0	0.0380527	0	0.0331949	0
Scaffold_95	122295	30.7699	1.30913	0.0351609	0	0	0	0	0	0	0	0	0	0	0	0	0.115295	0.577293	0	0	0	0	0.363874	0	0	0.00490617	0	0	0	0	0	0	0.0645979	0	0.457091	15.1642	0.111207	0	0	0	0	0	0	0	0	0	0	0	0
Scaffold_387	121119	39.5479	1.73301	0	0	0	0	0	0	0	0	0	0	0	0	0	0	0	0	0	0	0	0	0	0	0	0	0	0	0	0	0	0.259249	0	0.10403	13.5363	0	0	0	0	0	0	0	0	0	0	0	0	0.00660507
Scaffold_73	114898	27.4861	2.25765	0	0	0	0	0	0	0	0	0	0	0	0	0	0	0	0.0174067	0	0	0	0	0	0	0.0870337	0	0	0	0	0	0	0	0	0	3.44654	0	0	0	0	0	0	0	0	0	0	0	0	0
Scaffold_257	111092	88.2854	0	0	0	0	0	0	0	0	0	0	0	0	0	0	0	0	0	0	0	0	0	0	0	0	0	0	0	0	0	0	0	0	0	0	0	0	0	0	0	0	0	0	0	0	0	0	0
Scaffold_27	108108	57.7228	0	0	0	0	0	0	0	0	0	0	0	0	0	0	0	0	0	0	0	0	0	0	0	0	0	0	0	0	0	0	0	0	0	3.81285	0	0	0	0	0	0	0	0	0	0	0	0	0
Scaffold_93	107553	44.2814	13.147	0	0	0	0	0	0	0	0	0	0	0	0	0	0	0	0	0	0	0	0	0	0	0	0	0	0	0	0	0	0.250109	1.98135	2.17102	7.41588	0	0	0	0	0	0	0	0	0	0	0	0	0
Scaffold_195	104028	60.7452	1.99562	0	0	0	0	0	0	0	0	0	0	0	0	0	0	0.701734	0	0	0	0	0.0538317	0	0	0.0615219	0	0	0.0490253	0	0	0	0	0	0.659438	2.68293	0	0	0	0	0	0	0	0	0	0	0	0	0
Scaffold_214	103604	4.89653	2.17752	0	0	0	0	0	0	0	0	0	0	0	0	0	0	0.00386085	0	0	0	0	0	0	0	0	0	0	0	0	0	0	0.142852	0	0.146712	15.2494	1.2403	0.0318521	0	0	0	0	0	0	0	0	0	0	0.00868692
Scaffold_38	103422	12.4993	3.86378	0	0	0	0	0	0	0	0	0	0	0	0	0	0	0	0	0	0	0	0	0	0	0	0	0	0	0	0	0	0.122798	0	0.310379	14.1711	0.129566	0	0	0	0	0	0	0	0	0	0	0.0125699	0
Scaffold_304	102271	73.1468	3.68726	0	0	0	0	0	0	0	0	0	0	0	0	0	0	0	0	0	0	0	0	0	0	0	0	0	0	0	0	0	0.0459563	0.0410674	0.585699	5.58027	0	0	0	0	0	0	0	0	0	0	0	0	0
Scaffold_236	101120	43.21	1.79786	0	0	0	0	0	0	0	0	0	0	0	0	0	0	0	0	0	0	0	0	0	0	0	0	0	0	0	0	0	0.134494	0	0	0	0	0	0	0	0	0	0	0	0	0	0	0	0
Scaffold_389	100210	71.5358	0	0	0	0	0	0	0	0	0	0	0	0	0	0	0	0	0	0	0	0	0	0	0	0	0	0	0	0	0	0	0	0	0.272428	0	0	0	0	0	0	0	0	0	0	0	0	0	0
Scaffold_6	98409	15.1439	2.89811	0.0132102	0	0	0	0	0	0	0	0	0	0	0	0	0	0	0.0497922	0	0	0	0	0	0	0.672703	0.247945	0.00508084	0.198153	0	0	0	0	0.185959	0.238799	10.5549	0.277414	0	0	0	0	0	0	0	0	0	0	0	0.00203233
Scaffold_283	97143	40.0286	0	0	0	0	0	0	0	0	0	0	0	0	0	0	0	0	0	0	0	0	0	0	0	0	0	0	0	0	0	0	0	0	0	1.28367	0	0	0	0	0	0	0	0	0	0	0	0	0.00823528
Scaffold_180	96154	87.3037	2.2204	0	0	0	0	0	0	0	0	0	0	0	0	0	0	0	0	0	0	0	0	0	0	0	0	0	0	0	0	0	0.0623999	0.00727999	0.01664	0	0	0	0	0	0	0	0	0	0	0	0	0	0
Scaffold_282	94910	7.4755	0.784954	0.35402	0	0	0	0	0	0	0	0	0	0	0	0	0	0.065325	0	0	0	0	0	0	0	0	0	0	0.274997	0	0	0	0	0	0.155937	10.0506	0.189653	0	0	0	0	0	0	0	0	0.0168581	0	0	0
Scaffold_184	94882	41.3503	0	0	0	0	0	0	0	0	0	0	0	0	0	0	0	0	0	0	0	0	0	0	0	0	0	0	0	0	0	0	0	0	0	0	0	0	0	0	0	0	0	0	0	0	0	0	0
Scaffold_364	94539	41.457	0	0	0	0	0	0	0	0	0	0	0	0	0	0	0	0	0	0	0	0	0	0	0	0	0	0	0	0	0	0	0	0	0	4.27972	0.451665	0	0	0	0	0	0	0	0	0	0	0.0412528	0
Scaffold_2	93937	44.1413	0	0	0	0	0	0	0	0	0	0	0	0	0	0	0	0	0	0	0	0	0	0	0	0	0	0	0	0	0	0	0	0	0	0.0915507	0	0	0	0	0	0	0	0	0	0	0	0	0
Scaffold_391	92682	52.3424	0.395978	0.127317	0	0	0	0	0	0	0	0	0	0	0	0	0	0	0	0	0	0	0	0	0	0	0	0	0	0	0	0	0.0129475	0.324766	0.115449	0.369004	0.0215792	0	0	0	0	0	0	0	0	0	0	0	0
Scaffold_166	92392	49.6017	1.46874	0	0	0	0	0	0	0	0	0	0	0	0	0	0	0	0	0	0	0	0	0	0.0108234	0	0	0	0.311715	0	0	0	0	0	0.097411	4.72444	0.0270586	0	0	0	0	0	0	0	0	0	0	0	0.102823
Scaffold_194	89590	32.2458	2.40875	0	0	0	0	0	0	0	0	0	0	0	0	0	0.00223239	0	0	0	0	0	0	0	0	0.0301373	0	0.0781337	0.168546	0	0	0	0.468802	0.157384	1.09052	19.3727	0.00669718	0	0	0	0	0	0	0	0	0	0	0	0.0636232
Scaffold_375	88558	51.154	1.99982	0	0	0	0	0	0	0	0	0	0	0	0	0	0	0	0	0	0	0	0	0	0	0.0711398	0	0	0.0575894	0	0	0	0	0	0.708011	23.6466	0.0135504	0	0	0	0	0	0	0	0	0	0	0	0
Scaffold_178	86778	59.1648	0	0	0	0	0	0	0	0	0	0	0	0	0	0	0	0	0	0	0	0	0	0	0	0	0	0	0	0	0	0	0	0	0	11.3727	0	0	0	0	0	0	0	0	0	0	0	0	0
Scaffold_305	83488	77.174	1.16663	0	0	0	0	0	0	0	0	0	0	0	0	0	0	0	0	0	0	0.0263511	0	0	0.00359333	0.188051	0	0.0970199	0.200029	0	0	0	0	0.0527022	0.340169	1.93201	0	0	0	0	0	0	0	0	0	0	0	0	0
Scaffold_370	82595	62.373	1.67322	0	0	0	0	0	0	0	0	0	0	0	0	0	0	0.104123	0	0	0	0	0	0	0	0	0	0	0	0	0	0	0	0	0.472184	4.70367	0	0	0	0	0	0	0	0	0	0	0	0	0
Scaffold_350	82333	4.00568	2.51539	0	0	0	0	0	0	0	0	0	0	0	0	0	0	0.0340082	0	0	0	0	0	0	0	0	0	0	0.0170041	0	0	0	0.0570853	0	0.120243	6.27209	0	0	0	0	0	0	0	0	0	0	0	0	0
Scaffold_281	81405	97.1071	0	0	0	0	0	0	0	0	0	0	0	0	0	0	0	0	0	0	0	0	0	0	0	0	0	0	0	0	0	0	0	0	0	0	0	0	0	0	0	0	0	0	0	0	0	0	0
Scaffold_47	78802	0.922565	0	0	0	0	0	0	0	0	0	0	0	0	0	0	0	0	0	0	0	0	0	0	0	0	0	0	0	0	0	0	0	0	0	0	0	0	0	0	0	0	0	0	0	0	0	0	0
Scaffold_342	78510	84.588	0	0	0	0	0	0	0	0	0	0	0	0	0	0	0	0	0	0	0	0	0	0	0	0	0	0	0	0	0	0	0	0	0	0.0356642	0	0	0	0	0	0	0	0	0	0	0	0	0
Scaffold_26	78235	55.8791	0	0	0	0	0	0	0	0	0	0	0	0	0	0	0	0	0	0	0	0	0	0	0	0	0	0	0	0	0	0	0	0	0	0	0	0	0	0	0	0	0	0	0	0	0	0	0
Scaffold_25	77861	96.3332	0	0	0	0	0	0	0	0	0	0	0	0	0	0	0	0	0	0	0	0	0	0	0	0	0	0	0	0	0	0	0	0	0	0	0	0	0	0	0	0	0	0	0	0	0	0	0
Scaffold_369	77570	45.6749	4.75957	0	0	0	0	0	0	0	0	0	0	0	0	0	0	0	0	0	0	0	0	0	0	0	0	0	0	0	0	0	0	0	0.100554	13.1958	0	0	0	0	0	0	0	0	0	0	0	0	0.00386747
Scaffold_30	77475	92.4634	2.7312	0	0	0	0	0	0	0	0	0	0	0	0	0	0	0	0	0	0	0	0	0	0	0	0	0	0	0	0	0	0	0	0.570507	0.50597	0	0	0	0	0	0	0	0	0	0	0	0	0
Scaffold_188	75456	97.5509	0	0	0	0	0	0	0	0	0	0	0	0	0	0	0	0	0	0	0	0	0	0	0	0	0	0	0	0	0	0	0	0	0	0	0	0	0	0	0	0	0	0	0	0	0	0	0
Scaffold_411	72588	16.5441	0.987767	0	0	0	0	0	0	0	0	0	0	0	0	0	0	0	0	0	0	0	0	0	0	0	0	0	0	0	0	0	0.584119	0.00826583	0.607538	0	0	0	0	0	0	0	0	0	0	0	0	0	0
Scaffold_9	72330	14.7878	0	0	0	0	0	0	0	0	0	0	0	0	0	0	0	0.00967787	0	0	0	0	0	0.0718927	0.188027	0	0	0	0	0	0	0	0	0.222591	0	10.9083	0	0	0	0	0	0	0	0	0	0	0	0	0
Scaffold_208	72117	93.3289	0	0	0	0	0	0	0	0	0	0	0	0	0	0	0	0	0	0	0	0	0	0	0	0	0	0	0	0	0	0	0	0	0	0	0	0	0	0	0	0	0	0	0	0	0	0	0
Scaffold_220	71020	98.5004	0	0	0	0	0	0	0	0	0	0	0	0	0	0	0	0	0	0	0	0	0	0	0	0	0	0	0	0	0	0	0	0	0	0	0	0	0	0	0	0	0	0	0	0	0	0	0
Scaffold_79	70988	0.507128	0	0	0	0	0	0	0	0	0	0	0	0	0	0	0	0	0	0	0	0	0	0	0	0	0	0	0	0	0	0	0	0	0	68.0636	0	0	0	0	0	0	0	0	0	0	0	0	0
Scaffold_287	70349	7.78121	0	0	0	0	0	0	0	0	0	0	0	0	0	0	0	0	0	0	0	0	0	0	0	0	0	0	0	0	0	0	0	0	0	26.3259	0	0	0	0	0	0	0	0	0	0	1.13292	1.22816	0
Scaffold_290	70121	55.2031	0	0	0	0	0	0	0	0	0	0	0	0	0	0	0	0	0	0	0	0	0	0	0	0	0	0	0	0	0	0	0	0	0	0	0	0	0	0	0	0	0	0	0	0	0	0	0
Scaffold_377	70017	96.7436	0	0	0	0	0	0	0	0	0	0	0	0	0	0	0	0	0	0	0	0	0	0	0	0	0	0	0	0	0	0	0	0	0	0	0	0	0	0	0	0	0	0	0	0	0	0	0
Scaffold_240	69068	11.7985	0.247582	0	0	0	0	0	0	0	0	0	0	0	0	0	0	0.0028957	0	0	0	0	0	0	0	0	0	0	0	0	0	0	0	0	0	0	0	0	0	0	0	0	0	0	0	0	0	0	0
Scaffold_125	68683	15.1347	0	0	0	0	0	0	0	0	0	0	0	0	0	0	0	0	0	0	0	0	0	0	0	0.990056	0.361079	0	0.0742542	0	0	0	0	0	0	1.10071	0	0	0	0	0	0	0	0	0	0	0	0	0
Scaffold_395	67686	24.4378	5.5137	0	0	0	0	0	0	0	0	0	0	0	0	0	0	0	0	0	0	0	0	0	0	0.280708	0.00295482	0	0.19945	0	0	0	0.0768253	0.206837	0.106374	7.17135	0	0	0	0	0	0	0	0	0	0	0	0	0
Scaffold_259	66684	20.2522	0	0	0	0	0	0	0	0	0	0.0389899	0.0659828	0.00149961	0	0	0	0.00299922	0	0	0	0	0	0	0.0749805	0	0	0	0.118469	0	0	0	0	0.782796	0.863775	1.80853	0	0	0	0	0	0	0	0	0	0	0	0	0
Scaffold_215	66033	32.7473	10.1919	0	0	0	0	0	0	0	0	0	0	0	0	0	0	0.187785	0.00302879	0	0	0	0	0	0	0.0469462	0.109036	0.0196871	0.216558	0	0	0	0.481577	0.49975	1.263	3.12117	0	0	0	0	0	0	0	0	0	0	0	0	0
Scaffold_245	64386	41.3009	1.18038	0	0	0	0	0	0	0	0	0	0	0	0	0	0	0	0	0	0	0	0	0	0	0	0	0	0	0	0	0	0	0	0	23.8732	0	0	0	0	0	0	0	0	0	0	0	0	0
Scaffold_120	64378	13.0448	0	0	0	0	0	0	0	0	0	0	0	0	0	0	0	0	0	0	0	0	0	0	0	0	0	0	0	0	0	0	0	0	0	0	0	0	0	0	0	0	0	0	0	0	0	0	0
Scaffold_410	64180	70.3771	0	0	0	0	0	0	0	0	0	0	0	0	0	0	0	0	0	0	0	0	0	0	0	0	0	0	0	0	0	0	0	0	0	3.57588	0	0	0	0	0	0	0	0	0	0	0	0	0.00934871
Scaffold_394	63570	49.731	0	0	0	0	0	0	0	0	0	0	0	0	0	0	0	0	0	0	0	0	0	0	0	0	0	0	0.234387	0	0	0	0	0	0	2.95737	0	0	0	0	0	0	0	0	0	0	0	0	0
Scaffold_403	62203	39.4113	8.80986	0	0	0	0	0	0	0	0	0	0	0	0	0	0	0	0	0	0	0	0	0	0	0.0321528	0	0	0	0	0	0	0	0	0.299021	9.49633	0	0	0	0	0	0	0	0	0	0	0	0	0
Scaffold_318	59959	56.4769	3.12213	0	0	0	0	0	0	0	0	0	0	0	0	0	0	0	0	0	0	0	0	0	0	0	0	0	0	0	0	0	0.0683801	0	0.421955	4.84164	0	0	0	0	0	0	0	0	0	0	0	0	0
Scaffold_363	58818	20.6841	0.569554	0	0	0	0	0	0	0	0	0	0	0	0	0	0	0.032303	0	0	0	0	0	0	0	0.205719	0.411439	0	0	0	0	0	0	0	0	2.33092	0	0	0	0	0	0	0	0	0	0	0	0	0
Scaffold_92	58255	98.5529	0	0	0	0	0	0	0	0	0	0	0	0	0	0	0	0	0	0	0	0	0	0	0	0	0	0	0	0	0	0	0	0	0	0	0	0	0	0	0	0	0	0	0	0	0	0	0
Scaffold_288	57906	87.9494	0	0	0	0	0	0	0	0	0	0	0	0	0	0	0	0	0	0	0	0	0	0	0	0	0	0	0	0	0	0	0	0	0	0	0	0	0	0	0	0	0	0	0	0	0	0	0
Scaffold_7	57684	83.2605	2.43742	0	0	0	0	0	0	0	0	0	0	0	0	0	0	0	0	0	0	0	0	0	0	0.220165	0	0	0.176825	0	0	0	0.0728105	0	0.343249	0	0	0	0	0	0	0	0	0	0	0	0	0	0
Scaffold_262	57274	93.3862	0	0	0	0	0	0	0	0	0	0	0	0	0	0	0	0	0	0	0	0	0	0	0	0	0	0	0	0	0	0	0	0	0	0	0	0	0	0	0	0	0	0	0	0	0	0	0
Scaffold_386	56201	71.9827	0	0	0	0	0	0	0	0	0	0	0	0	0	0	0	0	0	0	0	0	0	0	0	0	0	0	0	0	0	0	0	0	0	2.7544	1.89498	0	0	0	0	0	0	0	0	0	0	0.681483	0
Scaffold_98	56068	83.108	0.00535065	0	0	0	0	0	0	0	0	0	0	0	0	0	0	0	0	0	0	0	0	0	0	0.19619	0	0	0	0	0	0	0	0	0	0	0	0	0	0	0	0	0	0	0	0	0	0	0
Scaffold_146	55735	96.9534	0	0	0	0	0	0	0	0	0	0	0	0	0	0	0	0	0	0	0	0	0	0	0	0	0	0	0	0	0	0	0	0	0	0	0	0	0	0	0	0	0	0	0	0	0	0	0
Scaffold_18	53927	94.322	0	0	0	0	0	0	0	0	0	0	0	0	0	0	0	0	0	0	0	0	0	0	0	0	0	0	0	0	0	0	0	0	0	0	0	0	0	0	0	0	0	0	0	0	0	0	0
Scaffold_117	53178	61.1738	0	0	0	0	0	0	0	0	0	0	0	0	0	0	0	0	0	0	0	0	0	0	0	0	0	0	0	0	0	0	0	0	0	1.888	0	0	0	0	0	0	0	0	0	0	0	0	0
Scaffold_309	52781	94.0983	0	0	0	0	0	0	0	0	0	0	0	0	0	0	0	0	0	0	0	0	0	0	0	0	0	0	0	0	0	0	0	0	0	0	0	0	0	0	0	0	0	0	0	0	0	0	0
Scaffold_323	51698	9.15316	0	0	0	0	0	0	0	0	0	0	0	0	0	0	0	0	0	0	0	0	0	0	0	0	0	0	0	0	0	0	0	0	0	10.0758	9.30597	0	0	0	0	0	0	0	0	0.0135402	0	1.50876	0
Scaffold_56	51609	53.2485	1.77295	0	0	0	0	0	0	0	0	0	0	0	0	0	0	0	0	0	0	0	0	0	0.513476	0	0	0	0	0	0	0	0.0716929	0	2.3058	10.6842	0	0	0	0	0	0	0	0	0	0	0	0	0
Scaffold_135	50938	35.9673	1.82575	0	0	0	0	0	0	0	0	0	0	0	0	0	0	0	0	0	0	0	0	0	0.00981585	0	0	0	0	0	0	0	0	0	1.33496	17.4663	0.418155	0	0	0	0	0	0	0	0	0.0196317	0	0.107974	0.00392634
Scaffold_147	50779	19.6577	5.82524	0	0	0	0	0	0	0	0	0	0	0	0	0	0	0	0	0	0	0	0	0	0	0	0	0	0	0	0	0	0.118159	0	1.06343	0	0	0	0	0	0	0	0	0	0	0	0	0	0
Scaffold_72	50461	97.1245	0	0	0	0	0	0	0	0	0	0	0	0	0	0	0	0	0	0	0	0	0	0	0	0	0	0	0	0	0	0	0	0	0	0	0	0	0	0	0	0	0	0	0	0	0	0	0
Scaffold_55	49226	56.974	0	0	0	0	0	0	0	0	0	0	0	0	0	0	0	0	0	0	0	0	0	0	0	0	0	0	0	0	0	0	0	0	0	0.26612	0	0	0	0	0	0	0	0	0	0	0	0	0
Scaffold_86	48955	96.4968	0.322745	0	0	0	0	0	0	0	0	0	0	0	0	0	0	0	0	0	0	0	0	0	0	0	0	0	0	0	0	0	0	0	0	0.0919212	0	0	0	0	0	0	0	0	0	0	0	0	0
Scaffold_261	48826	76.9221	2.44132	0	0	0	0	0	0	0	0	0	0	0	0	0	0	0.276492	0	0	0	0	0	0	0	0	0	0	0	0	0	0	0.358416	0	0	1.26777	0	0	0	0	0	0	0	0	0	0	0	0	0
Scaffold_347	48452	27.8585	0	0	0	0	0	0	0	0	0	0	0	0	0	0	0	0	0	0	0	0	0	0	0	0	0	0	0	0	0	0	0	0	0.418971	10.9779	0	0	0	0	0	0	0	0	0	0	0	0	0
Scaffold_217	48296	9.43971	0.161504	0	0	0	0	0	0	0	0	0	0.149081	0.159433	0	0	0	0	0	0	0	0	0	0	0	0	0	0.14701	0.163575	0	0	0	0.14701	0	0	0.795097	0	0	0	0	0	0	0	0	0	0	0	0	0
Scaffold_313	47235	7.48597	3.95258	0	0	0	0	0	0	0	0	0	0	0	0	0	0	0	0	0	0	0	0	0	0	0	0	0	2.21023	0	0	0	0	0.721922	3.66042	9.97989	0	0	0	0	0	0	0	0	0	0.0952683	0.0677464	0	0
Scaffold_88	46874	89.8216	0	0	0	0	0	0	0	0	0	0	0	0	0	0	0	0	0	0	0	0	0	0	0	0	0	0	0	0	0	0	0	0	0	4.05342	0	0	0	0	0	0	0	0	0	0	0	0	0
Scaffold_202	46657	21.8252	0	0	0	0	0	0	0	0	0	0	0	0	0	0	0	0	0	0	0	0	0	0	0	0	0	0	0	0	0	0	0	0	0	0.0664423	0	0	0	0	0	0	0	0	0	0	0	0	0
Scaffold_341	46118	63.2161	0	0	0	0	0	0	0	0	0	0	0	0	0	0	0	0	0	0	0	0	0	0	0	0	0	0	0	0	0	0	0	0	0	0	0	0	0	0	0	0	0	0	0	0	0	0	0
Scaffold_113	45053	58.3069	0	0	0	0	0	0	0	0	0	0	0	0	0	0	0	0	0	0	0	0	0	0	0	0	0	0	0	0	0	0	0	0	0	0	0	0	0	0	0	0	0	0	0	0	0	0	0
Scaffold_132	44482	17.2474	2.35376	0	0	0	0	0	0	0	0	0	0	0	0	0	0	0.0112405	0	0	0	0	0	0	0	0	0	0	0	0	0	0	0	0	0	26.4894	1.26118	0	0	0	0	0	0	0	0	0	0	0	0.283261
Scaffold_148	43523	4.1771	0	0	0	0	0	0	0	0	0	0	0	0	0	0	0	0	0	0	0	0	0	0	0	0	0	0	0	0	0	0	0	0	0	0	0	0	0	0	0	0	0	0	0	0	0	0	0
Scaffold_82	43464	12.1848	0	0	0	0	0	0	0	0	0	0	0	0	0	0	0	0	0	0	0	0	0	0	0	0	0	0	0	0	0	0	0	0	0	0	0	0	0	0	0	0	0	0	0	0	0	0	0
Scaffold_143	43312	43.7615	1.05513	0	0	0	0	0	0	0	0	0	0	0	0	0	0	0	0	0	0	0	0	0	0	0	0	0	0	0	0	0	0	0	0.544884	11.5234	0.618766	0	0	0	0	0	0	0	0	0	0	0	0.376339
Scaffold_32	42521	18.3368	0	0	0	0	0	0	0	0	0	0	0	0	0	0	0	0	0	0	0	0	0	0	0	0	0	0	0	0	0	0	0	0	0	0	0	0	0	0	0	0	0	0	0	0	0	0	0
Scaffold_334	42206	3.30996	1.0354	0	0	0	0	0	0	0	0	0	0	0	0	0	0	0.00236933	0.191916	0.412264	0	0.10662	0	0	0.00947733	0	0	0	0	0	0	0	0.270104	0.00947733	0.812681	12.5456	0.00947733	0	0	0	0	0	0	0	0	0	0	0	0
Scaffold_66	41913	26.4739	0	0	0	0	0	0	0	0	0	0	0	0	0	0	0	0	0	0	0	0	0	0	0	0	0	0	0	0	0	0	0	0	0	0	0	0	0	0	0	0	0	0	0	0	0	0	0
Scaffold_115	41724	98.4685	0	0	0	0	0	0	0	0	0	0	0	0	0	0	0	0	0	0	0	0	0	0	0	0	0	0	0	0	0	0	0	0	0	0.369092	0	0	0	0	0	0	0	0	0	0	0	0	0
Scaffold_83	41533	3.99923	0	0	0	0	0	0	0	0	0	0	0	0	0	0	0	0	0	0	0	0	0	0	0	0	0	0	0	0	0	0	0	0	0	0	0	0	0	0	0	0	0	0	0	0	0	0	0
Scaffold_352	40970	45.7457	1.37174	0	0	0	0	0	0	0	0	0	0	0	0	0	0	0	0	0	0	0	0	0	0	0.0317305	0	0	0	0	0	0	0.00732243	0.605321	2.97291	3.29998	0	0	0	0	0	0	0	0	0	0	0	0	0
Scaffold_3	40966	97.5638	0	0	0	0	0	0	0	0	0	0	0	0	0	0	0	0	0	0	0	0	0	0	0	0	0	0	0	0	0	0	0	0	0	0	0	0	0	0	0	0	0	0	0	0	0	0	0
Scaffold_199	40750	77.465	2.14479	0	0	0	0	0	0	0	0	0	0	0	0	0	0	0	0	0	0	0	0	0	0	0	0	0	0	0	0	0	0	0	0	1.52638	0	0	0	0	0	0	0	0	0	0	0	0	0
Scaffold_87	40214	76.5455	1.60143	0	0	0	0	0	0	0	0	0	0	0	0	0	0	0	0	0	0	0	0	0	0	0	0	0	0	0	0	0	0.101955	0	0	0.258616	0	0	0	0	0	0	0	0	0	0	0	0	0
Scaffold_253	39891	77.9474	0	0	0	0	0	0	0	0	0	0	0	0	0	0	0	0	0	0	0	0	0	0	0	0	0	0	0	0	0	0	0	0	0	0	0	0	0	0	0	0	0	0	0	0	0	0	0
Scaffold_96	39703	26.5119	1.30469	0	0	0	0	0	0	0	0	0	0	0	0	0	0	0	0	0	0	0	0	0	0	0	0	0	0	0	0	0	0	0	2.91162	1.59686	1.00748	0	0	0	0	0	0	0	0	0	0	0	0
Scaffold_357	39645	72.2815	0.156388	0	0	0	0	0	0	0	0	0	0	0	0	0	0	0	0	0	0	0	0	0	0	0	0	0	0	0	0	0	0	0	0	1.59667	0	0	0	0	0	0	0	0	0	0	0	0	0
Scaffold_24	38974	78.3137	4.83399	0	0	0	0	0	0	0	0	0	0	0	0	0	0	0	0	0	0	0	0	0	0	0	0	0	0	0	0	0	0.0359214	0	0	0	0	0	0	0	0	0	0	0	0	0	0	0	0
Scaffold_111	38937	95.4388	0.238847	0	0	0	0	0	0	0	0	0	0	0	0	0	0	0	0	0	0	0	0	0	0	0	0	0	0	0	0	0	0	0	0	0	0	0	0	0	0	0	0	0	0	0	0	0	0
Scaffold_216	38912	7.55294	0	0	0	0	0	0	0	0	0	0	0	0	0	0	0	0	0	0	0	0	0	0	0	0	0	0	0	0	0	0	0	0	0	0	0	0	0	0	0	0	0	0	0	0	0	0	0
Scaffold_65	38746	37.3742	0.539411	0	0	0	0	0	0	0	0	0	0	0	0	0	0	0	0	0	0	0	0	0	0	0	0	0	0	0	0	0	0.185826	0	0	0	0	0	0	0	0	0	0	0	0	0	0	0	0
Scaffold_114	38231	5.70218	0.90764	0	0	0	0	0	0	0	0	0	0	0	0	0	0	0	0	0	0	0	0	0	0	0	0	0	0	0	0	0	0	0.656535	3.91829	0	0	0	0	0	0	0	0	0	0	0	0	0	0
Scaffold_185	38173	69.0121	0.5999	0	0	0	0	0	0	0	0	0	0	0	0	0	0	0	0	0	0	0	0	0	0	0.387709	0	0	0.309119	0	0	0	0	0	0.330076	0	0	0	0	0	0	0	0	0	0	0	0	0	0
Scaffold_153	38014	46.5276	0	0	0	0	0	0	0	0	0	0	0	0	0	0	0	0	0	0	0	0	0	0	0	0	0	0	0	0	0	0	0	0	0	9.42284	0	0	0	0	0	0	0	0	0	0	0	0	0
Scaffold_286	37890	0.678279	0	0	0	0	0	0	0	0	0	0	0	0	0	0	0	0	0	0	0	0	0	0	0	0	0	0	0	0	0	0	0	0	0	46.3209	2.24334	0	0	0	0	0	0	0	0	0	0	2.28029	0
Scaffold_144	37828	96.4814	0	0	0	0	0	0	0	0	0	0	0	0	0	0	0	0	0	0	0	0	0	0	0	0	0	0	0	0	0	0	0	0	0	0	0	0	0	0	0	0	0	0	0	0	0	0	0
Scaffold_308	37594	38.1284	6.70054	0	0	0	0	0	0	0	0	0	0	0	0	0	0	1.92318	0	0	0	0	0.14896	0	0	0	0	0	0	0	0	0	0	0	0.43092	20.1921	0	0	0	0	0	0	0	0	0	0	0	0	0
Scaffold_222	36982	84.1572	0	0	0	0	0	0	0	0	0	0	0	0	0	0	0	0	0	0	0	0	0	0	0	0	0	0	0	0	0	0	0	0	0	0	0	0	0	0	0	0	0	0	0	0	0	0	0
Scaffold_298	36956	2.17556	0	0	0	0	0	0	0	0	0	0	0	0	0	0	0	0	0	0	0	0	0	0	0	0	0	0	0	0	0	0	0	0	0	42.6101	0.833424	0	0	0	0	0	0	0	0	0.0297651	0	0	0
Scaffold_124	36885	74.3066	5.66084	0	0	0	0	0	0	0	0	0	0	0	0	0	0	0	0	0	0	0	0	0	0	0	0	0	0	0	0	0	0	0	0	1.00854	0	0	0	0	0	0	0	0	0	0	0	0	0
Scaffold_292	36850	89.1886	0	0	0	0	0	0	0	0	0	0	0	0	0	0	0	0	0	0	0	0	0	0	0	0	0	0	0	0	0	0	0	0	0	0	0	0	0	0	0	0	0	0	0	0	0	0	0
Scaffold_138	36555	0.38572	0	0	0	0	0	0	0	0	0	0	0	0	0	0	0	0	0	0	0	0	0	0	0	0	0	0	0	0	0	0	0	0	0	46.5135	0	0	0	0	0	0	0	0	0	0	0	0	0
Scaffold_203	35966	81.869	0	0	0	0	0	0	0	0	0	0	0	0	0	0	0	0	0	0	0	0	0	0	0	0	0	0	0	0	0	0	0	0	0	4.98804	0	0	0	0	0	0	0	0	0	0	0	0	0
Scaffold_104	35951	96.2087	0	0	0	0	0	0	0	0	0	0	0	0	0	0	0	0	0	0	0	0	0	0	0	0	0	0	0	0	0	0	0	0	0	0	0	0	0	0	0	0	0	0	0	0	0	0	0
Scaffold_41	35120	97.1982	0	0	0	0	0	0	0	0	0	0	0	0	0	0	0	0	0	0	0	0	0	0	0	0	0	0	0	0	0	0	0	0	0	0	0	0	0	0	0	0	0	0	0	0	0	0	0
Scaffold_1	35089	24.8967	0	0	0	0	0	0	0	0	0	0	0	0	0	0	0	0	0	0	0	0	0	0	0	0	0	0	0	0	0	0	0	0	0	22.6795	0	0	0	0	0	0	0	0	0	0	0	0	0
Scaffold_39	34648	6.41595	0	0	0	0	0	0	0	0	0	0	0	0	0	0	0	0	0	0	0	0	0	0	0	0	0	0.202032	0.225121	0	0	0	0	0	0	0	0	0	0	0	0	0	0	0	0	0	0	0	0
Scaffold_33	34155	84.3654	5.51603	0	0	0	0	0	0	0	0	0	0	0	0	0	0	0	0	0	0	0	0	0	0	0	0	0	0	0	0	0	0.0409896	0	0	0	0	0	0	0	0	0	0	0	0	0	0	0	0
Scaffold_182	33629	23.8425	5.57554	0	0	0	0	0	0	0	0	0	0	0	0	0	0	0	0	0	0	0	0	0	0	0	0	0	0	0	0	0	0.157602	0	0.47578	12.3703	0	0	0	0	0	0	0	0	0	0	0	0	0
Scaffold_272	33054	50.4326	0	0	0	0	0	0	0	0	0	0	0	0	0	0	0	0	0	0	0	0	0	0	0	0	0	0	0	0	0	0	0	0	0	0	0	0	0	0	0	0	0	0	0	0	0	0	0
Scaffold_167	33013	16.9691	9.38721	0	0	0	0	0	0	0	0	0	0	0	0	0	0	0	0	0	0	0	0	0	0	0.357435	0	0	0	0	0	0	0.760307	0	0	0	0	0	0	0	0	0	0	0	0	0	0	0	0
Scaffold_52	32878	27.377	0	0	0	0	0	0	0	0	0	0	0	0	0	0	0	0	0	0	0	0	0	0	0	0	0	0	0	0	0	0	0	0	0	0	0	0	0	0	0	0	0	0	0	0	0	0	0
Scaffold_157	32854	2.38023	0	0	0	0	0	0	0	0	0	0	0	0	0	0	0	1.5858	0	0	0	0	0	0	1.25099	0	0	0	2.31326	0	0	0	0	0	0.343946	16.4668	0.133926	0	0	0	0	0	0	0	0	0	0	0	0
Scaffold_307	32729	55.9107	0	0	0	0	0	0	0	0	0	0	0	0	0	0	0	0	0	0	0	0	0	0	0	0	0	0	0	0	0	0	0	0	0	0	0	0	0	0	0	0	0	0	0	0	0	0	0
Scaffold_15	32030	0.00312207	0	0	0	0	0	0	0	0	0	0	0	0	0	0	0	0	0	0	0	0	0	0	0	0	0	0	0	0	0	0	0	0	0.190446	9.97815	4.05245	0	0	0	0	0	0	0	0	0	0.0374649	29.2101	0
Scaffold_399	32009	46.9993	0	0	0	0	0	0	0	0	0	0	0	0	0	0	0	0	0	0	0	0	0	0	0	0	0	0	0	0	0	0	0	0	0	0	0	0	0	0	0	0	0	0	0	0	0	0	0
Scaffold_201	31955	98.2601	0	0	0	0	0	0	0	0	0	0	0	0	0	0	0	0	0	0	0	0	0	0	0	0	0	0	0	0	0	0	0	0	0	0.772962	0	0	0	0	0	0	0	0	0	0	0	0	0
Scaffold_11	31903	2.17848	0	0	0	0	0	0	0	0	0	0	0	0	0	0	0	0	0	0	0	0	0	0	0	0	0	0	0	0	0	0	0	0	0	0	0	0	0	0	0	0	0	0	0	0	0	0	0
Scaffold_106	31866	89.0447	0	0	0	0	0	0	0	0	0	0	0	0	0	0	0	0	0	0	0	0	0	0	0	0	0	0	0	0	0	0	0	0	0	0	0	0	0	0	0	0	0	0	0	0	0	0	0
Scaffold_121	31857	97.5045	0	0	0	0	0	0	0	0	0	0	0	0	0	0	0	0	0	0	0	0	0	0	0	0	0	0	0	0	0	0	0	0	0	0	0	0	0	0	0	0	0	0	0	0	0	0	0
Scaffold_23	30975	94.3115	4.46489	0	0	0	0	0	0	0	0	0	0	0	0	0	0	0	0	0	0	0	0	0	0	0	0	0	0	0	0	0	0	0	0	0	0	0	0	0	0	0	0	0	0	0	0	0	0
Scaffold_171	30819	8.19624	0	0	0	0	0	0	0	0	0	0	0	0	0	0	0	0	0	0	0	0	0	0	0	0	0	0	0	0	0	0	0	0	0	0	0	0	0	0	0	0	0	0	0	0	0	0	0
Scaffold_303	30816	86.3318	0	0	0	0	0	0	0	0	0	0	0	0	0	0	0	0	0	0	0	0	0	0	0	0	0	0	0	0	0	0	0	0	0	0	0	0	0	0	0	0	0.0778816	0.178479	0	0	0	0	0
Scaffold_249	30669	85.3174	0	0	0	0	0	0	0	0	0	0	0	0	0	0	0	0	0	0	0	0	0	0	0	0	0	0	0	0	0	0	0	0	0	0	0	0	0	0	0	0	0	0	0	0	0	0	0
Scaffold_241	30542	99.8363	0	0	0	0	0	0	0	0	0	0	0	0	0	0	0	0	0	0	0	0	0	0	0	0	0	0	0	0	0	0	0	0	0	0	0	0	0	0	0	0	0	0	0	0	0	0	0
Scaffold_134	30407	53.1818	0	0	0	0	0	0	0	0	0	0	0	0	0	0	0	0	0	0	0	0	0	0	0	0	0	0	0	0	0	0	0	0	0	30.1181	0	0	0	0	0	0	0	0	0	0	0	0	0
Scaffold_101	30385	99.2398	0	0	0	0	0	0	0	0	0	0	0	0	0	0	0	0	0	0	0	0	0	0	0	0	0	0	0	0	0	0	0	0	0	0	0	0	0	0	0	0	0	0	0	0	0	0	0
Scaffold_232	30301	99.5149	0	0	0	0	0	0	0	0	0	0	0	0	0	0	0	0	0	0	0	0	0	0	0	0	0	0	0	0	0	0	0	0	0	0	0	0	0	0	0	0	0	0	0	0	0	0	0
Scaffold_251	29881	88.4341	0	0	0	0	0	0	0	0	0	0	0	0	0	0	0	0	0	0	0	0	0	0	0	0	0	0	0	0	0	0	0	0	0	0	0	0	0	0	0	0	0	0	0	0	0	0	0
Scaffold_211	29747	48.062	0	0	0	0	0	0	0	0	0	0	0	0	0	0	0	0	0	0	0	0	0	0	0	0	0	0	0	0	0	0	0	0	0	0	0	0	0	0	0	0	0	0	0	0	0	0	0
Scaffold_109	29690	36.5241	5.76962	0	0	0	0	0	0	0	0	0	0	0	0	0	0	0	0	0	0	0	0	0	0	0.0269451	0	0	0	0	0	0	0	0	0	0	0	0	0	0	0	0	0	0	0	0	0	0	0
Scaffold_21	29393	25.0094	0.0374239	0	0	0	0	0	0	0	0	0	0	0	0	0	0	0	0	0	0	0	0	0	0	0	0	0	0	0	0	0	0	1.05808	0.278978	0	0	0	0	0	0	0	0	0	0	0	0	0	0
Scaffold_168	29318	96.1696	0	0	0	0	0	0	0	0	0	0	0	0	0	0	0	0	0	0	0	0	0	0	0	0	0	0	0	0	0	0	0	0	0	0	0	0	0	0	0	0	0	0	0	0	0	0	0
Scaffold_193	29093	32.403	0	0	0	0	0	0	0	0	0	0	0	0	0	0	0	0	0	0	0	0	0	0	0	0	0	0	0	0	0	0	0	0.0309353	0.955556	30.1894	1.00024	0	0	0	0	0	0	0	0	0	0	0	0
Scaffold_270	29093	86.2304	0	0	0	0	0	0	0	0	0	0	0	0	0	0	0	0	0	0	0	0	0	0	0	0	0	0	0	0	0	0	0	0	0	0	0	0	0	0	0	0	0	0	0	0	0	0	0
Scaffold_51	29076	77.2768	2.68262	0	0	0	0	0	0	0	0	0	0	0	0	0	0	0	0	0	0	0	0	0	0	0	0	0	0	0	0	0	0	0	0	14.5722	0	0	0	0	0	0	0	0	0	0	0	0	0
Scaffold_76	28927	66.7819	5.57611	0	0	0	0	0	0	0	0	0	0	0	0	0	0	0	0	0	0	0	0	0	0	0	0	0	0	0	0	0	0	0	1.46576	0	0	0	0	0	0	0	0	0	0	0	0	0	0
Scaffold_376	28909	99.2009	0	0	0	0	0	0	0	0	0	0	0	0	0	0	0	0	0	0	0	0	0	0	0	0	0	0	0	0	0	0	0	0	0	0	0	0	0	0	0	0	0	0	0	0	0	0	0
Scaffold_390	28885	46.7855	10.8915	0	0	0	0	0	0	0	0	0	0	0	0	0	0	0	0	0	0	0	0	0	0	0	0	0	0	0	0	0	0	0	1.12169	1.63753	0	0	0	0	0	0	0	0	0	0	0	0	0
Scaffold_12	28808	7.307	0	0	0	0	0	0	0	0	0	0	0	0.0624826	0	0	0	0	0	0	0	0	0	0	0	0.472091	0	0	1.1837	0	0	0	0	0	0	19.3592	0.201333	0	0	0	0	0	0	0	0	0	0	0	0
Scaffold_100	28698	3.85393	0	0	0	0	0	0	0	0	0	0	0	0	0	0	0	0	0	0	0	0	0	0	0	0	0	0	0	0	0	0	0	0	0	15.0673	0	0	0	0	0	0	0	0	0	0	0	0	0
Scaffold_133	28332	50.1024	0	0	0	0	0	0	0	0	0	0	0	0	0	0	0	0	0	0	0	0	0	0	0	0	0	0	0	0	0	0	0	0	0	0	0	0	0	0	0	0	0	0	0	0	0	0	0
Scaffold_277	28293	9.40869	0	0	0	0	0	0	0	0	0	0	0	0	0	0	0	0	0	0	0	0	0	0	0	0	0	0	0	0	0	0	0	0	0	0.438271	0	0	0	0	0	0	0	0	0	0	0	0	0
Scaffold_409	28222	10.219	11.2926	0	0	0	0	0	0	0	0	0	0	0	0	0	0	0	0	0	0	0	0	0	0	0.0177167	0	0	0.889377	0	0	0	0.65906	0	3.46184	4.59216	0	0	0	0	0	0	0	0	0	0	0	0	0
Scaffold_159	28147	0.00355278	0	0	0	0	0	0	0	0	0	0	0	0	0	0	0	0	0	0	0	0	0	0	0	0	0	0	0	0	0	0	0	0	0	9.80211	0	0	0	0	0	0	0	0	0	0	0	0	0
Scaffold_162	27740	95.9733	0	0	0	0	0	0	0	0	0	0	0	0	0	0	0	0	0	0	0	0	0	0	0	0	0	0	0	0	0	0	0	0	0	0	0	0	0	0	0	0	0	0	0	0	0	0	0
Scaffold_97	27674	87.0998	0	0	0	0	0	0	0	0	0	0	0	0	0	0	0	0	0	0	0	0	0	0	0	0	0	0	0	0	0	0	0	0	0	0	0	0	0	0	0	0	0	0	0	0	0	0	0
Scaffold_154	27413	96.4725	0	0	0	0	0	0	0	0	0	0	0	0	0	0	0	0	0	0	0	0	0	0	0	0	0	0	0	0	0	0	0	0	0	0	0	0	0	0	0	0	0	0	0	0	0	0	0
Scaffold_250	27314	14.4614	0.190379	0	0	0	0	0	0	0	0	0	0	0	0	0	0	0	0	0	0	0	0	0	0	0.223329	0	0	0	0	0	0	0	0	0	1.21183	0	0	0	0	0	0	0	0	0	0	0	0	0
Scaffold_238	27207	58.507	0	0	0	0	0	0	0	0	0	0	0	0	0	0	0	0	0	0	0	0	0	0	0	0	0	0	0	0	0	0	0	0.135994	0.24626	0	0	0	0	0	0	0	0	0	0	0	0	0	0
Scaffold_218	27173	98.4175	0	0	0	0	0	0	0	0	0	0	0	0	0	0	0	0	0	0	0	0	0	0	0	0	0	0	0	0	0	0	0	0	0	0	0	0	0	0	0	0	0	0	0	0	0	0	0
Scaffold_302	26914	99.4575	0	0	0	0	0	0	0	0	0	0	0	0	0	0	0	0	0	0	0	0	0	0	0	0	0	0	0	0	0	0	0	0	0	0	0	0	0	0	0	0	0	0	0	0	0	0	0
Scaffold_239	26678	44.1675	5.92248	0	0	0	0	0	0	0	0	0	0	0	0	0	0	0	0	0	0	0	0	0	0	0	0	0	0	0	0	0	0	0	0	20.9986	0	0	0	0	0	0	0	0	0	0	0	0	0
Scaffold_268	26636	28.3301	5.92807	0	0	0	0	0	0	0	0	0	0	0	0	0	0	0	0	0	0	0	0	0	0	0	0	0	0	0	0	0	0	0	1.67067	26.9522	0	0	0	0	0	0	0	0	0	0	0	0	0
Scaffold_75	26424	99.86	0	0	0	0	0	0	0	0	0	0	0	0	0	0	0	0	0	0	0	0	0	0	0	0	0	0	0	0	0	0	0	0	0	0	0	0	0	0	0	0	0	0	0	0	0	0	0
Scaffold_160	26295	17.6459	3.32002	0	0	0	0	0	0	0	0	0	0	0	0	0	0	0.003803	0.00760601	0	0	0	0	0	0	0.429739	0	0	0	0	0	0	0.638905	0	0.167332	33.4778	0.034227	0	0	0	0	0	0	0	0	0	0	0	0
Scaffold_108	26043	18.289	2.18101	0	0	0	0	0	0	0	0	0	0	0	0	0	0	0	0	0	0	0	0	0	0	0	0	0	0	0	0	0	0	0	2.33844	12.7904	0	0	0	0	0	0	0	0	0	0	0	0	0
Scaffold_102	26012	99.8616	0	0	0	0	0	0	0	0	0	0	0	0	0	0	0	0	0	0	0	0	0	0	0	0	0	0	0	0	0	0	0	0	0	0	0	0	0	0	0	0	0	0	0	0	0	0	0
Scaffold_223	25943	74.2628	0	0	0	0	0	0	0	0	0	0	0	0	0	0	0	0	0	0	0	0	0	0	0	0	0	0	0	0	0	0	0	0	0	0.173457	0	0	0	0	0	0	0	0	0	0	0	0	0
Scaffold_16	25883	0.498397	0	0	0	0	0	0	0	0	0	0	0	0	0	0	0	0	0	0	0	0	0	0	0	0	0	0	0	0	0	0	0	0	0	0	0	0	0	0	0	0	0	0	0	0	0	0	0
Scaffold_255	25836	45.425	4.38922	0.0387057	0	0	0	0	0	0	0	0	0	0	0	0	0	0	0	0	0	0	0	0	0	0	0	0	0	0	0	0	0	0	3.37514	15.641	0	0	0	0	0	0	0	0	0	0	0	0	0
Scaffold_123	25522	57.3113	0	0	0	0	0	0	0	0	0	0	0	0	0	0	0	0	0	0	0	0	0	0	0	0	0	0	0	0	0	0	0	0	0	0	0	0	0	0	0	0	0	0	0	0	0	0	0
Scaffold_311	25379	44.8954	2.81729	0	0	0	0	0	0.173372	0	0	0	0	0	0	0	0	0	0	0	0	0	0	0.539816	0	0	0	0	0	0	0	0	0	0.0709248	0	9.93735	0	0	0	0	0	0	0	0	0	0	0	0	0
Scaffold_177	25372	44.7186	2.81807	0	0	0	0	0	0.17342	0	0	0	0	0	0	0	0	0	0	0	0	0	0	0.539965	0	0	0	0	0	0	0	0	0	0.0709443	0	9.94403	0	0	0	0	0	0	0	0	0	0	0	0	0
Scaffold_183	25305	71.4246	2.82553	0	0	0	0	0	0	0	0	0	0	0	0	0	0	0	0	0	0	0	0	0	0	0	0	0	0	0	0	0	0	0	0	0	0	0	0	0	0	0	0	0	0	0	0	0	0
Scaffold_263	25131	45.1992	0	0	0	0	0	0	0	0	0	0	0	0	0	0	0	0	0	0	0	0	0	0	0	0	0	0	0	0	0	0	0	0	0	0	1.05845	0	0	0	0	0	0	0	0	0	0	0	0
Scaffold_90	25015	28.0072	2.72237	0	0	0	0	0	0	0	0	0	0	0	0	0	0	0	0	0	0	0	0	0	0	0	0	0	0	0	0	0	0	0	0	5.97242	0	0	0	0	0	0	0	0	0	0	0	0	0
Scaffold_158	24986	60.9741	0	0	0	0	0	0	0	0	0	0	0	0	0	0	0	0	0	0	0	0	0	0	0	0	0	0	0	0	0	0	0	0	0	4.39046	0	0	0	0	0	0	0	0	0	0	0	0	0
Scaffold_152	24762	74.477	2.88749	0	0	0	0	0	0	0	0	0	0	0	0	0	0	0	0	0	0	0	0	0	0	0	0	0	0	0	0	0	0	0	0	0	0	0	0	0	0	0	0	0	0	0	0	0	0
Scaffold_316	24656	2.2672	3.57317	1.00584	0	0	0	0	0	0	0	0	0	0	0	0	0	0.00405581	0	0	0	0	0	0	0	0.0648929	2.04818	0	2.17391	0	0	0	0.0770604	0	3.34604	1.15591	0	0	0	0	0	0	0	0	0	0	0	0	0
Scaffold_71	24648	24.8823	0	0	0	0	0	0	0	0	0	0	0	0	0	0	0	0	0	0	0	0	0	0	0	0	0	0	0	0	0	0	0	0	0	0	0	0	0	0	0	0	0	0	0	0	0	0	0
Scaffold_408	24300	48.8477	1.87243	0	0	0	0	0	0	0	0	0	0	0	0	0	0	0	0	0	0	0	0	0	0	0	0	0	0	0	0	0	0	0	0.971193	10.535	0.547325	0	0	0	0	0	0	0	0	0	0	0	0.670782
Scaffold_40	24207	92.8203	0	0	0	0	0	0	0	0	0	0	0	0	0	0	0	0	0	0	0	0	0	0	0	0	0	0	0	0	0	0	0	0	0	0	0	0	0	0	0	0	0	0	0	0	0	0	0
Scaffold_332	24008	1.99517	0	0	0	0	0	0	0	0	0	0	0	0	0	0	0	0	0	0	0	0	0	0	0	0	0	0	0	0	0	0	0	0	0	18.952	0	0	0	0	0	0	0	0	0	0	0	0	0
Scaffold_275	23702	6.59016	0	0	0	0	0	0	0	0	0	0	0	0	0	0	0	0	0	0	0	0	0	0	0	0	0	0	0	0	0	0	0	0	0	0	0	0	0	0	0	0	0	0	0	0	0	0	0
Scaffold_359	23654	12.0698	7.39833	0	0	0	0	0	0	0	0	0	0	0	0	0	0	0	0	0	0	0	0	0	0	0	0	0	7.52938	0	0	0	0	0	4.07119	1.33593	0	0	0	0	0	0	0	0	0	0	0	0	0
Scaffold_67	23648	50.1269	0	0	0	0	0	0	0	0	0	0	0	0	0	0	0	0	0	0	0	0	0	0	0	0	0	0	0	0	0	0	0	0	0	28.6451	0.0126861	0	0	0	0	0	0	0	0	0	0	0	0
Scaffold_397	23625	0.364021	0	0	0	0	0	0	0	0	0	0	0	0	0	0	0	0	0	0	0	0	0	0	0	0	0	0	0	0	0	0	0	0	0	0	0	0	0	0	0	0	0	0	0	0	0	0	0
Scaffold_70	23412	7.84213	0	0	0	0	0	0	0	0	0	0	0	0	0	0	0	0	0	0	0	0	0	0	0	0	0	0	0	0	0	0	0	0	0	0	0	0	0	0	0	0	0	0	0	0	0	0	0
Scaffold_327	23370	92.4005	1.59606	0	0	0	0	0	0	0	0	0	0	0	0	0	0	0	0	0	0	0	0	0	0	0	0	0	0	0	0	0	0	0	0	0	0	0	0	0	0	0	0	0	0	0	0	0	0
Scaffold_339	23361	99.8716	0	0	0	0	0	0	0	0	0	0	0	0	0	0	0	0	0	0	0	0	0	0	0	0	0	0	0	0	0	0	0	0	0	0	0	0	0	0	0	0	0	0	0	0	0	0	0
Scaffold_300	22896	57.4292	10.8578	0	0	0	0	0	0	0	0	0	0	0	0	0	0	0	0	0	0	0	0	0	0	0	0	0	0	0	0	0	0.0611461	0	0	19.2086	0	0	0	0	0	0	0	0	0	0	0	0	0
Scaffold_206	22825	7.40416	0	0	0	0	0	0	0	0	0	0	0	0	0	0	0	0	0	0	0	0	0	0	0	0	0	0	0	0	0	0	0	0	0	2.72946	0	0	0	0	0	0	0	0	0	0.0569551	0.280394	0	0
Scaffold_80	22441	11.528	67.5638	0	0	0	0	0	0	0	0	0	0	0	0	0	0	0	0	0	0	0	0	0	0	0	0	0	0	0	0	0	0.507999	0	0	0	0	0	0	0	0	0	0	0	0	0	0	0	0
Scaffold_353	22310	93.801	0	0	0	0	0	0	0	0	0	0	0	0	0	0	0	0	0	0	0	0	0	0	0	0	0	0	0	0	0	0	0	0	0	0.354101	0	0	0	0	0	0	0	0	0	0	0	0	0
Scaffold_175	22168	81.0673	0	0	0	0	0	0	0	0	0	0	0	0	0	0	0	0	0	0	0	0	0	0	0	0	0	0	0	0	0	0	0	0	0	0	0	0	0	0	0	0	0	0	0	0	0	0	0
Scaffold_165	22139	4.8602	0	0	0	0	0	0	0	0	0	0	0	0	0	0	0	0	0	0	0	0	0	0	0	0	0	0	0	0	0	0	0	0	0	14.5174	0	0	0	0	0	0	0	0	0	0	0	0	0
Scaffold_139	22136	0.917058	0	0	0	0	0	0	0	0	0	0	0	0	0	0	0	0	0	0	0	0	0	0	0	0	0	0	0	0	0	0	0	0	0	13.3493	0	0	0	0	0	0	0	0	0	0	0	0	0
Scaffold_315	21955	66.9369	0	0	0	0	0	0	0	0	0	0	0	0	0	0	0	0	0	0	0	0	0	0	0	0	0	0	0	0	0	0	0	0	0	26.9005	0	0	0	0	0	0	0	0	0	0	0	0	0
Scaffold_200	21950	0.924829	0	0	0	0	0	0	0	0	0	0	0	0	0	0	0	0	0	0	0	0	0	0	0	0	0	0	0	0	0	0	0	0	0	52.6651	0	0	0	0	0	0	0	0	0	0	0	0	0
Scaffold_64	21833	9.60473	0	0	0	0	0	0	0	0	0	0	0	0	0	0	0	0	0	0	0	0	0	0	0	0	0	0	0	0	0	0	0	0	0	3.48555	0	0	0	0	0	0	0	0	0	0	0	0	0
Scaffold_384	20960	0.100191	0	1.73187	0	0	0	0	0	0	0	0	0	0	0	0	0	0	0	0	0	0	0	0	0	0	0	0	0	0	0	0	0	0	0	78.3874	1.48855	0	0	0	0	0	0	0	0	0.248092	0	0	0
Scaffold_49	20851	33.677	0	0	0	0	0	0	0	0	0	0	0	0	0	0	0	0	0	0	0	0	0	0	0	0	0	0	2.52746	0	0	0	0	0	0	0	0	0	0	0	0	0	0	0	0	0	0	0	0
Scaffold_284	20819	99.7839	0	0	0	0	0	0	0	0	0	0	0	0	0	0	0	0	0	0	0	0	0	0	0	0	0	0	0	0	0	0	0	0	0	0	0	0	0	0	0	0	0	0	0	0	0	0	0
Scaffold_271	20771	98.9312	0	0	0	0	0	0	0	0	0	0	0	0	0	0	0	0	0	0	0	0	0	0	0	0	0	0	0	0	0	0	0	0	0	0	0	0	0	0	0	0	0	0	0	0	0	0	0
Scaffold_29	20604	91.5017	0	0	0	0	0	0	0	0	0	0	0	0	0	0	0	0	0	0	0	0	0	0	0	0	0	0	0	0	0	0	0	0	0	0	0	0	0	0	0	0	0	0	0	0	0	0	0
Scaffold_129	20525	18.1681	0	0	0	0	0	0	0	0	0	0	0	0	0	0	0	0	0	0	0	0	0	0	0	0	0	0	0	0	0	0	0	0	0	21.8563	0	0	0	0	0	0	0	0	0	0	0	0	0
Scaffold_37	20374	12.5307	7.56847	0	0	0	0	0	0	0	0	0	0	0	0	0	0	0	0	0	0	0	0	0	0	0	0	0	0	0	0	0	0	0	3.05291	0	0	0	0	0	0	0	0	0	0	0	0	0	0
Scaffold_130	20248	31.8797	3.57566	0	0	0	0	0	0	0	0	0	0	0	0	0	0	1.21493	0	0	0	0	0.691426	0	0	0	0	0	0	0	0	0	0.306203	0	0	28.2497	0.00987752	0	0	0	0	0	0	0	0	0	0	0	0
Scaffold_42	20114	12.9462	0	0	0	0	0	0	0	0	0	0	0	0	0	0	0	0	0	0	0	0	0	0	0	0	0	0	0	0	0	0	0	0	0	34.921	2.69961	0	0	0	0	0	0	0	0	0	0	0	0
Scaffold_224	20005	20.7948	0	0	0	0	0	0	0	0	0	0	0	0	0	0	0	0	0	0	0	0	0	0	0	0	0	0	0	0	0	0	0	0	0	31.7271	2.0195	0	0	0	0	0	0	0	0	0	0	0	0
Scaffold_360	19778	40.1304	0	0	0	0	0	0	0	0	0	0	0	0	0	0	0	0	0	0	0	0	0	0	0	0	0	0	0	0	0	0	0	0	0	0	0	0	0	0	0	0	0	0	0	0	0	0	0
Scaffold_356	19709	13.4913	3.32843	0	0	0	0	0	0	0	0	0	0	0	0	0	0	0	0	0	0	0	0	0	0	0	0	0	0	0	0	0	0	0	0	0	0	0	0	0	0	0	0	0	0	0	0	0	0
Scaffold_151	19537	77.6424	1.63792	0	0	0	0	0	0	0	0	0	0	0	0	0	0	0	0	0	0	0	0	0	0	0	0	0	0	0	0	0	0	0	1.23868	9.01878	0	0	0	0	0	0	0	0	0	0	0	0	0
Scaffold_301	19492	5.05849	0	0	0	0	0	0	0	0	0	0	0	0	0	0	0	0	0	0	0	0	0	0	0	0	0	0.0615637	1.46727	0	0	0	0	0	0	0	0	0	0	0	0	0	0	0	0	0	0	0	0
Scaffold_324	19402	16.1736	0	0	0	0	0	0	0	0	0	0	0	0	0	0	0	0	0	0	0	0	0	0	0	0	0	0	0	0	0	0	0	0	0	0	0	0	0	0	0	0	0	0	0	1.07721	0	0	0
Scaffold_17	19361	37.9526	8.15557	0	0	0	0	0	0	0	0	0	0	0	0	0	0	0	0	0	0	0	0	0	0	0	0	0	0	0	0	0	0	0	0	8.06777	0	0	0	0	0	0	0	0	0	0	0	0	0
Scaffold_5	19319	7.37616	0	0	0	0	0	0	0	0	0	0	0	0	0	0	0	0	0	0	0	0	0	0	0	0	0	0	0	0	0	0	0	0	0	0	0	0	0	0	0	0	0	0	0	0	0	0	0
Scaffold_340	19261	28.8666	8.19791	0	0	0	0	0	0	0	0	0	0	0	0	0	0	0	0	0	0	0	0	0	0	0	0	0	0	0	0	0	0	0	2.31037	19.7965	0	0	0	0	0	0	0	0	0	0	0	0	0
Scaffold_229	19231	5.88113	0	0	0	0	0	0	0	0	0	0	0	0	0	0	0	0	0	0	0	0	0	0	0	0	0	0	0	0	0	0	0	0	0	0	0	0	0	0	0	0	0	0	0	0	0	0	0
Scaffold_404	19075	93.557	3.85321	0	0	0	0	0	0	0	0	0	0	0	0	0	0	0	0	0	0	0	0	0	0	0	0	0	0	0	0	0	0	0	0	0	0	0	0	0	0	0	0	0	0	0	0	0	0
Scaffold_77	19073	18.9378	0	0	0	0	0	0	0	0	0	0	0	0	0	0	0	0	0	0	0	0	0	0	0	0	0	0	0	0	0	0	0	0	0	6.61668	0	0	0	0	0	0	0	0	0	0	0	0	0
Scaffold_299	18837	76.5621	0	0	0	0	0	0	0	0	0	0	0	0	0	0	0	0	0	0	0	0	0	0	0	0	0	0	0	0	0	0	0	0	0	0	0	0	0	0	0	0	0	0	0	0	0	0	0
Scaffold_122	18787	86.1181	0	0	0	0	0	0	0	0	0	0	0	0	0	0	0	0	0	0	0	0	0	0	0	0	0	0	0	0	0	0	0	0	0	0.425826	0	0	0	0	0	0	0	0	0	0	0	0	0
Scaffold_319	18776	22.63	0	0	0	0	0	0	0	0	0	0	0	0	0	0	0	0	0	0	0	0	0	0	0	0	0	0	0	0	0	0	0	0	0	10.3909	0	0	0	0	0	0	0	0	0	0	0	0	0
Scaffold_244	18469	7.40701	0	0	0	0	0	0	0	0	0	0	0	0	0	0	0	0	0	0	0	0	0	0	0	0	0	0	0	0	0	0	0	0	0	0	0	0	0	0	0	0	0	0	0	0	0	0	0
Scaffold_137	18444	0.0216873	0	0	0	0	0	0	0	0	0	0	0	0	0	0	0	0	0	0	0	0	0	0	0	0	0	0	0	0	0	0	0	0	0	0	1.58317	0	0	0	0	0	0	0	0	0.108436	0	0	0
Scaffold_358	18317	11.6777	0	0	0	0	0	0	0	0	0	0	0	0	0	0	0	0	0	0	0	0	0	0	0	0	0	0	0	0	0	0	0	0	0	11.0335	0	0	0	0	0	0	0	0	0	0	0	0	0
Scaffold_320	18101	0.00552456	0	0	0	0	0	0	0	0	0	0	0	0	0	0	0	0	0	0	0	0	0	0	0	0	0	0	0	0	0	0	0	0	0.336998	17.0377	0	0	0	0	0	0	0	0	0	0	0	0	0
Scaffold_45	18064	10.651	0	0	0	0	0	0	0	0	0	0	0	0	0	0	0	0	0	0	0	0	0	0	0	0	0	0	0	0	0	0	0	0	0	8.06577	0	0	0	0	0	0	0	0	0	0	0	0	0
Scaffold_204	18045	0.332502	0	0	0	0	0	0	0	0	0	0	0	0	0	0	0	0	0	0	0	0	0	0	0	0	0	0	0	0	0	0	0	0	0	23.4857	0	0	0	0	0	0	0	0	0	0	0	0	0
Scaffold_105	18018	85.4645	1.50405	0	0	0	0	0	0	0	0	0	0	0	0	0	0	0	0	0	0	0	0	0	0	0	0	0	0	0	0	0	0	0	0	0	0	0	0	0	0	0	0	0	0	0	0	0	0
Scaffold_205	17996	63.3974	0	0	0	0	0	0	0	0	0	0	0	0	0	0	0	0	0	0	0	0	0	0	0	0	0	0	0	0	0	0	0	0	0	0	0	0	0	0	0	0	0	0	0	0	0	0	0
Scaffold_57	17694	11.7497	0	0	0	0	0	0	0	0	0	0	0	0	0	0	0	0	0	0	0	0	0	0	0	0	0	0	0	0	0	0	0	0	0	0	0	0	0	0	0	0	0	0	0	0	0	0	0
Scaffold_68	17541	14.6229	15.4267	0	0	0	0	0	0	0	0	0	0	0	0	0	0	0	0	0	0	0	0	0	0	0	0	0	0	0	0	0	0.262243	0	1.99533	12.4451	0	0	0	0	0	0	0	0	0	0	0	0	0
Scaffold_321	17407	33.0959	0	0	0	0	0	0	0	0	0	0	0	0	0	0	0	0	0	0	0	0	0	0	0	0	0	0	0	0	0	0	0	0	0	0	0	0	0	0	0	0	0	0	0	0	0	0	0
Scaffold_385	17170	65.597	1.60163	0	0	0	0	0	0	0	0	0	0	0	0	0	0	0	0	0	0	0	0	0	0	0	0	0	0	0	0	0	0	0	0	13.5411	0	0	0	0	0	0	0	0	0	0	0	0	0
Scaffold_233	16867	77.1447	0	0	0	0	0	0	0	0	0	0	0	0	0	0	0	0	0	0	0	0	0	0	0	0	0	0	0	0	0	0	0	0	0	0.88931	0	0	0	0	0	0	0	0	0	0	0	0	0
Scaffold_354	16826	0.0891477	0	0	0	0	0	0	0	0	0	0	0	0	0	0	0	0	0	0	0	0	0	0	0	0	0	0	0	0	0	0	0	0	0	83.478	0	0	0	0	0	0	0	0	0	0	0	0	0
Scaffold_54	16783	62.611	0	0	0	0	0	0	0	0	0	0	0	0	0	0	0	0	0	0	0	0	0	0	0	0	0	0	0	0	0	0	0	0	0	0	0	0	0	0	0	0	0	0	0	0	0	0	0
Scaffold_388	16666	4.03816	0	0	0	0	0	0	0	0	0	0	0	0	0	0	0	0	0	0	0	0	0	0	0	0	0	0	0	0	0	0	0	0	0	0	0	0	0	0	0	0	0	0	0	0	0	0	0
Scaffold_94	16649	62.6164	0	0	0	0	0	0	0	0	0	0	0	0	0	0	0	0	0	0	0	0	0	0	0	0	0	0	0	0	0	0	0	0	0	0	0	0	0	0	0	0	0	0	0	0	0	0	0
Scaffold_393	16421	6.35162	0	0	0	0	0	0	0	0	0	0	0	0	0	0	0	0	0	0	0	0	0	0	0	0	0	0	0	0	0	0	0	0	0	0	0	0	0	0	0	0	0	0	0	0	0	0	0
Scaffold_219	16347	19.2329	0	0	0	0	0	0	0	0	0	0	0	0	0	0	0	0	0	0	0	0	0	0	0	0	0	0	0	0	0	0	0.0978773	1.38863	1.84743	0	0	0	0	0	0	0	0	0	0	0	0	0	0
Scaffold_254	15849	18.7772	0	0	0	0	0	0	0	0	0	0	0	0	0	0	0	0	0	0	0	0	0	0	0	0	0	0	0	0	0	0	0	0	0	0	0	0	0	0	0	0	0	0	0	0	0	0	0
Scaffold_279	15799	99.2531	0	0	0	0	0	0	0	0	0	0	0	0	0	0	0	0	0	0	0	0	0	0	0	0	0	0	0	0	0	0	0	0	0	0	0	0	0	0	0	0	0	0	0	0	0	0	0
Scaffold_382	15598	0.0705219	0	0	0	0	0	0	0	0	0	0	0	0	0	0	0	0	0	0	0	0	0	0	0	0	0	0	0	0	0	0	0	0	0	29.0294	0	0	0	0	0	0	0	0	0	0	0	0	0
Scaffold_197	15494	85.6848	0	0	0	0	0	0	0	0	0	0	0	0	0	0	0	0	0	0	0	0	0	0	0	0	0	0	0	0	0	0	0	0	0	0	0	0	0	0	0	0	0	0	0	0	0	0	0
Scaffold_198	15247	1.43635	0	0	0	0	0	0	0	0	0	0	0	0	0	0	0	0	0	0	0	0	0	0	0	0	0	0	0	0	0	0	0	0	0	0	0	0	0	0	0	0	0	0	0	0	0	0	0
Scaffold_291	15090	11.9616	0	0	0	0	0	0	0	0	0	0	0	0	0	0	0	0	0	0	0	0	0	0	0	0	0	0	0	0	0	0	0	0	0	0	0	0	0	0	0	0	0	0	0	0	0	0	0
Scaffold_228	14959	9.633	0	0	0	0	0	0	0	0	0	0	0	0	0	0	0	0	0	0	0	0	0	0	0	0	0	0	0	0	0	0	0	0	0	0	0	0	0	0	0	0	0	0	0	0	0	0	0
Scaffold_174	14860	95.0808	0	0	0	0	0	0	0	0	0	0	0	0	0	0	0	0	0	0	0	0	0	0	0	0	0	0	0	0	0	0	0	0	0	0	0	0	0	0	0	0	0	0	0	0	0	0	0
Scaffold_212	14850	70.734	12.9293	0	0	0	0	0	0	0	0	0	0	0	0	0	0	0	0	0	0	0	0	0	0	0	0	0	0	0	0	0	0.316498	0	1.76431	0	0	0	0	0	0	0	0	0	0	0	0	0	0
Scaffold_221	14702	28.5879	0	0	0	0	0	0	0	0	0	0	0	0	0	0	0	0	0	0	0	0	0	0	0	0	0	0	0	0	0	0	0	0	0	29.8123	10.9985	0	0	0	0	0	0	0	0	0	0	0	0
Scaffold_371	14466	7.8529	0	0	0	0	0	0	0	0	0	0	0	0	0	0	0	0	0	0	0	0	0	0	0	0	0	0	0	0	0	0	0	0	0	13.5767	0.753491	0	0	0	0	0	0	0	0	0.241947	0	0	0
Scaffold_176	14243	68.23	0	0	0	0	0	0	0	0	0	0	0	0	0	0	0	0	0	0	0	0	0	0	0	0	0	0	0	0	0	0	0	0	0	0	0	0	0	0	0	0	0	0	0	0	0	0	0
Scaffold_381	14122	95.8434	0	0	0	0	0	0	0	0	0	0	0	0	0	0	0	0	0	0	0	0	0	0	0	0	0	0	0	0	0	0	0	0	0	0	0	0	0	0	0	0	0	0	0	0	0	0	0
Scaffold_333	14045	70.8508	5.3471	0	0	0	0	0	0	0	0	0	0	0	0	0	0	0	0	0	0	0	0	0	0	0	0	0	0	0	0	0	0	0	0	0	0	0	0	0	0	0	0	0	0	0	0	0	0
Scaffold_346	13987	16.644	19.7827	0	0	0	0	0	0	0	0	0	0	0	0	0	0	0	0	0	0	0	0	0	0	0	0	0	0	0	0	0	0	0	0	0	0	0	0	0	0	0	0	0	0	0	0	0	0
Scaffold_373	13833	39.0226	1.78559	0	0	0	0	0	0	0	0	0	0	0	0	0	0	0	0	0	0	0	0	0	0	0	0	0	0	0	0	0	0	0	0.253018	0	0	0	0	0	0	0	0	0	0	0	0	0	0
Scaffold_161	13805	5.49801	0	0	0	0	0	0	0	0	0	0	0	0	0	0	0	0	0	0	0	0	0	0	0	0	0	0	0	0	0	0	0	0	0	0	0	0	0	0	0	0	0	0	0	0	0	0	0
Scaffold_295	13631	32.8296	0	0	0	0	0	0	0	0	0	0	0	0	0	0	0	0	0	0	0	0	0	0	0	0	0	0	0	0	0	0	0	0	0	0	0	0	0	0	0	0	0	0	0	0	0	0	0
Scaffold_192	13558	1.7923	0	0	0	0	0	0	0	0	0	0	0	0	0	0	0	0	0	0	0	0	0	0	0	0	0	0	0	0	0	0	0	0	0	75.4241	0	0	0	0	0	0	0	0	0	0	0	0	0
Scaffold_398	13556	82.8047	0	0	0	0	0	0	0	0	0	0	0	0	0	0	0	0	0	0	0	0	0	0	0	0	0	0	0	0	0	0	0	0	0	8.09973	0	0	0	0	0	0	0	0	0	0	0	0	0
Scaffold_46	13352	56.9727	0	0	0	0	0	0	0	0	0	0	0	0	0	0	0	0	0	0	0	0	0	0	0	0	0	0	0	0	0	0	0	0	0	0	0	0	0	0	0	0	0	0	0	0	0	0	0
Scaffold_44	13345	9.83889	0	0	0	0	0	0	0	0	0	0	0	0	0	0	0	0	0	0	0	0	0	0	0	0	0	0	0	0	0	0	0	0	0	18.5688	0	0	0	0	0	0	0	0	0	0	0	0	0
Scaffold_368	13278	69.2122	12.7128	0	0	0	0	0	0	0	0	0	0	0	0	0	0	0	0	0	0	0	0	0	0	0	0	0	0	0	0	0	0	0	0	0	0	0	0	0	0	0	0	0	0	0	0	0	0
Scaffold_322	13256	61.3005	0.852444	0	0	0	0	0	0	0	0	0	0	0	0	0	0	0	0	0	0	0	0	0	0	0	0	0	0	0	0	0	0	0	0	0	0	0	0	0	0	0	0	0	0	0	0	0	0
Scaffold_53	13130	54.3184	0	0	0	0	0	0	0	0	0	0	0	0	0	0	0	0	0	0	0	0	0	0	0	0	0	0	0	0	0	0	0	0	0	0	0	0	0	0	0	0	0	0	0	0	0	0	0
Scaffold_317	12853	18.3226	0.956975	0	0	0	0	0	0	0	0	0	0	0	0	0	0	0	0	0	0	0	0	0	0	0	0	0	0	0	0	0	0	0	0	0	0	0	0	0	0	0	0	0	0	0	0	0	0
Scaffold_367	12765	9.48688	50.0196	0	0	0	0	0	0	0	0	0	0	0	0	0	0	0	0	0	0	0	0	0	0	0	0	0	0	0	0	0	0.00783392	0	0.235018	0	0	0	0	0	0	0	0	0	0	0	0	0	0
Scaffold_231	12477	18.6904	3.46237	0	0	0	0	0	0	0	0	0	0	3.0456	0	0	0	0.0480885	0	0	0	0	0	0	0	0	0	0	2.11589	0	0	0	0	0	0.416767	4.98517	0	0	0	0	0	0	0	0	0	0	0	0	0
Scaffold_330	12358	74.5509	0	0	0	0	0	0	0	0	0	0	0	0	0	0	0	0	0	0	0	0	0	0	0	0	0	0	0	0	0	0	0	0	0	3.31769	0	0	0	0	0	0	0	0	0	0	0	0	0
Scaffold_392	12355	81.2788	0.623229	0	0	0	0	0	0	0	0	0	0	0	0	0	0	0	0	0	0	0	0	0	0	0	0	0	0	0	0	0	0	0	0	3.14043	0	0	0	0	0	0	0	0	0	0	0	0	0
Scaffold_246	12200	96.8525	0	0	0	0	0	0	0	0	0	0	0	0	0	0	0	0	0	0	0	0	0	0	0	0	0	0	0	0	0	0	0	0	0	0	0	0	0	0	0	0	0	0	0	0	0	0	0
Scaffold_345	12014	74.9542	6.04295	0	0	0	0	0	0	0	0	0	0	0	0	0	0	0	0	0	0	0	0	0	0	0	0	0	0	0	0	0	0	0	0	0.607624	0	0	0	0	0	0	0	0	0	0	0	0	0
Scaffold_372	11833	9.39745	0.845094	0	0	0	0	0	0	0	0	0	0	0	0	0	0	0	0	0	0	0	0	0	0	0	0	0	0	0	0	0	0	0.0338038	0.0507057	0	0	0	0	0	0	0	0	0	0	0	0	0	0
Scaffold_366	11829	59.4218	0	0	0	0	0	0	0	0	0	0	0	0	0	0	0	0	0	0	0	0	0	0	0	0	0	0	0	0	0	0	0	0	0	0	0	0	0	0	0	0	0	0	0	0	0	0	0
Scaffold_401	11726	93.5443	0	0	0	0	0	0	0	0	0	0	0	0	0	0	0	0	0	0	0	0	0	0	0	0	0	0	0	0	0	0	0	0	0	0	0	0	0	0	0	0	0	0	0	0	0	0	1.38155
Scaffold_207	11408	0.0438289	0	0	0	0	0	0	0	0	0	0	0	0	0	0	0	0	0	0	0	0	0	0	0	0	0	0	0	0	0	0	0	0	0	0	0	0	0	0	0	0	0	0	0	0	0	0	0
Scaffold_296	11365	12.1953	0	0	0	0	0	0	0	0	0	0	0	0	0	0	0	0	0	0	0	0	0	0	0	0	0	0	0	0	0	0	0	0.615926	0.695117	0	0	0	0	0	0	0	0	0	0	0	0	0	0
Scaffold_84	11263	91.7251	0.834591	0	0	0	0	0	0	0	0	0	0	0	0	0	0	0	0	0	0	0	0	0	0	0	0	0	0	0	0	0	0	0	0	0	0	0	0	0	0	0	0	0	0	0	0	0	0
Scaffold_269	10826	0.0554221	0	0	0	0	0	0	0	0	0	0	0	0	0	0	0	0	0	0	0	0	0	0	0	0	0	0	0	0	0	0	0	0	0	67.7443	0	0	0	0	0	0	0	0	0	0	0	0	0
Scaffold_264	10674	94.3789	0	0	0	0	0	0	0	0	0	0	0	0	0	0	0	0	0	0	0	0	0	0	0	0	0	0	0	0	0	0	0	0	0	0	0	0	0	0	0	0	0	0	0	0	0	0	0
Scaffold_172	10671	49.2081	0	0	0	0	0	0	0	0	0	0	0	0	0	0	0	0	0	0	0	0	0	0	0	0	0	0	0	0	0	0	0	0	0	0	0	0	0	0	0	0	0	0	0	0	0	0	0
Scaffold_227	10035	2.55107	0	0	0	0	0	0	0	0	0	0	0	0	0	0	0	0	0	0	0	0	0	0	0	0	0	0	0	0	0	0	0	0	0	0	0	0	0	0	0	0	0	0	0	0	0	0	0
Scaffold_142	9897	96.2918	0	0	0	0	0	0	0	0	0	0	0	0	0	0	0	0	0	0	0	0	0	0	0	0	0	0	0	0	0	0	0	0	0	0	0	0	0	0	0	0	0	0	0	0	0	0	0
Scaffold_237	9806	91.5562	0	0	0	0	0	0	0	0	0	0	0	0	0	0	0	0	0	0	0	0	0	0	0	0	0	0	0	0	0	0	0	0	0	0	0	0	0	0	0	0	0	0	0	0	0	0	0
Scaffold_235	9749	97.4561	0	0	0	0	0	0	0	0	0	0	0	0	0	0	0	0	0	0	0	0	0	0	0	0	0	0	0	0	0	0	0	0	0	0	0	0	0	0	0	0	0	0	0	0	0	0	0
Scaffold_331	9587	97.8721	0	0	0	0	0	0	0	0	0	0	0	0	0	0	0	0	0	0	0	0	0	0	0	0	0	0	0	0	0	0	0	0	0	0	0	0	0	0	0	0	0	0	0	0	0	0	0
Scaffold_163	9384	1.75831	0	0	0	0	0	0	0	0	0	0	0	0	0	0	0	0	0	0	0	0	0	0	0	0	0	0	0	0	0	0	0	0	0	90.3879	0	0	0	0	0	0	0	0	0	0	0	0	0
Scaffold_276	9348	14.9016	0	0	0	0	0	0	0	0	0	0	0	0	0	0	0	0	0	0	0	0	0	0	0	0	0	0	0	0	0	0	0	0	0	0	0	0	0	0	0	0	0	0	0	0	0	0	0
Scaffold_107	9333	98.3607	0	0	0	0	0	0	0	0	0	0	0	0	0	0	0	0	0	0	0	0	0	0	0	0	0	0	0	0	0	0	0	0	0	0	0	0	0	0	0	0	0	0	0	0	0	0	0
Scaffold_34	9072	26.2897	0	0	0	0	0	0	0	0	0	0	0	0	0	0	0	0	0	0	0	0	0	0	0	0	0	0	0	0	0	0	0	0	0	0	0	0	0	0	0	0	0	0	0	0	0	0	0
Scaffold_59	8921	49.7142	0	0	0	0	0	0	0	0	0	0	0	0	0	0	0	0	0	0	0	0	0	0	0	0	0	0	0	0	0	0	0	0	0	17.3075	0	0	0	0	0	0	0	0	0	0	0	0	0.246609
Scaffold_140	8888	96.0734	0	0	0	0	0	0	0	0	0	0	0	0	0	0	0	0	0	0	0	0	0	0	0	0	0	0	0	0	0	0	0	0	0	0	0	0	0	0	0	0	0	0	0	0	0	0	0
Scaffold_273	8849	98.9151	0	0	0	0	0	0	0	0	0	0	0	0	0	0	0	0	0	0	0	0	0	0	0	0	0	0	0	0	0	0	0	0	0	0	0	0	0	0	0	0	0	0	0	0	0	0	0
Scaffold_265	8817	0.0113417	0	0	0	0	0	0	0	0	0	0	0	0	0	0	0	0	0	0	0	0	0	0	0	0	0	0	0	0	0	0	0	0	0	64.5798	0	0	0	0	0	0	0	0	0	0	0	0	0
Scaffold_10	8753	69.0963	0	0	0	0	0	0	0	0	0	0	0	0	0	0	0	0	0	0	0	0	0	0	0	0	0	0	0	0	0	0	0	0	0	0	0	0	0	0	0	0	0	0	0	0	0	0	0
Scaffold_170	8722	90.61	0	0	0	0	0	0	0	0	0	0	0	0	0	0	0	0	0	0	0	0	0	0	0	0	0	0	0	0	0	0	0	0	0	0	0	0	0	0	0	0	0	0	0	0	0	0	0
Scaffold_179	8533	2.77745	0	0	0	0	0	0	0	0	0	0	0	0	0	0	0	0	0	0	0	0	0	0	0	0	0	0	0	0	0	0	0	0	0	0	0	0	0	0	0	0	0	0	0	0	0	0	0
Scaffold_379	8467	0.0236211	0	0	0	0	0	0	0	0	0	0	0	0	0	0	0	0	0	0	0	0	0	0	0	0	0	0	0	0	0	0	0	0	0	0	0	0	0	0	0	0	0	0	0	0	0	0	0
Scaffold_190	8454	0.0118287	0	0	0	0	0	0	0	0	0	0	0	0	0	0	0	0	0	0	0	0	0	0	0	0	0	0	0	0	0	0	0	0	0	0	2.11734	0	0	0	0	0	0	0	0	0.46132	0	0.331204	0
Scaffold_63	8379	59.5894	0	0	0	0	0	0	0	0	0	0	0	0	0	0	0	0	0	0	0	0	0	0	0	0	0	0	0	0	0	0	0	0	0	0	0	0	0	0	0	0	0	0	0	0	0	0	0
Scaffold_91	8248	64.9248	0	0	0	0	0	0	0	0	0	0	0	0	0	0	0	0	0	0	0	0	0	0	0	0	0	0	0	0	0	0	0	0	0	0	0	0	0	0	0	0	0	0	0	0	0	0	0
Scaffold_306	8184	0.012219	0	0	0	0	0	0	0	0	0	0	0	0	0	0	0	0	0	0	0	0	0	0	0	0	0	0	0	0	0	0	0	0	0	9.23754	5.46188	0	0	0	0	0	0	0	0	0	0.0488759	19.8192	0
Scaffold_14	8153	0.42929	0	0	0	0	0	0	0	0	0	0	0	0	0	0	0	0	0	0	0	0	0	0	0	0	0	0	0	0	0	0	0	0	0	0	0	0	0	0	0	0	0	0	0	0	0	0	0
Scaffold_62	7887	88.6395	0	0	0	0	0	0	0	0	0	0	0	0	0	0	0	0	0	0	0	0	0	0	0	0	0	0	0	0	0	0	0	0	0	0	0	0	0	0	0	0	0	0	0	0	0	0	0
Scaffold_267	7585	11.2063	0	0	0	0	0	0	0	0	0	0	0	0	0	0	0	0	0	0	0	0	0	0	0	0	0	0	0	0	0	0	0	0	0	0	0	0	0	0	0	0	0	0	0	0	0	0	0
Scaffold_338	7556	10.5347	0	0	0	0	0	0	0	0	0	0	0	0	0	0	0	0	0	0	0	0	0	0	0	0	0	0	0	0	0	0	0	0	0	0	0	0	0	0	0	0	0	0	0	0	0	0	0
Scaffold_89	7354	20.6418	0.48953	7.08458	0	0	0	0	0	0	0	0	0	0	0	0	0	0	0	0	0	0	0	0	0	0	0	0	0	0	0	0	0	2.03971	3.15475	57.6149	0	0	0	0	0	0	0	0	0	0	0	0	0
Scaffold_328	7314	11.5805	0	0	0	0	0	0	0	0	0	0	0	0	0	0	0	0	0	0	0	0	0	0	0	0	0	0	0	0	0	0	0	0	0	0	0	0	0	0	0	0	0	0	0	0	0	0	0
Scaffold_118	7155	64.5982	0	0	0	0	0	0	0	0	0	0	0	0	0	0	0	0	0	0	0	0	0	0	0	0	0	0	0	0	0	0	0	0	0	0	0	0	0	0	0	0	0	0	0	0	0	0	0
Scaffold_378	7139	24.3592	0	0	0	0	0	0	0	0	0	0	0	0	0	0	0	0	0	0	0	0	0	0	0	0	0	0	0	0	0	0	0	0	0	8.61465	1.89102	0	0	0	0	0	0	0	0	0	0	0	0
Scaffold_20	7056	44.8554	0	0	0	0	0	0	0	0	0	0	0	0	0	0	0	0	0	0	0	0	0	0	0	0	0	0	0	0	0	0	0	0	0	0	0	0	0	0	0	0	0	0	0	0	0	0	0
Scaffold_326	6875	99.4473	0	0	0	0	0	0	0	0	0	0	0	0	0	0	0	0	0	0	0	0	0	0	0	0	0	0	0	0	0	0	0	0	0	0	0	0	0	0	0	0	0	0	0	0	0	0	0
Scaffold_126	6867	1.71836	0	0	0	0	0	0	0	0	0	0	0	0	0	0	0	0	0	0	0	0	0	0	0	0	0	0	0	0	0	0	0	0	0	0	0	0	0	0	0	0	0	0	0	0	0	0	0
Scaffold_8	6816	77.3181	0	0	0	0	0	0	0	0	0	0	0	0	0	0	0	0	0	0	0	0	0	0	0	0	0	0	0	0	0	0	0	0	0	0	0	0	0	0	0	0	0	0	0	0	0	0	0
Scaffold_402	6519	0	0	0	0	0	0	0	0	0	0	0	0	0	0	0	0	0	0	0	0	0	0	0	0	0	0	0	0	0	0	0	0	0	0	0	0	0	0	0	0	0	0	0	0	0	0	0	0
Scaffold_85	5274	18.5438	0	0	0	0	0	0	0	0	0	0	0	0	0	0	0	0	0	0	0	0	0	0	0	0	0	0	0	0	0	0	0	0	0	0	0	0	0	0	0	0	0	0	0	0	0	0	0
Scaffold_243	4804	2.66445	0	0	0	0	0	0	0	0	0	0	0	0	0	0	0	0	0	0	0	0	0	0	0	0	0	0	0	0	0	0	0	0	0	0	0	0	0	0	0	0	0	0	0	0	0	0	0
Scaffold_335	3773	25.497	0	0	0	0	0	0	0	0	0	0	0	0	0	0	0	0	0	0	0	0	0	0	0	0	0	0	0	0	0	0	0	0	0	0	0	0	0	0	0	0	0	0	0	0	0	0	0
Scaffold_145	3674	11.8672	0	0	0	0	0	0	0	0	0	0	0	0	0	0	0	0	0	0	0	0	0	0	0	0	0	0	0	0	0	0	0	0	0	0	0	0	0	0	0	0	0	0	0	0	0	0	0
Scaffold_131	3630	97.741	0	0	0	0	0	0	0	0	0	0	0	0	0	0	0	0	0	0	0	0	0	0	0	0	0	0	0	0	0	0	0	0	0	0	0	0	0	0	0	0	0	0	0	0	0	0	0
Scaffold_374	3489	73.8034	0	0	0	0	0	0	0	0	0	0	0	0	0	0	0	0	0	0	0	0	0	0	0	0	0	0	0	0	0	0	0	0	0	0	0	0	0	0	0	0	0	0	0	0	0	0	0
Scaffold_35	3438	6.19546	0	0	0	0	0	0	0	0	0	0	0	0	0	0	0	0	0	0	0	0	0	0	0	0	0	0	0	0	0	0	0	0	0	0	0	0	0	0	0	0	0	0	0	0	0	0	0
Scaffold_141	3109	3.37729	0	0	0	0	0	0	0	0	0	0	0	0	0	0	0	0	0	0	0	0	0	0	0	0	0	0	0	0	0	0	0	0	0	0	0	0	0	0	0	0	0	0	0	0	0	0	0
Scaffold_19	3067	17.7698	0	0	0	0	0	0	0	0	0	0	0	0	0	0	0	0	0	0	0	0	0	0	0	0	0	0	0	0	0	0	0	0	0	0	0	0	0	0	0	0	0	0	0	0	0	0	0
Scaffold_289	3022	0.132363	0	0	0	0	0	0	0	0	0	0	0	0	0	0	0	0	0	0	0	0	0	0	0	0	0	0	0	0	0	0	0	0	0	0	0	0	0	0	0	0	0	0	0	0	0	0	0
Scaffold_297	2692	54.6805	0	0	0	0	0	0	0	0	0	0	0	0	0	0	0	0	0	0	0	0	0	0	0	0	0	0	0	0	0	0	0	0	0	0	0	0	0	0	0	0	0	0	0	0	0	0	0
Scaffold_169	2669	93.0311	0	0	0	0	0	0	0	0	0	0	0	0	0	0	0	0	0	0	0	0	0	0	0	0	0	0	0	0	0	0	0	0	0	0	0	0	0	0	0	0	0	0	0	0	0	0	0
Scaffold_310	2622	0.228833	0	0	0	0	0	0	0	0	0	0	0	0	0	0	0	0	0	0	0	0	0	0	0	0	0	0	0	0	0	0	0	0	0	97.9786	0	0	0	0	0	0	0	0	0	0	0	0	0
Scaffold_112	2411	25.0933	0	0	0	0	0	0	0	0	0	0	0	0	0	0	0	0	0	0	0	0	0	0	0	0	0	0	0	0	0	0	0	0	0	0	0	0	0	0	0	0	0	0	0	0	0	0	0
Scaffold_210	1406	22.8307	0	0	0	0	0	0	0	0	0	0	0	0	0	0	0	0	0	0	0	0	0	0	0	0	0	0	0	0	0	0	0	0	0	0	0	0	0	0	0	0	0	0	0	0	0	0	0
Scaffold_337	1215	0.164609	0	0	0	0	0	0	0	0	0	0	0	0	0	0	0	0	0	0	0	0	0	0	0	0	0	0	0	0	0	0	0	0	0	0	0	0	0	0	0	0	0	0	0	0	0	0	0
Scaffold_266	995	0	0	0	0	0	0	0	0	0	0	0	0	0	0	0	0	0	0	0	0	0	0	0	0	0	0	0	0	0	0	0	0	0	0	0	0	0	0	0	0	0	0	0	0	0	0	0	0
Scaffold_242	883	0.226501	0	0	0	0	0	0	0	0	0	0	0	0	0	0	0	0	0	0	0	0	0	0	0	0	0	0	0	0	0	0	0	0	0	0	0	0	0	0	0	0	0	0	0	0	0	0	0
Scaffold_128	573	90.2269	0	0	0	0	0	0	0	0	0	0	0	0	0	0	0	0	0	0	0	0	0	0	0	0	0	0	0	0	0	0	0	0	0	0	0	0	0	0	0	0	0	0	0	0	0	0	0
Scaffold_226	229	100	0	0	0	0	0	0	0	0	0	0	0	0	0	0	0	0	0	0	0	0	0	0	0	0	0	0	0	0	0	0	0	0	0	0	0	0	0	0	0	0	0	0	0	0	0	0	0
[truncated: 74 more columns]

## Sheet: Dcar
Table S3B: Scaffold-specific repeat sequence percentages across repeat classes in D. carrolli.
For each scaffold, the scaffold sequence length (seqlength) is in base pairs (bp), with the values from the rest of the columns representing percent repeat/non-repeat content. Repeats are categorized into repeat classes, with multiclass repeats (i.e., repeats sharing multiple class annotations) indicated by dashes. For example, DNA-LINE stands for multiclass repeats with overlapps between DNA and…
seqnames	seqlengths	nonrepeat	DNA	DNA-LINE	DNA-LINE-LTR	DNA-LINE-LTR-RC-Unknown	DNA-LINE-LTR-tandem_repeat	DNA-LINE-LTR-Unknown	DNA-LINE-RC	DNA-LINE-RC-tandem_repeat	DNA-LINE-RC-tandem_repeat-Unknown	DNA-LINE-RC-Unknown	DNA-LINE-tandem_repeat	DNA-LINE-tandem_repeat-Unknown	DNA-LINE-Unknown	DNA-LTR	DNA-LTR-RC	DNA-LTR-RC-tandem_repeat	DNA-LTR-RC-tandem_repeat-Unknown	DNA-LTR-RC-Unknown	DNA-LTR-tandem_repeat	DNA-LTR-tandem_repeat-Unknown	DNA-LTR-Unknown	DNA-RC	DNA-RC-snRNA-Unknown	DNA-RC-tandem_repeat	DNA-RC-tandem_repeat-Unknown	DNA-RC-Unknown	DNA-Simple	DNA-Simple-Unknown	DNA-snRNA	DNA-snRNA-Unknown	DNA-tandem_repeat	DNA-tandem_repeat-Unknown	DNA-Unknown	LINE	LINE-LTR	LINE-LTR-RC	LINE-LTR-RC-tandem_repeat	LINE-LTR-RC-tandem_repeat-Unknown	LINE-LTR-RC-Unknown	LINE-LTR-Satellite-tandem_repeat	LINE-LTR-Satellite-tandem_repeat-Unknown	LINE-LTR-Simple	LINE-LTR-Simple-tandem_repeat	LINE-LTR-Simple-tandem_repeat-Unknown	LINE-LTR-Simple-Unknown	LINE-LTR-tandem_repeat	LINE-LTR-tandem_repeat-Unknown
contig_2 NW_025335083.1	27004956	91.5411	0.406403	0.0134642	0	0	0	0.000429551	0.00285503	0	0	0.000399927	0	0	0.00119608	0.0042844	0.00212924	0.000648029	0	0.000470284	0	0.000551751	0.000299945	0.0402334	0	0.00286614	0.00185151	0.00705426	9.25756e-05	0	0	0	0.00907611	0.0103203	0.103059	0.459808	0.00102203	0.000422145	0.000129606	0.00128865	0.000610999	0	0	4.07333e-05	0.000414739	0.000607296	4.07333e-05	3.70302e-05	0.000240697
contig_3 NW_025335123.1	26507916	89.8846	0.250103	0.000513054	0	0.000143353	0	0	0.00248605	0	0	0.000547006	0	0	0.0023691	0.00178815	0	0	0	0.000648863	0	0.000614911	0.000682815	0.0176325	0	0.00229743	0.00148635	0.00214276	0	0	0	0	0.00903504	0.00237665	0.0379057	0.49933	0.00129395	0.000369701	0.000418743	0.00047533	0.00102234	0	0	0	0.000305569	0.000777126	1.88623e-05	0.00153916	0.00105629
contig_115 NW_025334990.1	19945858	92.8586	0.256915	0	0	0	0	0.000180489	0	0	0	0	0	0	0	0.00246166	0.00153917	0.000441194	0	0.000386045	0.000466262	0	0.000496344	0.0285623	0	0.00346438	0.00109797	0.00243158	0	0	0	0	0.00270232	0.000481303	0.0248473	0.213483	0.000686859	0	0.000576561	5.01357e-05	0.000511384	0	0	9.52579e-05	0.000476289	0.00227616	0	0.00177982	0.000917484
contig_155 NW_025335034.1	15822701	68.5739	2.20938	0.0484747	0	0.000176961	0	0.000271761	0.00559323	6.32003e-05	0	0.000360242	0	0	0.0116162	0.0204643	0.00254697	0.000530883	0.000271761	0.00181385	0.00729964	0.00100489	0.0150227	0.175766	0	0.0164763	0.00972653	0.0307659	0.000379202	0.000328642	0	0	0.0888091	0.0200914	0.304784	5.26254	0.0354111	0.000233841	0.000252801	0.00198449	0.00695204	0	0	0.000101121	0	0	0	0.000309682	0
contig_163 NW_025335043.1	15806012	94.2722	0.14349	0.0193344	0	0	0	0	0	0	0	0	0	0	0.00183474	0.00287232	0.000873086	0.000272048	0	0	0	0	0.000303682	0.0205934	0	0.00239782	0.000366949	0.00142351	0.000272048	0	0	0	0.00585853	0.000189801	0.025155	0.325699	0.000582057	0	0	0	0	0	0	0	0.000930026	0	0	0.000411236	0.00166392
contig_178 NW_025335059.1	11808632	95.6481	0.147841	0	0	0	0	0	0	0	0.000669002	0	0	0	0	0.00259132	0.00113476	0.000372609	0	0.000287925	0	0	0.00036414	0.0140829	0	0.00193079	0.000982332	0	0	0	0	0	0.00420879	0.000609723	0.017284	0.170934	0.00110089	0	0	0	0	0	0	0	0	0.000728281	5.08103e-05	0	0.000118557
contig_167 NW_025335047.1	10547582	94.2303	0.0965814	0.000132732	0	0	0	0	0.00137472	0	0	4.74042e-05	0	0	0	0.00197202	0	0	2.84425e-05	0	0	0.0013842	0	0.0117088	0	0.00155486	0	0.000587812	0	0	0	0	0.00139368	0.000805872	0.0189427	0.066091	0.000312868	0	0	0.00105237	0	0	0	0	0	0.00135576	0	0.000398196	0
contig_190 NW_025335073.1	4829052	33.492	1.43709	0.227912	4.1416e-05	0	0	0.00010354	0.0301094	0	0	0.00482496	0.00188443	0	0.0605088	0.00813824	0.0069786	0.0018223	0	0	0	0	6.2124e-05	0.356219	0	0.0152411	0.00211222	0.00811754	0	0	0	0	0.010209	0.00494921	0.411427	15.94	0.300307	0	0	0	0.000807612	0	0	0.00403806	0	0	0.0148683	0.0164422	6.2124e-05
contig_47 NW_025335142.1	4408483	93.5066	0.3322	0.0344109	0	0.000748557	0	0.000113418	0	0	0	0	0.00142906	0	0.00231372	0.00251787	0	0	0	0.00127028	0	0	0.001792	0.0377681	0	0.00199615	0.00115686	0.00975392	0	0	0	0	0.0187366	0.0118408	0.0563232	0.389522	0	0	0	0	0.000294886	0	0	0	0	0	0	0.0016559	0
contig_203 NW_025335088.1	4365352	59.1262	2.56763	0.0222662	0	0.000618507	0	0.000962122	0.00762825	0	0	0.0017868	0	0	0.0192882	0.0062767	0.0032758	0	0	0.0032758	0	0	0.00632251	0.237438	0	0.0128054	0.00499387	0.0104917	0	0	0	0.000481061	0.0706243	0.00920888	0.392981	8.21764	0.0533519	0	0	0.0050855	0.0147067	0	0	0	0	0	0	9.16306e-05	0
contig_218 NW_025335104.1	3166382	47.2641	3.70568	0.0615529	0	0	0	0	0.0204018	0	0	0.00265287	0	0	0.0102325	0.0255812	3.15818e-05	0	0	0.00129485	0	6.31636e-05	0.00524258	0.223346	0	0.00511625	0.000947454	0.00922188	0	0	0	0	0.0618371	0.0184122	0.476695	9.8237	0.0115274	0.000221073	0	0.00110536	0.00350558	0	0	0	0	0	0	0	0
contig_150 NW_025335029.1	2860005	92.0872	0.428496	0	0	0	0	0	0	0	0	0	0	0	0	0.0267832	0	0	0	0	0	0	0	0.0212937	0	0.00181818	0	0	0	0	0	0	0.0178671	0.00286713	0.0474475	0.221223	0.00426573	0	0	0	0	0	0	0	0	0	0	0.00891607	0
contig_133 NW_025335010.1	2856403	40.7416	3.70792	0.0993557	0	0	0	0	0.00819212	0	0	0.000875227	0	0.00770199	0.0288125	0.00910236	0	0	0	0	0	0.000175045	0.00903234	0.205328	0	0.0172245	0.00353592	0.00976753	0	0	0	0	0.0920038	0.0134085	0.417518	12.1429	0.0261518	0	0	0	0	0	0	0	0	0	0	0	0
contig_4 NW_025335134.1	2527349	35.373	2.97652	0.00451066	0	0	0	0	0.00652858	0	0	0.00134528	0	0	0.00822997	0.0430886	0.0256395	0.00170139	0	0	0	0	0.00822997	0.207846	0	0.0109997	0.00122658	0.0176074	0	0	0	0	0.107623	0.0467288	0.692425	15.7913	0.298257	0.000514373	0	0	0.00455022	0	0	0	0	0	0	0.00182009	0
contig_69 NW_025335166.1	2339075	82.8068	2.46512	0.00598527	0	0	0	0	0.0305676	0	0	0.00290713	0.000342016	0.00205209	0.0241976	0.00722508	0	0	0	0.00277888	0	0	0.000384767	0.117482	0	0.00530124	0.00111155	0.00833663	0	0	0	0	0.0704552	0.00525849	0.245439	1.94222	0.00119705	0	0	0	0.00175283	0	0	0	0	0	0	0	0
contig_36 NW_025335130.1	2123715	42.2303	3.61649	0.115929	0	0.00164806	0	0.000894659	0.00626261	0	0	0	0	0	0.0267456	0.015115	0.00131844	0	0	0.000659222	0	0	0.0025898	0.19513	0	0.00635679	0.0018364	0.0308422	0	0	0	0	0.258368	0.01455	0.40076	10.3115	0.0519373	0	0	0	0.011348	0	0	0	0	0	0	0.000894659	0.00117718
contig_80 NW_025335179.1	1627756	34.0675	1.2035	0.00571339	0	0	0	0	0.0908613	0	0	0.0165258	0	0	0	0.0021502	0.0352018	0.00239594	0	0	0.000368606	0	0.000552908	0.293717	0	0.0135155	0.00761785	0.0366148	0	0	0	0	0.0261096	0.0086008	0.180248	11.0245	0.128152	0	0	0	0.00724924	0	0	0.00086008	0	0	0	0.0144985	0
contig_92 NW_025335192.1	1594157	3.05961	0.0297336	0	0	0	0	0	0	0	0	0	0	0	0	0	0	0	0.0222061	0	0	0	0	0.0602826	0	0.0364456	0.0609727	0.0121694	0	0	0	0	0.213843	0.0523161	0.0452277	2.08869	0.0609099	0	0	0	0	0	0	0	0	0	0	0.0176269	0
contig_105 NW_025334979.1	1401171	14.7707	0.0728676	0	0	0	0	0	0	0	0	0	0	0	0	0.0299036	0	0	0	0	0.000499582	0	0	0.0529557	0	0.0376828	0.000214107	0	0	0	0	0	0.0281193	0.014702	0.0676577	2.3703	0.0278339	0.0154157	0.000713689	0.0792908	0.0159866	0	0	0	0	0	0	0.0221957	0.0175567
contig_159 NW_025335038.1	1386571	85.7247	0.44116	0.0626726	0	0	0	0	0	0	0	0	0	0	0	0	0	0	0	0	0	0	0.00122605	0.0598599	0	0.00223573	0	0	0	0	0	0	0.00677931	0	0.00613023	0.00418298	0	0	0	0	0	0	0	0	0	0	0	0	0
contig_116 NW_025334991.1	1337403	43.4929	1.72222	0.00994465	0	0	0	0.00777626	0.00717809	0	0	0.00269178	0	0	0.00762672	0.00695378	0.0228054	0.00164498	0.00284133	0.00269178	0	0.000224315	0.039629	0.305742	0	0.0209361	0.0058322	0.0213847	0	0	0	0	0.0142814	0.0202632	0.206071	9.94659	0.0735007	0	0	0	0.0140571	0	0	0	0	0	0	0.012113	0
contig_164 NW_025335044.1	1273111	58.2093	3.29382	0.000235643	0	0	0	0	0.0320475	0.00534125	0	0.0051056	0	0.00408448	0.0252924	0.0182231	0.010761	0.00314191	0	0	0.0034561	0	0.00141386	0.595549	0	0.00541979	0.00369174	0.00227788	0	0	0	0	0.0355821	0.0134317	0.410255	5.37227	0.0261564	0	0	0	0	0	0	0	0	0	0	0	0
contig_138 NW_025335015.1	1265488	34.7648	1.56193	0.0103517	0	0	0	0	0.011221	0	0	0	0	0	0	0.0148559	0.00102727	0	0	0	0	0	0.00126433	0.136864	0	0.00347692	0	0.00806013	0	0	0	0	0.14927	0.00173846	0.0873181	13.2692	0.424184	0.00173846	0	0	0.000316084	0	0	0	0	0	0	0.0108259	0
contig_145 NW_025335023.1	1214702	6.79854	0.103729	0.111138	0	0	0	0	0	0	0.00148184	0.00205812	0.00345764	0.0170412	0.0165473	0.000576273	0	0.000576273	0	0	0	0	0	0.064131	0	0.242529	0.00461018	0.000493948	0	0	0	0	0.148102	0.111797	0.00971432	1.11138	0.00617435	0	0.000493948	0.0189347	0.00847945	0	0	0	0	0	0	0	0.00913804
contig_148 NW_025335026.1	1151029	8.04228	0.286266	0	0	0	0	0	0	0	0	0	0	0	0	0	0.000173758	0	0	0.000173758	0	0	0	0.301556	0	0.0225885	0	0	0	0	0	0	0.0045177	0.0177233	0.0417018	4.97355	0.0375316	0	0	0	0	0	0	0.000260636	0	0	0	0.0100779	0.0244998
contig_152 NW_025335031.1	1122563	16.3712	0.508479	0.00970992	0	0	0	0	0.0232504	0	0	0.0182618	0	0	0.01746	0.000178164	0.0126496	0.0039196	0	0	0	0	0.00890819	0.270363	0	0.0131841	0.00276154	0.00677022	0	0	0	0	0.0236958	0.0309114	0.227693	12.1488	0.0715327	0	0	0	0	0	0	0	0	0	0	0	0
contig_153 NW_025335032.1	1009379	42.8246	2.53027	0.000297212	0	0	0	0	0.00960987	0	0	0.00356655	0	0	0	0.00287305	0.000693496	0	0	0	0	0	9.90708e-05	0.412333	0	0.0138699	0	0.0185262	0	0	0	0	0.0387367	0.0118885	0.385088	10.9481	0.0562722	0.000594425	0	0	0.0064396	0	0	0	0	0	0	0	0
contig_154 NW_025335033.1	1001701	31.5729	3.79155	0.0696815	0	0	0	0	0.0594988	0	0	0.005291	0	0	0.00738743	0.0107817	0.00379355	0	0	0.00389338	0	0	0.0177698	0.343715	0	0.0467205	0.00788658	0.114405	0	0	0	0	0.265548	0.0860536	0.66417	16.3222	0.0751721	0.000499151	0	0	0.00379355	0	0	0	0	0	0.000998302	0	0.00379355
contig_156 NW_025335035.1	943787	30.4344	3.37428	0.00190721	0	0	0	0	0	0	0	0	0	0	0	0.0077348	0	0	0	0.000423824	0	0	0.00105956	0.353576	0	0.016953	0	0.050647	0	0	0	0	0.0516006	0.0305154	0.558071	13.9627	0.125558	0	0	0	0	0	0	0	0	0	0	0	0
contig_158 NW_025335037.1	910981	40.6623	2.2883	0.00109772	0	0	0	0	0	0	0	0	0	0	0	0.0136117	0	0	0	0.00461041	0	0	0.000439087	0.1348	0	0.0050495	0.0042811	0.00976969	0	0	0	0	0.118993	0.0282113	0.55314	10.4812	0.0196491	0	0	0	0	0	0	0	0	0	0	0	0
contig_162 NW_025335042.1	785458	41.7079	4.28794	0.000254629	0	0	0	0	0	0	0	0	0	0	0.0183333	0.00840274	0	0	0	0	0	0	0	0.380542	0	0.0150231	0	0.0120949	0.00738423	0	0.000509257	0	0.0562729	0.00853006	0.31905	8.75184	0.035266	0	0	0	0	0	0	0	0	0	0	0.0123495	0.0564002
contig_151 NW_025335030.1	676449	28.6532	1.39271	0	0	0	0	0	0.0436101	0	0	0.0150787	0	0	0	0.00783503	0.0136004	0	0	0	0	0	0.00266095	0.259739	0	0.0221746	0	0.00680022	0	0	0	0	0.0359229	0.0671152	0.409935	22.2728	0.00946117	0	0	0	0	0	0	0	0	0	0	0	0
contig_166 NW_025335046.1	659013	32.3657	5.2433	0.00546271	0	0	0	0	0	0	0	0	0	0	0.051744	0.0113807	0.000151742	0	0	0	0	0	0.0270101	0.13672	0	0.0256444	0	0.077085	0	0	0	0	0.018209	0.0330798	1.06447	9.47827	0.146886	0	0	0	0.000910452	0	0	0.00212439	0	0	0	0.0148707	0
contig_165 NW_025335045.1	635509	34.9713	2.73765	0	0	0	0	0	0.0209281	0	0	0	0	0	0.00881183	0.030212	0.00566475	0	0	0	0	0	0.0155781	0.270807	0	0	0	0.00456327	0	0	0	0	0.0597946	0.00660888	0.157512	6.55994	0.154522	0	0	0	0	0	0	0	0	0	0	0.111564	0
contig_160 NW_025335040.1	592172	50.52	2.05835	0.00050661	0	0	0	0	0.00118209	0	0	0	0	0	0.00033774	0.00033774	0	0	0	0	0	0	0	0.0413731	0	0	0	0	0	0.00439062	0	0	0.0226286	0	0.621948	8.4847	0.0754848	0	0	0	0	0	0	0	0	0	0	0	0
contig_170 NW_025335051.1	540686	24.9394	1.85561	0.301099	0	0	0	0	0	0	0	0	0	0	0.000739801	0.0018495	0.00129465	0	0	0	0	0	0	0.264479	0	0.00795286	0.00591841	0.0356954	0	0	0	0	0.0116519	0.0264479	0.103942	17.4595	0.134829	0	0	0	0.0011097	0	0	0	0	0	0	0	0
contig_168 NW_025335048.1	518313	20.4633	0	0	0	0	0	0	0.0187146	0	0	0.00694561	0	0	0	0	0	0	0	0	0	0	0	0.154733	0	0.00154347	0	0	0	0	0	0	0	0	0	1.69126	0	0	0	0	0	0.00713854	0.0239238	0	0	0	0	0.00135054	0.0150488
contig_171 NW_025335052.1	516794	95.0266	0.16138	0	0	0	0	0	0	0	0	0	0	0	0	0	0	0	0	0	0	0	0	0	0	0	0	0	0	0	0	0	0	0	0.156349	0.0222526	0	0	0	0	0	0	0	0	0	0	0	0	0
contig_172 NW_025335053.1	516722	49.6838	0.580389	0	0	0	0	0	0	0	0	0.00154822	0	0	0	0.000387055	0	0	0	0	0	0	0	0.0530266	0.000387055	0.00116117	0	0	0	0	0	0	0.00928933	0.00425761	0.113407	15.2357	0.0822493	0	0	0	0.028255	0	0	0	0	0	0	0	0
contig_173 NW_025335054.1	504562	30.6117	2.35016	0.211074	0	0	0	0	0.0523226	0	0	0.0071349	0	0	0.0174409	0.00218011	0.0436022	0	0	0	0	0	0.00198192	0.152409	0	0.00792767	0	0	0	0	0	0	0.0449895	0	0.141509	21.8146	0.0778893	0.00297288	0	0	0	0	0	0	0	0	0	0	0
contig_177 NW_025335058.1	480823	37.6267	2.30646	0.000415953	0	0	0	0	0	0	0	0	0	0	0.000207977	0.00519942	0	0	0	0	0	0	0.0205897	0.0314045	0	0	0	0.0509543	0	0	0	0	0.0153903	0.00582335	0.368743	10.6632	0.0671765	0	0	0	0	0	0	0	0	0	0	0	0
contig_179 NW_025335060.1	475793	38.5056	1.04058	0	0	0	0	0	0	0	0	0	0	0	0	0.000420351	0.136824	0	0	0	0	0	0.00798667	0.272598	0	0.00987825	0	0.00147123	0	0	0	0	0.0762937	0	0.141028	11.0197	0.101935	0	0	0	0	0	0	0	0	0	0	0	0.000630526
contig_175 NW_025335056.1	465355	37.8541	2.15105	0	0	0	0	0	0	0	0	0	0	0	0	0.0021489	0	0	0	0	0	0	0.00365313	0	0	0.0191252	0	0	0	0	0	0	0.00752114	0.00644669	0.803902	12.2921	0.0889643	0	0	0	0	0	0	0	0	0	0	0.0184805	0
contig_180 NW_025335062.1	460447	63.0214	2.74776	0.000434361	0	0	0	0	0	0	0	0	0.00238898	0	0	0	0	0	0	0	0	0	0	0.0462594	0	0	0	0	0	0	0	0	0.133132	0.00933875	0.136606	12.0192	0.00238898	0	0	0	0	0	0	0	0	0	0	0	0
contig_181 NW_025335063.1	446815	37.785	2.36362	0.0286472	0.0152188	0	0.00604277	0	0.000223806	0	0	0	0	0	0	0.00156664	0.0158902	0	0	0	0	0	0	0.287591	0	0	0	0.0561754	0	0	0	0	0.019695	0.193816	0.248873	9.92849	0.0792274	0	0	0	0	0	0	0	0	0	0	0.0114141	0
contig_184 NW_025335066.1	424513	20.9805	1.49371	0.000235564	0	0	0	0	0	0	0	0	0	0	0	0	0	0	0	0	0	0	0.00895143	0.232737	0	0.120373	0	0	0	0	0	0	0.0160184	0.000235564	0.279143	15.4702	0.426135	0	0	0	0	0	0	0.0058891	0	0	0	0.139925	0.00164895
contig_182 NW_025335064.1	412689	56.4161	2.09892	0.0235044	0	0	0	0	0	0	0	0	0	0	0.00872328	0.0242313	0	0	0	0	0	0	0.00896559	0.0576705	0	0	0	0.000484626	0	0	0	0	0	0	0.0879597	8.6673	0.139088	0	0	0	0	0	0	0	0	0	0	0	0
contig_186 NW_025335068.1	394465	19.0212	1.58797	0	0	0	0	0	0.0491805	0	0	0.0179991	0	0	0.0725033	0.0278859	0.00430963	0	0	0	0	0.0377727	0	0.452765	0	0.0438569	0	0	0	0	0	0	0.0225622	0	0.219538	15.7722	0.118388	0	0	0	0	0	0	0	0	0	0	0	0
contig_185 NW_025335067.1	394115	93.7917	0.269211	0	0	0	0	0	0	0	0	0	0	0	0	0	0	0	0	0	0	0	0	0.0286718	0	0	0	0	0	0	0	0	0	0	0.0357764	0.089314	0	0	0	0	0	0	0	0	0	0	0	0	0
contig_187 NW_025335069.1	369537	97.6057	0.641614	0	0	0	0	0	0	0	0	0	0	0	0	0	0	0	0	0	0	0	0	0	0	0	0	0	0	0	0	0	0.0192132	0	0.0598046	0	0	0	0	0	0	0	0	0	0	0	0	0	0
contig_188 NW_025335070.1	337310	59.2639	2.49652	0	0	0	0	0	0	0	0	0	0	0	0	0.00148232	0	0	0	0	0	0	0	0	0	0	0	0	0	0	0	0	0.00148232	0	0.483531	5.09561	0	0	0	0	0	0	0	0	0	0	0	0.000296463	0
contig_189 NW_025335071.1	331743	63.0594	1.44962	0	0	0	0	0	0	0	0	0	0	0	0	0	0	0	0	0	0	0	0	0.147403	0	0.0141676	0	0	0	0	0	0	0	0	0	14.1284	0	0	0	0	0	0	0	0	0	0	0	0	0
contig_191 NW_025335074.1	322386	89.8516	0.803075	0.0372225	0	0	0	0	0.0366021	0	0	0	0	0	0.000310187	0	0	0	0	0	0	0	0	0.0595559	0	0	0.0486994	0.0623476	0	0	0	0	0.0241946	0	0.0127177	0.231089	0	0.000310187	0	0	0.0186112	0	0	0	0	0	0	0	0
contig_194 NW_025335077.1	318725	45.3215	1.53047	0.267315	0	0	0	0	0	0	0	0	0	0	0.539336	0	0	0	0	0	0	0	0	0.495411	0	0.0229038	0.00847125	0.145894	0	0	0	0	0.0147463	0	0.304651	27.4566	0	0	0	0	0	0	0	0	0	0	0	0	0
contig_195 NW_025335078.1	318628	95.7223	0.269593	0	0	0	0	0	0	0	0	0	0	0	0	0.000313846	0	0	0	0.00878768	0	0	0.00219692	0	0	0	0	0	0	0	0	0	0	0	0	0.077206	0	0	0	0	0	0	0	0	0	0	0	0	0
contig_197 NW_025335080.1	294769	60.9993	1.44215	0	0	0	0	0	0	0	0	0	0	0	0	0	0	0	0	0	0	0	0	0.222547	0	0	0	0.161143	0	0	0	0	0	0	0.45595	7.29792	0.0220512	0	0	0	0	0	0	0	0	0	0	0	0
contig_198 NW_025335081.1	270261	38.4232	0.152075	0.00481016	0	0	0	0	0	0	0	0	0	0	0	0	0	0	0	0	0	0	0	0	0	0	0	0	0	0	0	0	0	0	0.903201	7.70255	0.0266409	0	0	0	0	0	0	0	0	0	0	0	0
contig_199 NW_025335082.1	267246	43.0446	3.39986	0.00112256	0	0	0	0	0	0	0	0	0	0	0.0396638	0.0134707	0.0246963	0	0	0	0	0	0	0.680646	0	0.0250705	0	0.124978	0	0	0	0	0.0108514	0	0.365581	10.9046	0.0826953	0	0	0	0	0	0	0	0	0	0.00673537	0	0
contig_200 NW_025335085.1	260495	40.2561	1.87604	0.00268719	0	0	0	0	0	0	0	0	0	0	0	0.00115165	0	0	0	0	0	0	0	0.0441467	0	0	0	0	0	0	0	0	0.128217	0.0710186	0.398856	29.7672	0	0	0	0	0	0	0	0	0	0	0	0	0
contig_201 NW_025335086.1	241107	94.641	0	0	0	0	0	0	0	0	0	0	0	0	0	0	0	0	0	0	0	0	0	0	0	0	0	0	0	0	0	0	0	0	0	0.0829507	0	0	0	0	0	0	0	0	0	0	0	0	0
contig_196 NW_025335079.1	235706	44.5648	2.50312	0.0144247	0	0	0	0	0.0267282	0	0	0	0	0	0.0152733	0.00509109	0	0	0	0	0	0	0.0029698	0	0	0	0	0	0	0	0	0	0.0924881	0	0.352558	28.3255	0	0	0	0	0	0	0	0	0	0	0	0	0
contig_202 NW_025335087.1	231744	50.0276	3.37096	0	0	0	0	0	0	0	0	0	0	0	0	0.00258906	0	0	0	0	0	0	0.0457401	0.794411	0	0.0660211	0	0.0215755	0	0	0	0	0.1027	0.00992474	0.392243	5.8077	0.0258906	0	0	0	0	0	0	0	0	0	0	0	0
contig_204 NW_025335089.1	214662	43.4995	5.9214	0.086182	0	0	0	0	0	0	0	0	0	0	0	0.00186339	0	0	0	0	0	0	0	0.30187	0	0.0181681	0	0.0754675	0	0	0	0	0.0722065	0	0.865081	25.5197	0.582311	0	0	0	0	0	0	0	0	0	0	0	0
contig_211 NW_025335097.1	179263	34.6463	2.93368	0.00334704	0	0	0	0	0	0	0	0	0	0	0	0.0357017	0	0	0	0	0	0	0	0.00334704	0	0	0	0.00892543	0	0	0	0	0.0412801	0	0.0055784	17.8503	0.0323547	0	0	0	0	0	0	0	0	0	0	0	0
contig_212 NW_025335098.1	177402	14.2343	0	0	0	0	0	0	0	0	0	0	0	0	0	0	0	0	0	0	0	0	0	0.0439679	0	0.0400221	0	0	0	0	0	0	0	0	0	0.879359	0	0	0	0	0	0	0	0	0	0	0	0	0
contig_213 NW_025335099.1	173407	82.5169	1.86498	0	0	0	0	0	0	0	0	0	0	0	0	0	0	0	0	0	0	0	0	0	0	0	0	0	0	0	0	0	0.0530544	0	0.391564	1.84076	0	0	0	0	0	0	0	0	0	0	0	0	0
contig_207 NW_025335092.1	169154	28.0123	0	0	0	0	0	0	0	0	0	0	0	0	0	0	0	0	0	0	0	0	0	0	0	0	0	0	0	0	0	0	0	0	0	25.151	0	0	0	0	0	0	0	0	0	0	0	0	0
contig_161 NW_025335041.1	161932	41.184	1.18939	0	0	0	0	0	0.0821332	0	0	0	0	0	0	0	0	0	0	0	0	0	0	1.18754	0	0.0611368	0	0	0	0	0	0	0	0	0.00741052	9.38789	0.0537263	0	0	0	0	0	0	0	0	0	0	0	0
contig_215 NW_025335101.1	160059	46.3785	10.3868	0	0	0	0	0	0	0	0	0	0	0	0.0880925	0.0168688	0	0	0	0	0	0	0	0	0	0	0	0	0	0	0	0	0.400477	0	0.71786	4.31466	0.0287394	0	0	0	0	0	0	0	0	0	0	0	0
contig_216 NW_025335102.1	155648	94.945	0.113718	0	0	0	0	0	0	0	0	0	0	0	0	0	0	0	0	0	0	0	0	0	0	0	0	0	0	0	0	0	0	0	0.0687449	1.75974	0	0	0	0	0	0	0	0	0	0	0	0	0
contig_217 NW_025335103.1	149339	86.5219	1.54012	0	0	0	0	0	0	0	0	0	0	0	0	0	0	0	0	0	0	0	0	0.085711	0	0	0	0.0174101	0	0	0	0	0	0	0.133254	1.16112	0	0	0	0	0	0	0	0	0	0	0	0	0
contig_214 NW_025335100.1	149120	49.4233	0.651153	0	0	0	0	0	0	0	0	0	0	0	0.0905311	0	0	0	0	0	0	0	0	0.00469421	0	0	0	0.00469421	0	0	0	0	0	0	0	12.6589	0.00402361	0	0	0	0	0	0	0	0	0	0	0	0
contig_219 NW_025335105.1	146015	33.1671	0	0	0	0	0	0	0.182173	0	0	0.0732801	0	0	0	0.00136972	0.0226004	0	0	0	0	0	0	0.0383522	0	0	0	0	0	0	0	0	0	0	0	5.98021	0	0	0	0	0	0	0	0	0	0	0	0	0
contig_221 NW_025335108.1	140459	16.083	2.49895	0.0192227	0	0	0	0	0.00498366	0	0	0	0	0	0.165173	0	0	0	0	0	0	0	0	0.296884	0	0.0334617	0	0	0	0	0	0	0.05838	0.0156629	0.601599	27.3439	0.243487	0	0	0	0	0	0	0	0	0	0	0	0.101809
contig_220 NW_025335107.1	139769	4.44662	0	0	0	0	0	0	0	0	0	0	0	0	0	0	0	0	0	0	0	0	0	0	0	0	0	0	0	0	0	0	0	0	0	12.4448	0.0021464	0	0	0	0	0	0	0	0	0	0	0	0
contig_223 NW_025335110.1	124915	48.2632	3.29424	0	0	0	0	0	0	0	0	0	0	0	0	0.00880599	0	0	0	0	0	0	0	0	0	0	0	0	0	0	0	0	0.0072049	0	0.178521	11.4286	0.0800544	0	0	0	0	0	0	0	0	0	0	0	0
contig_222 NW_025335109.1	124528	6.06851	0	0	0	0	0	0	0	0	0	0	0	0	0	0	0	0	0	0	0	0	0	0	0	0	0	0	0	0	0	0	0	0	0	3.34302	0	0	0	0	0	0	0	0	0	0	0	0	0
contig_206 NW_025335091.1	120847	32.2755	0	0	0	0	0	0	0	0	0	0	0	0	0	0	0	0	0	0	0	0	0	0	0	0	0	0	0	0	0	0	0	0	0	0	0	0	0	0	0	0	0	0	0	0	0	0	0
contig_1 NW_025334972.1	117949	26.0189	0.323869	0	0	0	0	0	0	0	0	0	0	0	0	0	0	0	0	0	0	0	0	0	0	0	0	0	0	0	0	0	0	0	0.422216	18.653	0	0	0	0	0	0	0	0	0	0	0	0	0
contig_225 NW_025335112.1	113458	86.1341	3.83578	0	0	0	0	0	0	0	0	0	0	0	0	0	0	0	0	0	0	0	0.0546458	0	0	0	0	0	0	0	0	0	0.0378995	0	0	0.282043	0	0	0	0	0	0	0	0	0	0	0	0	0
contig_224 NW_025335111.1	111958	50.9807	2.93771	0	0	0	0	0	0	0	0	0	0	0	0.12594	0	0	0	0	0	0	0	0	0	0	0	0	0	0	0	0	0	0.0919988	0.018757	0.524304	9.86352	0.00535915	0	0	0	0	0	0	0	0	0	0	0	0
contig_227 NW_025335114.1	106594	81.4352	4.25071	0.033773	0	0	0	0	0	0	0	0	0	0	0.230782	0	0	0	0	0	0	0	0	0	0	0	0	0	0	0	0	0	0	0	0.0834944	0.607914	0	0	0	0	0	0	0	0	0	0	0	0	0
contig_228 NW_025335115.1	105086	77.684	1.04486	0.00666121	0	0	0	0	0	0	0	0	0	0	0	0	0	0	0	0	0	0	0	0	0	0	0	0	0	0	0	0	0	0	0	7.098	0	0	0	0	0	0	0	0	0	0	0	0	0
contig_5 NW_025335145.1	102607	46.6089	2.78831	0.0623739	0	0	0	0	0.0964846	0	0	0.0331361	0	0	0.00194918	0.00194918	0	0	0	0	0	0	0	0.00487296	0	0	0	0	0	0	0	0	0.158859	0.00682215	0.137418	6.72176	0.0302124	0	0	0	0	0	0	0	0	0	0	0	0
contig_6 NW_025335156.1	96886	9.72999	0.388085	0.880416	0	0	0	0	0.0970212	0	0	0.00722499	0	0	0	0	0	0	0	0	0	0	0	0.764816	0	0.0330285	0.647152	3.20789	0	0	0	0	1.59053	0.296224	3.38336	0.00722499	0	0	0	0	0	0	0	0	0	0	0	0	0
contig_226 NW_025335113.1	95527	22.7014	2.61392	0	0	0	0	0	0	0	0	0	0	0	0	0	0	0	0	0	0	0	0	0.327656	0	0.296251	0	0	0	0	0	0	0.0963079	0	0.00104682	6.96662	0.272174	0	0	0	0	0	0	0	0	0	0	0	0
contig_7 NW_025335167.1	86879	88.3344	1.09578	0	0	0	0	0	0	0	0	0	0	0	0	0	0	0	0	0	0	0	0	0	0	0	0	0	0	0	0	0	0	0	0	0	0	0	0	0	0.258981	0	0	0	0	0	0	0	0
contig_8 NW_025335178.1	82916	79.9339	1.13609	0	0	0	0	0	0	0	0	0	0	0	0	0	0	0	0	0	0	0	0	0.104925	0	0	0	0	0	0	0	0	0	0	0	6.22317	0	0	0	0	0	0	0	0	0	0	0	0	0
contig_9 NW_025335189.1	81186	39.476	5.18932	0	0	0	0	0	0	0	0	0	0	0	0	0.394157	0.0110857	0	0	0	0	0	0.222945	0	0	0	0	0.128101	0	0	0	0	0.00862218	0.36829	0.759983	9.33289	0.108393	0	0	0	0	0	0	0	0	0	0	0	0
contig_12 NW_025334995.1	77950	96.7992	0	0	0	0	0	0	0	0	0	0	0	0	0	0	0	0	0	0	0	0	0	0	0	0	0	0	0	0	0	0	0	0	0	0.33483	0	0	0	0	0	0	0	0	0	0	0	0	0
contig_13 NW_025335006.1	72992	84.4942	0	0	0	0	0	0	0	0	0	0	0	0	0	0	0	0	0	0	0	0	0	0	0	0	0	0	0	0	0	0	0	0	0	0	0	0	0	0	0	0	0	0	0	0	0	0	0
contig_14 NW_025335017.1	72643	93.4653	0.801178	0	0	0	0	0	0	0	0	0	0	0	0	0	0	0	0	0	0	0	0	0	0	0	0	0	0	0	0	0	0.0963617	0	0	0	0	0	0	0	0	0	0	0	0	0	0	0	0
contig_10 NW_025334973.1	70380	22.6954	0	0	0	0	0	0	0	0	0	0	0	0	0	0	0	0	0	0	0	0	0	0	0	0	0	0	0	0	0	0	0	0	0	0.00142086	0	0	0.123615	0.433362	0	0	0	0	0	0	0	0	0
contig_15 NW_025335028.1	68928	82.2975	0.471506	0	0	0	0	0	0	0	0	0	0	0	0	0	0	0	0	0	0	0	0	0.00580316	0	0	0.0565808	0.0899489	0	0	0	0	0	0	0.152333	0.163939	0	0	0	0	0	0	0	0	0	0	0	0	0
contig_16 NW_025335039.1	64270	85.1112	0	0	0	0	0	0	0	0	0	0	0	0	0	0	0	0	0	0	0	0	0	0	0	0	0	0	0	0	0	0	0	0	0	0	0	0	0	0	0	0	0	0	0	0	0	0	0
contig_18 NW_025335061.1	59234	97.0051	0	0	0	0	0	0	0	0	0	0	0	0	0	0	0	0	0	0	0	0	0	0	0	0	0	0	0	0	0	0	0	0	0	0	0	0	0	0	0	0	0	0	0	0	0	0	0
contig_19 NW_025335072.1	58503	80.1036	0	0	0	0	0	0	0	0	0	0	0	0	0	0	0	0	0	0	0	0	0	0	0	0	0	0	0	0	0	0	0	0	0	2.12297	0	0	0	0	0	0	0	0	0	0	0	0	0
contig_17 NW_025335050.1	56973	14.8913	0.0351043	0	0	0	0	0	0	0	0	0	0	0	0	0	0	0	0	0	0	0	0	1.3796	0	0.0702087	0	0	0	0	0	0	0.0105313	0	0	27.7465	0	0	0	0	0	0	0	0	0	0	0	0	0
contig_21 NW_025335095.1	56059	33.7876	6.25413	0	0	0	0	0	0	0	0	0	0	0	0	0.0053515	0	0	0	0	0	0	0	0	0	0	0	0	0	0	0	0	0.0053515	0	0.649316	11.9963	0	0	0	0	0	0	0	0	0	0	0	0	0
contig_22 NW_025335106.1	54343	37.0462	4.66481	0	0	0	0	0	0	0	0	0	0	0	0	0	0	0	0	0	0	0	0	0	0	0	0	0	0	0	0	0	0	0	0.0625656	16.2118	0	0	0	0	0	0	0	0	0	0	0	0	0
contig_20 NW_025335084.1	52764	46.3176	1.61284	0	0	0	0	0	0	0	0	0	0	0	0	0	0	0	0	0	0	0	0	0	0	0	0	0	0	0	0	0	0	0	0	8.61004	0	0	0	0	0	0	0	0	0	0	0	0	0
contig_24 NW_025335117.1	49500	13.3414	0	0	0	0	0	0	0	0	0	0	0	0	0	0	0	0	0	0	0	0	0	0	0	0	0	0	0	0	0	0	0	0	0	4.65051	0	0	0	0	0	0	0	0	0	0	0	0	0
contig_23 NW_025335116.1	48401	18.948	1.15287	0	0	0	0	0	0	0	0	0	0	0	0	0	0	0	0	0	0	0	0	0	0	0	0	0	0	0	0	0	0	0	0	4.91932	0	0	0	0	0	0	0	0	0	0	0	0	0
contig_25 NW_025335118.1	43648	45.0536	1.34714	0	0	0	0	0	0	0	0	0	0	0	0	0	0	0	0	0	0	0	0	0	0	0	0	0	0	0	0	0	0.123717	0	0.126008	11.2216	0	0	0	0	0	0	0	0	0	0	0	0	0
contig_27 NW_025335120.1	42767	39.8882	0	0	0	0	0	0	0	0	0	0	0	0	0	0	0	0	0	0	0	0	0	0	0	0	0	0	0	0	0	0	0	0	0	34.2741	0	0	0	0	0	0	0	0	0	0	0	0	0
contig_26 NW_025335119.1	42660	87.1847	0	0	0	0	0	0	0	0	0	0	0	0	0	0	0	0	0	0	0	0	0	0	0	0	0	0	0	0	0	0	0	0	0	0.236756	0	0	0	0	0	0	0	0	0	0	0	0	0
contig_30 NW_025335124.1	37695	25.6188	0.0185701	0	0	0	0	0	0	0	0	0	0	0	0	0	0	0	0	0	0	0	0	0	0	0	0	0	0	0	0	0	0	0	0.297122	18.9601	0.689747	0	0	0	0	0	0	0	0	0	0	0	0
contig_29 NW_025335122.1	37504	25.6186	6.33532	0	0	0	0	0	0.258639	0	0	0.0959898	0	0	0	0	0	0	0	0	0	0	0	1.78381	0	0.207978	0	0	0	0	0	0	0	0	0	12.8306	0	0	0	0	0	0	0	0	0	0	0	0	0
contig_32 NW_025335126.1	36101	13.4705	0	0	0	0	0	0	0	0	0	0	0	0	0	0	0	0	0	0	0	0	0	0	0	0	0	0	0	0	0	0	0	0	0	24.3677	0.243761	0.1385	0	0	0	0	0	0	0	0	0	0	0
contig_34 NW_025335128.1	35812	32.8968	0.974534	0	0	0	0	0	0	0	0	0	0	0	0	0.167542	0	0	0	0	0	0	0	3.50162	0	0.0502625	0	0	0	0	0	0	0	0	0.220596	24.3996	0	0	0	0	0	0	0	0	0	0	0	0.039093	0
contig_31 NW_025335125.1	32568	83.5974	2.14628	0	0	0	0	0	0	0	0	0	0	0	0	0	0	0	0	0	0	0	0	0	0	0	0	0	0	0	0	0	0	0	0	0	0	0	0	0	0	0	0	0	0	0	0	0	0
contig_28 NW_025335121.1	31525	4.92625	0	0	0	0	0	0	0	0	0	0	0	0	0	0	0	0	0.00317209	0.0158604	0	0	1.05948	0.247423	0	1.1927	0.450436	0.0190325	0	0	0	0	0	0	1.00238	20.9104	0.241079	0	0	0	0	0	0	0	0	0	0	0	0
contig_35 NW_025335129.1	30336	14.2867	0	0	0	0	0	0	0.319752	0	0	0.118671	0	0	0	0	0	0	0	0	0	0	0	0	0	0	0	0	0	0	0	0	0	0	0	12.6154	0.039557	0	0	0	0	0	0	0	0	0	0	0	0
contig_37 NW_025335131.1	29215	24.0082	0.626391	0	0	0	0	0	0	0	0	0	0	0	0	0	0	0	0	0	0	0	0	0	0	0	0	0	0	0	0	0	0.36625	0	0	37.9463	1.23909	0	0	0	0	0	0	0	0	0	0	0	0
contig_39 NW_025335133.1	28747	46.0987	0	0	0	0	0	0	0	0	0	0	0	0	0	0	0	0	0	0	0	0	0	0	0	0	0	0.688768	0	0	0	0	0	0	0	15.4207	0	0	0	0	0	0	0	0	0	0	0	0	0
contig_38 NW_025335132.1	28341	54.6593	5.84665	0	0	0	0	0	0	0	0	0	0	0	0	0	0	0	0	0	0	0	0	0	0	0	0	0	0	0	0	0	0.165837	0	0.529269	5.22564	0	0	0	0	0	0	0	0	0	0	0	0	0
contig_40 NW_025335135.1	26238	73.2678	0	0	0	0	0	0	0	0	0	0	0	0	0	0	0	0	0	0	0	0	0	0	0	0	0	0	0	0	0	0	0	0	0	0	0	0	0	0	0	0	0	0	0	0	0	0	0
contig_42 NW_025335137.1	25034	84.8486	0	0	0	0	0	0	0	0	0	0	0	0	0	0	0	0	0	0	0	0	0	0	0	0	0	0	0	0	0	0	0	0	0	0	0	0	0	0	0	0	0	0	0	0	0	0	0
contig_43 NW_025335138.1	23707	82.5537	1.58603	0	0	0	0	0	0	0	0	0	0	0	0	0	0	0	0	0	0	0	0	0	0	0	0	0	0	0	0	0	0	0	0	0	0	0	0	0	0	0	0	0	0	0	0	0	0
contig_45 NW_025335140.1	22142	56.4854	4.21371	0	0	0	0	0	0	0	0	0	0	0	0	0	0	0	0	0	0	0	0	0	0	0	0	0	0	0	0	0	0	0	1.23747	27.2288	0	0	0	0	0	0	0	0	0	0	0	0	0
contig_44 NW_025335139.1	22131	17.6585	0	0	0	0	0	0	0	0	0	0	0	0	0	0	0	0	0	0	0	0	0	0	0	0	0	0	0	0	0	0	0	0	0	21.1739	0	0	0	0	0	0	0	0	0	0	0	0	0
contig_46 NW_025335141.1	21615	15.8871	17.0576	0	0	0	0	0	0	0	0	0	0	0	0	0	0	0	0	0	0	0	0	0	0	0	0	0	0	0	0	0	0.703215	0	0.120287	21.8136	0	0	0	0	0	0	0	0	0	0	0	0	0
contig_169 NW_025335049.1	17957	9.63413	0	0	0	0	0	0	0	0	0	0	0	0	0	0	0	0	0	0	0	0	0	0	0	0	0	0	0	0	0	0	0	0	0	25.0376	0	0	0	0	0	0	0	0	0	0	0	0	0
contig_51 NW_025335147.1	17661	67.2385	1.53445	0	0	0	0	0	0	0	0	0	0	0	0	0	0	0	0	0	0	0	0	0	0	0	0	0	0	0	0	0	0	0	0	0	0	0	0	0	0	0	0	0	0	0	0	0	0
contig_50 NW_025335146.1	16308	42.3841	15.8021	0	0	0	0	0	0	0	0	0	0	0	0	0.0183959	0	0	0	0	0	0	0	0	0	0	0	0	0	0	0	0	0	0	0	0.165563	0	0	0	0	0	0	0	0	0	0	0	0	0
contig_33 NW_025335127.1	15628	61.0187	0	0	0	0	0	0	0	0	0	0	0	0	0	0	0	0	0	0	0	0	0	0	0	0	0	0	0	0	0	0	0	0	0	0	0	0	0	0	0	0	0	0	0	0	0	0	0
contig_54 NW_025335150.1	14774	54.3996	0	0	0	0	0	0	0	0	0	0	0	0	0	0	0	0	0	0	0	0	0	0	0	0	0	0	0	0	0	0	0	0	0	36.1784	0	0	0	0	0	0	0	0	0	0	0	0	0
contig_57 NW_025335153.1	12834	56.7945	0	0	0	0	0	0	0	0	0	0	0	0	0	0	0	0	0	0	0	0	0	0	0	0	0	0	0	0	0	0	0	0	0	0	0	0	0	0	0	0	0	0	0	0	0	0	0
contig_58 NW_025335154.1	12708	33.2546	0	0	0	0	0	0	0	0	0	0	0	0	0	0	0	0	0	0	0	0	0	0.889204	0	0	0	0	0	0	0	0	0	0	0	1.00724	0	0	0	0	0	0	0	0	0	0	0	0	0
contig_56 NW_025335152.1	12605	21.9278	0	0	0	0	0	0	0	0	0	0	0	0	0	0	0	0	0	0	0	0	0	0	0	0	0	0	0	0	0	0	0	0	0	2.73701	0	0	0	0	0	0	0	0	0	0	0	0	0
contig_55 NW_025335151.1	12340	23.2415	0	0	0	0	0	0	0	0	0	0	0	0	0	0	0	0	0	0	0	0	0	0	0	0	0	0	0	0	0	0	0	0	0	0	0	0	0	0	0	0	0	0	0	0	0	0	0
contig_60 NW_025335157.1	11808	86.8564	0	0	0	0	0	0	0	0	0	0	0	0	0	0	0	0	0	0	0	0	0	0	0	0	0	0	0	0	0	0	0	0	0	0	0	0	0	0	0	0	0	0	0	0	0	0	0
contig_41 NW_025335136.1	11633	6.56752	0	0	0	0	0	0	0	0	0	0	0	0	0	0	0	0	0	0	0	0	0	0	0	0	0	0	0	0	0	0	0	0	0	18.1724	0	0	0	0	0	0	0	0	0	0	0	0	0
contig_59 NW_025335155.1	11321	54.0323	6.08603	0	0	0	0	0	0	0	0	0	0	0	0	0	0	0	0	0	0	0	0	4.61973	0	0.30916	0	0.821482	0	0	0	0	0.203162	0	1.92562	0	0	0	0	0	0	0	0	0	0	0	0	0	0
contig_53 NW_025335149.1	11171	16.5428	0.0805658	0	0	0	0	0	0	0	0	0	0	0	0	0	0	0	0	0	0	0	0	0.698237	0	0	0	0	0	0	0	0	0	0	0	0	0	0	0	0	0	0	0	0	0	0	0	0	0
contig_62 NW_025335159.1	11169	45.5009	8.21022	0	0	0	0	0	0	0	0	0	0	0	0	0	0	0	0	0	0	0	0	5.56899	0	0	0	0	0	0	0	0	0	0	0	0	0	0	0	0	0	0	0	0	0	0	0	0	0
contig_63 NW_025335160.1	10936	20.4279	0	0	0	0	0	0	0	0	0	0	0	0	0	0	0	0	0	0	0	0	0	0	0	0	0	0	0	0	0	0	0	0	0	9.1624	0	0	0	0	0	0	0	0	0	0	0	0	0
contig_61 NW_025335158.1	10899	86.7144	0	0	0	0	0	0	0	0	0	0	0	0	0	0	0	0	0	0	0	0	0	0	0	0	0	0	0	0	0	0	0	0	0	0	0	0	0	0	0	0	0	0	0	0	0	0	0
contig_66 NW_025335163.1	10249	69.558	0.770807	0	0	0	0	0	0	0	0	0	0	0	0	0	0	0	0	0	0	0	0	0	0	0	0	0	0	0	0	0	0.439067	0	0	6.35184	0	0	0	0	0	0	0	0	0	0	0	0	0
contig_68 NW_025335165.1	9776	51.4832	5.0225	0	0	0	0	0	0	0	0	0	0	0	0	0	0	0	0	0	0	0	0	0.0204583	0	0	0	0	0	0	0	0	0.675123	0	0.634206	0	0	0	0	0	0	0	0	0	0	0	0	0	0
contig_70 NW_025335168.1	9745	48.9482	15.2796	0	0	0	0	0	0	0	0	0	0	0	0	0	0	0	0	0	0	0	0	0	0	0	0	0	0	0	0	0	0.328374	0.236018	1.26219	0	0	0	0	0	0	0	0	0	0	0	0	0	0
contig_71 NW_025335169.1	9450	34.9841	0	0	0	0	0	0	0	0	0	0	0	0	0	0	0	0	0	0	0	0	0	0	0	0	0	0	0	0	0	0	0	0	0	48.2328	0	0	0	0	0	0	0	0	0	0	0	0	0
contig_67 NW_025335164.1	9220	30.705	6.37744	0	0	0	0	0	0	0	0	0	0	0	0	0	0	0	0	0	0	0	0	6.99566	0	0.314534	0	0	0	0	0	0	0	0	0	0	0	0	0	0	0	0	0	0	0	0	0	0	0
contig_48 NW_025335143.1	9071	13.4164	0	0	0	0	0	0	0	0	0	0	0	0	0	0	0	0	0	0	0	0	0	0	0	0	0	0	0	0	0	0	0	0	0	0	0	0	0	0	0	0	0	0	0	0	0	0	0
contig_72 NW_025335170.1	9026	75.1939	0	0	0	0	0	0	0	0	0	0	0	0	0	0	0	0	0	0	0	0	0	0	0	0	0	0	0	0	0	0	0	0	0	0	0	0	0	0	0	0	0	0	0	0	0	0	0
contig_205 NW_025335090.1	8988	68.1575	0	0	0	0	0	0	0	0	0	0	0	0	0	0	0	0	0	0	0	0	0	0	0	0	0	0	0	0	0	0	0	0	0	0	0	0	0	0	0	0	0	0	0	0	0	0	0
contig_73 NW_025335171.1	8809	62.6064	18.5492	0	0	0	0	0	0	0	0	0	0	0	0	0	0	0	0	0	0	0	0	0	0	0	0	0	0	0	0	0	0	0	0	0	0	0	0	0	0	0	0	0	0	0	0	0	0
contig_76 NW_025335174.1	8057	64.4409	12.064	0	0	0	0	0	0	0	0	0	0	0	0	0	0	0	0	0	0	0	0	0.546109	0	0	0	0	0	0	0	0	0	0	11.8282	0	0	0	0	0	0	0	0	0	0	0	0	0	0
contig_77 NW_025335175.1	8043	79.3858	0	0	0	0	0	0	0	0	0	0	0	0	0	0	0	0	0	0	0	0	0	0	0	0	0	0	0	0	0	0	0	0	0	7.06204	0	0	0	0	0	0	0	0	0	0	0	0	0
contig_79 NW_025335177.1	7541	80.9972	0	0	0	0	0	0	0	0	0	0	0	0	0	0	0	0	0	0	0	0	0	0	0	0	0	0	0	0	0	0	0	0	0	0	0	0	0	0	0	0	0	0	0	0	0	0	0
contig_81 NW_025335180.1	7391	39.6563	0	0	0	0	0	0	0	0	0	0	0	0	0	0	0	0	0	0	0	0	0	0	0	0	0	0	0	0	0	0	0	0	0	0	0	0	0	0	0	0	0	0	0	0	0	0	0
contig_75 NW_025335173.1	7224	69.2276	0	0	0	0	0	0	0	0	0	0	0	0	0	0	0	0	0	0	0	0	0	0	0	0	0	0	0	0	0	0	0	0	0	0	0	0	0	0	0	0	0	0	0	0	0	0	0
contig_82 NW_025335181.1	7133	58.8252	3.01416	0	0	0	0	0	0	0	0	0	0	0	0	0	0	0	0	0	0	0	0	0	0	0	0	0	0	0	0	0	0.0140193	0.462638	5.17314	9.37894	0	0	0	0	0	0	0	0	0	0	0	0	0
contig_176 NW_025335057.1	6881	13.9224	0	0	0	0	0	0	0	0	0	0	0	0	0	0	0	0	0	0	0	0	0	0	0	0	0	0	0	0	0	0	0	0	0	0	0	0	0	0	0	0	0	0	0	0	0	0	0
contig_78 NW_025335176.1	6825	60.5861	0	0	0	0	0	0	0	0	0	0	0	0	0	0	0	0	0	0	0	0	0	0	0	0	0	0	0	0	0	0	0	0	0	0	0	0	0	0	0	0	0	0	0	0	0	0	0
contig_74 NW_025335172.1	6666	67.8668	0	0	0	0	0	0	0	0	0	0	0	0	0	0	0	0	0	0	0	0	0	0	0	0	0	0	0	0	0	0	0	0	0	0	0	0	0	0	0	0	0	0	0	0	0	0	0
contig_83 NW_025335182.1	6447	69.195	0	0	0	0	0	0	0	0	0	0	0	0	0	0	0	0	0	0	0	0	0	0	0	0	0	0	0	0	0	0	0	0	0	14.0375	0	0	0	0	0	0	0	0	0	0	0	0	0
contig_85 NW_025335184.1	6429	51.9365	0	0	0	0	0	0	0	0	0	0	0	0	0	0	0	0	0	0	0	0	0	0	0	0	0	0	0	0	0	0	0	0	0	28.0292	2.62871	0	0	0	0	0	0	0	0	0	0	0	0
contig_93 NW_025335193.1	6274	36.5158	27.7494	0	0	0	0	0	0	0	0	0	0	0	0	0	0	0	0	0	0	0	0	0	0	0	0	0	0	0	0	0	0	0	6.10456	14.5043	0.223143	0	0	0	0	0	0	0	0	0	0	0	0
contig_87 NW_025335186.1	6244	63.517	0	0	0	0	0	0	0	0	0	0	0	0	0	0	0	0	0	0	0	0	0	0	0	0	0	0	0	0	0	0	0	0	0	0	0	0	0	0	0	0	0	0	0	0	0	0	0
contig_88 NW_025335187.1	6148	50.0163	6.2134	0	0	0	0	0	0	0	0	0	0	0	0	0	0	0	0	0	0	0	0	0	0	0	0	0	0	0	0	0	0	0	3.1067	0	0	0	0	0	0	0	0	0	0	0	0	0	0
contig_91 NW_025335191.1	6068	58.0916	20.7482	0	0	0	0	0	0	0	0	0	0	0	0	0	0	0	0	0	0	0	0	0	0	0	0	0	0	0	0	0	0	0	0	0	0	0	0	0	0	0	0	0	0	0	0	0	0
contig_94 NW_025335194.1	6067	16.1035	0	0	0	0	0	0	0	0	0	0	0	0	0	0	0	0	0	0	0	0	0	0	0	0	0	0	0	0	0	0	0	0	0	0	0	0	0	0	0	0	0	0	0	0	0	0	0
contig_11 NW_025334984.1	5986	97.8116	0	0	0	0	0	0	0	0	0	0	0	0	0	0	0	0	0	0	0	0	0	0	0	0	0	0	0	0	0	0	0	0	0	0	0	0	0	0	0	0	0	0	0	0	0	0	0
contig_96 NW_025335196.1	5969	65.2873	0	0	0	0	0	0	0	0	0	0	0	0	0	0	0	0	0	0	0	0	0	0	0	0	0	0	0	0	0	0	0	0	0	0	0	0	0	0	0	0	0	0	0	0	0	0	0
contig_86 NW_025335185.1	5961	48.9012	0	0	0	0	0	0	0	0	0	0	0	0	0	0	0	0	0	0	0	0	0	0	0	0	0	0	0	0	0	0	0	0	0	0	0	0	0	0	0	0	0	0	0	0	0	0	0
contig_97 NW_025335197.1	5858	60.1058	14.5271	0	0	0	0	0	0	0	0	0	0	0	0	0	0	0	0	0	0	0	0	0	0	0	0	0	0	0	0	0	0	0	0	16.2342	0	0	0	0	0	0	0	0	0	0	0	0	0
contig_52 NW_025335148.1	5548	3.5328	0	0	0	0	0	0	0	0	0	0	0	0	0	0	0	0	0	0	0	0	0	0	0	0	0	0	0	0	0	0	0	0	0	0	0	0	0	0	0	0	0	0	0	0	0	0	0
contig_98 NW_025335198.1	5499	27.0231	0	0	0	0	0	0	0	0	0	0	0	0	0	0	0	0	0	0	0	0	0	0	0	0	0	0	0	0	0	0	0	0	0	0	0	0	0	0	0	0	0	0	0	0	0	0	0
contig_101 NW_025334975.1	5356	65.8514	0	0	0	0	0	0	0	0	0	0	0	0	0	0	0	0	0	0	0	0	0	0	0	0	0	0	0	0	0	0	0	0	0	0	0	0	0	0	0	0	0	0	0	0	0	0	0
contig_99 NW_025335199.1	5335	33.6645	2.2493	0	0	0	0	0	0	0	0	0	0	0	0	0	0	0	0	0	0	0	0	0	0	0	0	0	0	0	0	0	3.0553	0	0	0	0	0	0	0	0	0	0	0	0	0	0	0	0
contig_106 NW_025334980.1	5319	31.0585	0.0376011	0	0	0	0	0	0	0	0	0	0	0	0	0	0	0	0	0	0	0	0	0	0	0	0	0	0	0	0	0	8.14063	7.85862	0.488814	0	0	0	0	0	0	0	0	0	0	0	0	0	0
contig_100 NW_025334974.1	5071	92.2698	0	0	0	0	0	0	0	0	0	0	0	0	0	0	0	0	0	0	0	0	0	0	0	0	0	0	0	0	0	0	0	0	0	0	0	0	0	0	0	0	0	0	0	0	0	0	0
contig_108 NW_025334982.1	5043	65.3976	0	0	0	0	0	0	0	0	0	0	0	0	0	0	0	0	0	0	0	0	0	0	0	0	0	0	0	0	0	0	0	0	0	0	0	0	0	0	0	0	0	0	0	0	0	0	0
contig_109 NW_025334983.1	4912	2.64658	0	0	0	0	0	0	0	0	0	0	0	0	0	0	0	0	0	0	0	0	0	0	0	0	0	0	0	0	0	0	0	0	0	76.3436	0	0	0	0	0	0	0	0	0	0	0	0	0
contig_112 NW_025334987.1	4869	48.3878	0.636681	0	0	0	0	0	0	0	0	0	0	0	0	0	0	0	0	0	0	0	0	0	0	0	0	0	0	0	0	0	0.472376	0	0	0	0	0	0	0	0	0	0	0	0	0	0	0	0
contig_107 NW_025334981.1	4853	89.1819	0	0	0	0	0	0	0	0	0	0	0	0	0	0	0	0	0	0	0	0	0	0	0	0	0	0	0	0	0	0	0	0	0	0	0	0	0	0	0	0	0	0	0	0	0	0	0
contig_113 NW_025334988.1	4784	23.1814	0	0	0	0	0	0	0	0	0	0	0	0	0	0	0	0	0	0	0	0	0	0	0	0	0	0	0	0	0	0	0	0	0	0	0	0	0	0	0	0	0	0	0	0	0	0	0
contig_84 NW_025335183.1	4756	22.5189	0	0	0	0	0	0	0	0	0	0	0	0	0	0	0	0	0	0	0	0	0	0	0	0	0	0	0	0	0	0	0	0	0	46.3625	0	0	0	0	0	0	0	0	0	0	0	0	0
contig_95 NW_025335195.1	4729	49.926	11.5246	0	0	0	0	0	2.79129	0	0	0	0	0	0	0	0	0	0	0	0	0	0	0	0	0	0	0	0	0	0	0	0	0	0	0	0	0	0	0	0	0	0	0	0	0	0	0	0
contig_110 NW_025334985.1	4595	22.5462	0	0	0	0	0	0	0	0	0	0	0	0	0	0	0	0	0	0	0	0	0	0	0	0	0	0	0	0	0	0	0	0	0	0	0	0	0	0	0	0	0	0	0	0	0	0	0
contig_111 NW_025334986.1	4468	97.4261	0	0	0	0	0	0	0	0	0	0	0	0	0	0	0	0	0	0	0	0	0	0	0	0	0	0	0	0	0	0	0	0	0	0	0	0	0	0	0	0	0	0	0	0	0	0	0
contig_102 NW_025334976.1	4446	39.9685	0	0	0	0	0	0	0	0	0	0	0	0	0	0	0	0	0	0	0	0	0	0	0	0	0	0	0	0	0	0	0	0	0	0	0	0	0	0	0	0	0	0	0	0	0	0	0
contig_65 NW_025335162.1	4336	84.0637	0	0	0	0	0	0	0	0	0	0	0	0	0	0	0	0	0	0	0	0	0	0	0	0	0	0	0	0	0	0	0	0	0	0	0	0	0	0	0	0	0	0	0	0	0	0	0
contig_117 NW_025334992.1	4210	0.023753	0	0	0	0	0	0	0	0	0	0	0	0	0	0	0	0	0	0	0	0	0	0	0	0	0	0	0	0	0	0	0	0	0	95.8432	0	0	0	0	0	0	0	0	0	0	0	0	0
contig_90 NW_025335190.1	4197	77.746	0	0	0	0	0	0	0	0	0	0	0	0	0	0	0	0	0	0	0	0	0	0	0	0	0	0	0	0	0	0	0	0	0	0	0	0	0	0	0	0	0	0	0	0	0	0	0
contig_114 NW_025334989.1	4123	84.7684	0	0	0	0	0	0	0	0	0	0	0	0	0	0	0	0	0	0	0	0	0	0	0	0	0	0	0	0	0	0	0	0	0	0	0	0	0	0	0	0	0	0	0	0	0	0	0
contig_119 NW_025334994.1	3947	86.7241	0	0	0	0	0	0	0	0	0	0	0	0	0	0	0	0	0	0	0	0	0	0	0	0	0	0	0	0	0	0	0	0	0	0	0	0	0	0	0	0	0	0	0	0	0	0	0
contig_121 NW_025334997.1	3609	16.8468	0	0	0	0	0	0	0	0	0	0	0	0	0	0	0	0	0	0	0	0	0	0	0	0	0	0	0	0	0	0	0	0	0	0	0	0	0	0	0.637296	0	0	0	0	0	0	0	0
contig_120 NW_025334996.1	3308	81.4389	0	0	0	0	0	0	0	0	0	0	0	0	0	0	0	0	0	0	0	0	0	0	0	0	0	0	0	0	0	0	0	0	0	0	0	0	0	0	0	0	0	0	0	0	0	0	0
contig_193 NW_025335076.1	3294	0.0303582	0	0	0	0	0	0	0	0	0	0	0	0	0	0	0	0	0	0	0	0	0	0	0	0	0	0	0	0	0	0	0	0	0	96.0231	0	0	0	0	0	0	0	0	0	0	0	0	0
contig_124 NW_025335000.1	3174	35.0662	0	0	0	0	0	0	0	0	0	0	0	0	0	0	0	0	0	0	0	0	0	0	0	0	0	0	0	0	0	0	0	0	0	0	0	0	0	0	0	0	0	0	0	0	0	0	0
contig_208 NW_025335093.1	3042	0.0328731	0	0	0	0	0	0	0	0	0	0	0	0	0	0	0	0	0	0	0	0	0	0	0	0	0	0	0	0	0	0	0	0	0	99.9671	0	0	0	0	0	0	0	0	0	0	0	0	0
contig_118 NW_025334993.1	3042	92.3734	0	0	0	0	0	0	0	0	0	0	0	0	0	0	0	0	0	0	0	0	0	0	0	0	0	0	0	0	0	0	0	0	0	6.80473	0	0	0	0	0	0	0	0	0	0	0	0	0
contig_129 NW_025335005.1	2929	2.32161	0	0	0	0	0	0	0	0	0	0	0	0	0	0	0	0	0	0	0	0	0	0	0	0	0	0	0	0	0	0	0	0	0	29.2933	0	0	0	0	0	0	0	0	0	0	0	0	0
contig_123 NW_025334999.1	2855	9.87741	9.52715	0	0	0	0	0	0	0	0	0	0	0	0	0.140105	0	0	0	0	0	0	0	0	0	0	0	0	0	0	0	0	12.8546	0	0	0	0	0	0	0	0	0	0	0	0	0	0	0	0
contig_127 NW_025335003.1	2847	47.6291	0	0	0	0	0	0	0	0	0	0	0	0	0	0	0	0	0	0	0	0	0	0	0	0	0	0	0	0	0	0	0	0	0	52.3709	0	0	0	0	0	0	0	0	0	0	0	0	0
contig_128 NW_025335004.1	2773	52.2539	1.15398	0	0	0	0	0	0	0	0	0	0	0	0	0	0	0	0	0	0	0	0	0	0	0	0	0	0	0	0	0	0	0	0	0	0	0	0	0	0	0	0	0	0	0	0	0	0
contig_64 NW_025335161.1	2718	85.0258	0	0	0	0	0	0	0	0	0	0	0	0	0	0	0	0	0	0	0	0	0	0	0	0	0	0	0	0	0	0	0	0	0	0	0	0	0	0	0	0	0	0	0	0	0	0	0
contig_132 NW_025335009.1	2715	30.6077	0	0	0	0	0	0	0	0	0	0	0	0	0	0	0	0	0	0	0	0	0	0	0	0	0	0	0	0	0	0	0	0	0	7.44015	0.405157	0	0	0	0	0	0	0	0	0	0	0	0
contig_49 NW_025335144.1	2672	31.8114	0	0	0	0	0	0	0	0	0	0	0	0	0	0	0	0	0	0	0	0	0	0	0	0	0	0	0	0	0	0	0	0	0	68.1886	0	0	0	0	0	0	0	0	0	0	0	0	0
contig_134 NW_025335011.1	2410	78.9212	0	0	0	0	0	0	0	0	0	0	0	0	0	0	0	0	0	0	0	0	0	0	0	0	0	0	0	0	0	0	0	0	0	0	0	0	0	0	0	0	0	0	0	0	0	0	0
contig_135 NW_025335012.1	2393	100	0	0	0	0	0	0	0	0	0	0	0	0	0	0	0	0	0	0	0	0	0	0	0	0	0	0	0	0	0	0	0	0	0	0	0	0	0	0	0	0	0	0	0	0	0	0	0
contig_174 NW_025335055.1	2320	45.1724	0	0	0	0	0	0	0	0	0	0	0	0	0	0	0	0	0	0	0	0	0	0	0	0	0	0	0	0	0	0	0	0	0	0	0	0	0	0	0	0	0	0	0	0	0	0	0
contig_126 NW_025335002.1	2269	3.08506	0	0	0	0	0	0	0	0	0	0	0	0	0	0	0	0	0	0	0	0	0	0	0	0	0	0	0	0	0	0	0	0	0	0	0	0	0	0	0	0	0	0	0	0	0	0	0
contig_125 NW_025335001.1	1826	76.6156	0	0	0	0	0	0	0	0	0	0	0	0	0	0	0	0	0	0	0	0	0	0	0	0	0	0	0	0	0	0	0	0	0	0	0	0	0	0	0	0	0	0	0	0	0	0	0
contig_157 NW_025335036.1	1799	100	0	0	0	0	0	0	0	0	0	0	0	0	0	0	0	0	0	0	0	0	0	0	0	0	0	0	0	0	0	0	0	0	0	0	0	0	0	0	0	0	0	0	0	0	0	0	0
contig_131 NW_025335008.1	1769	49.7456	0	0	0	0	0	0	0	0	0	0	0	0	0	0	0	0	0	0	0	0	0	0	0	0	0	0	0	0	0	0	0	0	0	0	0	0	0	0	0	0	0	0	0	0	0	0	0
contig_139 NW_025335016.1	1696	96.2264	0	0	0	0	0	0	0	0	0	0	0	0	0	0	0	0	0	0	0	0	0	0	0	0	0	0	0	0	0	0	0	0	0	0	0	0	0	0	0	0	0	0	0	0	0	0	0
contig_136 NW_025335013.1	1630	100	0	0	0	0	0	0	0	0	0	0	0	0	0	0	0	0	0	0	0	0	0	0	0	0	0	0	0	0	0	0	0	0	0	0	0	0	0	0	0	0	0	0	0	0	0	0	0
contig_140 NW_025335018.1	1619	100	0	0	0	0	0	0	0	0	0	0	0	0	0	0	0	0	0	0	0	0	0	0	0	0	0	0	0	0	0	0	0	0	0	0	0	0	0	0	0	0	0	0	0	0	0	0	0
contig_137 NW_025335014.1	1561	29.212	0	0	0	0	0	0	0	0	0	0	0	0	0	0	0	0	0	0	0	0	0	0	0	0	0	0	0	0	0	0	0	0	0	0	0	0	0	0	0	0	0	0	0	0	0	0	0
contig_143 NW_025335021.1	1254	100	0	0	0	0	0	0	0	0	0	0	0	0	0	0	0	0	0	0	0	0	0	0	0	0	0	0	0	0	0	0	0	0	0	0	0	0	0	0	0	0	0	0	0	0	0	0	0
contig_103 NW_025334977.1	938	20.3625	0	0	0	0	0	0	0	0	0	0	0	0	0	0	0	0	0	0	0	0	0	0	0	0	0	0	0	0	0	0	0	0	0	0	0	0	0	0	0	0	0	0	0	0	0	0	0
contig_183 NW_025335065.1	923	0.108342	0	0	0	0	0	0	0	0	0	0	0	0	0	0	0	0	0	0	0	0	0	0	0	0	0	0	0	0	0	0	0	0	0	0	0	0	0	0	0	0	0	0	0	0	0	0	0
contig_210 NW_025335096.1	864	0.462963	0	0	0	0	0	0	0	0	0	0	0	0	0	0	0	0	0	0	0	0	0	0	0	0	0	0	0	0	0	0	0	0	0	0	0	0	0	0	0	0	0	0	0	0	0	0	0
contig_130 NW_025335007.1	792	100	0	0	0	0	0	0	0	0	0	0	0	0	0	0	0	0	0	0	0	0	0	0	0	0	0	0	0	0	0	0	0	0	0	0	0	0	0	0	0	0	0	0	0	0	0	0	0
contig_149 NW_025335027.1	784	54.3367	0	0	0	0	0	0	0	0	0	0	0	0	0	0	0	0	0	0	0	0	0	0	0	0	0	0	0	0	0	0	0	0	0	0	0	0	0	0	0	0	0	0	0	0	0	0	0
contig_146 NW_025335024.1	714	0	0	0	0	0	0	0	0	0	0	0	0	0	0	0	0	0	0	0	0	0	0	0	0	0	0	0	0	0	0	0	0	0	0	0	0	0	0	0	0	0	0	0	0	0	0	0	0
contig_122 NW_025334998.1	675	33.3333	0	0	0	0	0	0	0	0	0	0	0	0	0	0	0	0	0	0	0	0	0	0	0	0	0	0	0	0	0	0	0	0	0	0	0	0	0	0	0	0	0	0	0	0	0	0	0
contig_147 NW_025335025.1	660	75.6061	13.4848	0	0	0	0	0	0	0	0	0	0	0	0	0	0	0	0	0	0	0	0	0	0	0	0	0	0	0	0	0	0	0	0	0	0	0	0	0	0	0	0	0	0	0	0	0	0
contig_209 NW_025335094.1	584	2.56849	0	0	0	0	0	0	0	0	0	0	0	0	0	0	0	0	0	0	0	0	0	0	0	0	0	0	0	0	0	0	0	0	0	0	0	0	0	0	0	0	0	0	0	0	0	0	0
contig_144 NW_025335022.1	515	43.1068	0	0	0	0	0	0	0	0	0	0	0	0	0	0	0	0	0	0	0	0	0	0	0	0	0	0	0	0	0	0	0	0	0	0	0	0	0	0	0	0	0	0	0	0	0	0	0
contig_104 NW_025334978.1	513	2.92398	0	0	0	0	0	0	0	0	0	0	0	0	0	0	0	0	0	0	0	0	0	0	0	0	0	0	0	0	0	0	0	0	0	0	0	0	0	0	0	0	0	0	0	0	0	0	0
contig_89 NW_025335188.1	352	100	0	0	0	0	0	0	0	0	0	0	0	0	0	0	0	0	0	0	0	0	0	0	0	0	0	0	0	0	0	0	0	0	0	0	0	0	0	0	0	0	0	0	0	0	0	0	0
contig_142 NW_025335020.1	296	100	0	0	0	0	0	0	0	0	0	0	0	0	0	0	0	0	0	0	0	0	0	0	0	0	0	0	0	0	0	0	0	0	0	0	0	0	0	0	0	0	0	0	0	0	0	0	0
contig_192 NW_025335075.1	268	74.6269	25.3731	0	0	0	0	0	0	0	0	0	0	0	0	0	0	0	0	0	0	0	0	0	0	0	0	0	0	0	0	0	0	0	0	0	0	0	0	0	0	0	0	0	0	0	0	0	0
contig_141 NW_025335019.1	222	0.45045	0	0	0	0	0	0	0	0	0	0	0	0	0	0	0	0	0	0	0	0	0	0	0	0	0	0	0	0	0	0	0	0	0	0	0	0	0	0	0	0	0	0	0	0	0	0	0
[truncated: 69 more columns]

## Sheet: Drho
Table S3C: Scaffold-specific repeat sequence percentages across repeat classes in D. rhopaloa.
For each scaffold, the scaffold sequence length (seqlength) is in base pairs (bp), with the values from the rest of the columns representing percent repeat/non-repeat content. Repeats are categorized into repeat classes, with multiclass repeats (i.e., repeats sharing multiple class annotations) indicated by dashes. For example, DNA-LINE stands for multiclass repeats with overlapps between DNA and…
seqnames	seqlengths	nonrepeat	DNA	DNA-LINE	DNA-LINE-LTR	DNA-LINE-LTR-RC	DNA-LINE-LTR-RC-tandem_repeat	DNA-LINE-LTR-RC-Unknown	DNA-LINE-LTR-tandem_repeat-Unknown	DNA-LINE-LTR-Unknown	DNA-LINE-RC	DNA-LINE-RC-tandem_repeat	DNA-LINE-RC-tandem_repeat-Unknown	DNA-LINE-RC-Unknown	DNA-LINE-tandem_repeat	DNA-LINE-tandem_repeat-Unknown	DNA-LINE-Unknown	DNA-LTR	DNA-LTR-RC	DNA-LTR-RC-tandem_repeat	DNA-LTR-RC-tandem_repeat-Unknown	DNA-LTR-RC-Unknown	DNA-LTR-tandem_repeat	DNA-LTR-tandem_repeat-Unknown	DNA-LTR-Unknown	DNA-RC	DNA-RC-Simple	DNA-RC-Simple-tandem_repeat	DNA-RC-Simple-tandem_repeat-Unknown	DNA-RC-Simple-Unknown	DNA-RC-tandem_repeat	DNA-RC-tandem_repeat-Unknown	DNA-RC-Unknown	DNA-rRNA	DNA-Satellite-tandem_repeat	DNA-Simple-tandem_repeat	DNA-Simple-tandem_repeat-Unknown	DNA-tandem_repeat	DNA-tandem_repeat-Unknown	DNA-Unknown	LINE	LINE-LTR	LINE-LTR-RC	LINE-LTR-RC-tandem_repeat	LINE-LTR-RC-tandem_repeat-Unknown	LINE-LTR-RC-Unknown	LINE-LTR-Simple	LINE-LTR-Simple-tandem_repeat	LINE-LTR-Simple-tandem_repeat-Unknown
contig_1	27325990	92.5651	0.447673	0.00359731	1.09786e-05	0	0	0	1.82976e-05	3.29357e-05	8.05094e-05	0	0	0.000387909	0	0	0.000622118	0.00346191	0.00132841	4.02547e-05	0.000241528	0.000424504	6.58714e-05	7.31904e-06	0.00120764	0.0213204	0.000819732	0.000559907	7.31904e-06	0	0.00324233	0.00106858	0.00390837	0	0	0	0	0.0129693	0.00303008	0.0522689	0.37939	0.0047098	0.000157359	0.0028654	0.00098807	0.00217375	0	8.05094e-05	0.00123692
contig_2	26452731	89.975	0.37234	0.000597292	0	0.000476321	0.000136092	0	0	0.000102069	0.000328889	0	0	0.000189016	0	0	1.89016e-05	0.000733384	0.000963984	0.000136092	0.000132311	0.00108495	0	0	0.000593511	0.0145694	0.000355351	0.000200357	0	0	0.00530002	0.000963984	0.00196577	7.56066e-06	0	4.53639e-05	7.56066e-06	0.00652485	0.00167847	0.0395498	0.268063	0.00338339	0	0.000189016	0	0.0034401	0	0	0
contig_69	25505348	94.4765	0.285666	0	0	0	0	0	0	0	0	0	0	0	0	0	0	0.000521459	0.000360709	0	0	0.000568508	0	0	0.00047049	0.0100018	0	0	0.000129385	0.000541063	0.00181138	0.000776308	0.00815907	0	0	0	0	0.00339145	0.00206231	0.0486643	0.218307	0.00114486	0.00144676	0	0.00107428	0.00112525	0	0	0
contig_159	24817190	94.0523	0.249363	0.000560096	0	0	0	0	0	0.00030221	0	0	0	0	0	0	0	8.05893e-06	0.000519801	0	0	0	0	0	0.00107587	0.0110407	0.000386829	0.000269974	0	0	0.00149896	0.000640685	0.000793805	0	0	0	0	0.00351772	0.00193414	0.0249424	0.202227	0.00751092	0.000543978	0.000137002	0.00271989	0.00195832	0	0	0
contig_170	14004682	89.277	0.889738	0.00117818	0	0	0	0	0	0	0	0	0	2.14214e-05	0	0	0.00350597	0.00851858	0.00202075	0.000135669	0	0.000778311	0.000107107	0	0.000249916	0.0175798	0.00060694	0.000314181	0.00030704	0.000314181	0.00301328	0.00154948	0.00508401	0	0	0	0	0.0115461	0.00437711	0.106443	1.3227	0.0281977	0.00167087	0	0.00195649	0.00135669	0	0	0
contig_160	10209640	92.1507	0.0953413	3.91787e-05	0	0	0	0	0	0	0	0	0	0	0	0	0	0.00118515	0	0	0	0.000107741	0	0	0	0.00582783	0.000303635	0.000215483	0	0.000519117	0.00333998	0.00150838	0.0204121	0	0	0	0	0.023135	0.0640669	0.0225669	0.276552	0.00185119	0	0	0	0.00229195	0	0	0.000910904
contig_253	5246450	61.2186	2.43262	0.00930153	0	0	0	0	0	0.00148672	1.90605e-05	0	0	0.00190605	0	0	0.0100639	0.0365199	0.00038121	0	0	0.000705239	0.000190605	0.00266847	0.0267228	0.0506438	0.00123893	0.000819602	0	0	0.00230632	0.000324029	0.0133614	0	0	0	0	0.0359862	0.0162967	0.267552	7.74642	0.170458	0.0104833	0.00074336	0	0.00101021	0	0	0
contig_56	5031397	90.0445	0.627301	0.00149064	0	0	0	0	0	0.00105339	0	0	0	0	0	0	0.000139126	0.00441229	0.000397504	0	0.000954009	0.00675757	0	0	0.00145089	0.064495	0	0	0.000417379	0.000636006	0.0120444	0.0052073	0.00866559	0	0	0	0	0.00979847	0.0131574	0.092837	1.23516	0.0139126	0.00363716	0.00053663	0.0025639	0.00204715	0	0	0
contig_308	4635390	52.8981	2.92019	0.0240972	0	0	0	0	0	0.00345171	0	0	0	0.00107866	0.000906073	0	0.0134617	0.0217242	0.00472452	0.000604048	0	0.000841353	0.000237305	0.000841353	0.0248091	0.0549468	0.00133754	0.000949219	0	0	0.00228675	0.000927646	0.011067	0	0	0	0	0.115611	0.0348191	0.313221	9.20548	0.210748	0	0	0	0	0	0	0
contig_322	2768473	38.6831	2.31348	0.004479	0	0	0	0	0	0	0.00242011	0	0	0	0	0	0.0281383	0.0195053	0.000288968	0	0	0	0.000903025	0	0.0167601	0.0424783	0.00162544	0.0015532	0	0	0.000794662	0	0.0132564	0	0	0.000577936	0	0.0502443	0.0684132	0.0947454	10.1743	0.27889	0.00227562	0	0	7.2242e-05	0	0	0
contig_276	2528967	47.4719	3.1828	0.00229343	0.00154213	0	0	0	0	0.00209572	0	0	0.0055754	0	0	0	0.0188615	0.0400163	0.00470548	0	0	0.000355877	0	0.000197709	0.0162122	0.0462244	0	0	0	0.00209572	0.00541723	0.00126534	0.0126929	0	0	0	0	0.100832	0.0361017	0.555167	7.53339	0.182486	0	0	0	0	0	0	0
contig_189	2511185	41.3227	3.23365	0.00262824	0	0	0	0	0	0.00211056	0	0	0	0	0.00143359	0	0.0358397	0.01565	0.000836259	0	0	0	0	0	0.0447996	0.0437642	0	0	0	0	0.00545559	0.00294682	0.000318575	0	0	0	0	0.106085	0.0473482	0.137545	12.4979	0.187481	0	0	0.00517684	0.0133801	0	0	0
contig_21	2386023	41.7629	4.32276	0.0411144	0	0	0	0.00213745	0	0	0.00846597	0	0	0.00393961	0.0346183	0	0.0066219	0.0426651	0.002347	0	0	0	0	0	0.0473591	0.0415335	0.00129923	0.000880126	4.19107e-05	0	0.00259847	4.19107e-05	0.00419107	0	0	0	0	0.0442997	0.117308	0.429879	11.1652	0.240651	0.0211649	0.00217936	0.0116512	0.0233862	0	0	0
contig_245	2332842	49.1209	3.52519	0.120754	0	0	0	0	0	0	8.57323e-05	0	0	0	0	0	0.0204472	0.0229763	0.000171465	0	0	0.00325783	0	0	0.0258912	0.0177895	0	0	0	0	0	0	0.000771591	0	0	0	0	0.0783594	0.0491675	0.257454	8.69742	0.527254	0	0	0	0	0	0	0
contig_3	2313049	40.7055	1.60857	0.000389097	0	0	0	0	0	0	0	0	0	0	0	0	0.0205789	0.0205357	0.0043233	0.000475563	4.3233e-05	0	0	0	0.00523119	0.0205357	0	0	0	0	0	0.000302631	0.00185902	0	0	0	0	0.0862498	0.0328571	0.0786408	10.2467	0.206005	0	0	0.0117161	0.0086466	0	0	0
contig_207	2199585	35.5186	3.20706	0.0506914	0.00181852	0	0	0	0	0	0	0	0	0.00709225	0.00350066	0	0.00477363	0.232862	0.00331881	0	0	0.0017276	0.00354612	0	0.0171396	0.0469179	0	0	0.00195491	0.0029551	0.00304603	0.00313696	0.014139	0	0	0	0	0.0692858	0.0187308	0.372161	12.5835	0.25914	0.00677401	0	0.000636484	0.0124569	0	0	0
contig_183	1937546	47.3693	3.54944	0.00196124	0	0	0	0	0	0.00273542	0.000980622	0	0	0.00289025	0.00758692	0	0.0125416	0.1409	0.0180125	0.000258058	0.00335476	0	0	0	0.000361282	0.142551	0.00325154	0.00139352	0	0	0.00113546	0.00366443	0.0116642	0	0	0.000825787	0	0.260278	0.0164125	0.505898	11.804	0.231169	0	0	0	0	0	0	0
contig_287	1932047	35.0131	2.96235	0.00646982	0	0	0	0	0	5.17586e-05	0.00408893	0.0036231	0	0.00269145	0	0	0.0496882	0.00538289	0	0	0	0	0	0	0.0142854	0.0446159	0.00160452	0.00113869	0.00113869	0.00170803	0.00295024	0.000414069	0.00445124	0	0	0	0	0.0982895	0.00698741	0.286639	12.4336	0.465568	0.0530008	0	0	0.00124221	0.00119045	0.000983413	0
contig_49	1811356	33.3079	5.88167	0.01198	0	0	0	0	0	0	0.000496865	0	0	0	0	0	0.0366576	0.0844671	0.00485824	0	0	0.00060728	0	0	0.0289838	0.0832525	0	0	0	0	0.0241256	0	0.0136362	0	0	0	0	0.122836	0.0193777	0.58862	8.79501	0.255223	0	0	0.0150716	0.010655	0	0	0
contig_338	1756874	72.1189	2.70327	0.101601	0	0	0	0.00267521	0	0.00278904	5.69193e-05	0.000170758	0	0.00426895	0.000284596	0	0.000455354	0.00683031	0.000284596	0	0	0.00102455	0.000398435	0	0.00432587	0.028915	0	0	0.00125222	0.0017645	0.0062042	0	0.0137745	0	0	0	0	0.0879403	0.0166773	0.23815	3.75366	0.0429171	0	0	0.00739951	0.00449662	0	0	0
contig_140	1676781	34.3094	2.08065	0.00387648	0	0	0	0.00453249	0	0	0	0	0	0	0	0	0	0.153628	0	0	0	0.000775295	0.00447286	0.00357828	0.064588	0.00447286	0	0	0	0	0	0	0.00166987	0	0	0	0	0.0357828	0.00757404	0.181479	8.42793	0.201577	0	0	0	0.00948245	0	0	0
contig_296	1651349	24.9858	1.78848	0.000605566	0	0	0	0	0	0	0	0	0	0	0	0	0.000121113	0.00411785	0.012838	0.000121113	0	0	0	0	0.00224059	0.0333667	0	0	0	0	0	0.00211948	0.00805402	0	0	0	0	0.0222243	0.00847792	0.149696	11.2368	0.0749085	0	0	0	0	0	0	0
contig_109	1534844	35.866	4.36969	0.000586379	0	0	0	0	0	0	0	0	0	0	0	0	0.0019546	0.00775323	0.00618955	0	0	6.51532e-05	0	0	0	0.0100987	0	0	0	0	0	0	0.0124443	0	0	0	0	0.062091	0.0844385	0.294492	11.5013	0.343683	0.00866538	0	0	0.017005	0	0	0
contig_300	1442781	34.0685	1.90375	6.93106e-05	0	0	0	0	0	0	0	0	0	0	0	0	0.00110897	0.000970348	0	0	0	0	0	0	0.0190604	0.0505274	0.00221794	0.00145552	0	0	0.0188525	0	0.00242587	0	0	0	0	0.143889	0.0240508	0.245706	3.06734	0.154285	0	0	0.0192683	0.0128918	0	0	0
contig_152	1390486	42.7383	11.3745	0.0192738	0	0	0	0	0	0	0.014815	0	0	0.00359587	0	0	0	0.03826	0.014743	0.000359587	0.00215752	0.00115068	0.00409929	0.0916946	0.0810508	0.241426	0	0	0	0	0.0373251	0.0317155	0.107732	0	0	0	0	0.470411	0.353617	2.56644	2.73422	0.132616	0	0	0	0	0	0	0
contig_102	1366059	33.458	3.39766	0.0420919	0	0	0	0	0	0	0	0	0	0	0	0	0	0.0873315	0	0	0	0.00065883	0	0	0.302037	0.0441416	0	0	0.00153727	0.0023425	0.0127374	0.00117125	0.0104681	0	0	0	0	0.245377	0.528674	0.685988	8.64267	0.0638333	0	0	0	0	0	0	0
contig_94	1354663	37.6754	3.37567	0.0034695	0	0	0	0	0	0	0	0	0	0.000147638	0	0	0.000442915	0.0468751	0.000590553	0	0	0	0	0	0.0401576	0.0246556	0	0	0	0	0.0062008	0	0.0115896	0	0	0	0	0.445867	0.0564716	0.183293	11.9695	0.331817	0.00169784	0	0	0	0	0	0
contig_176	1322623	32.9755	2.38125	0.00113411	0	0	0	0	0	0	0	0	0	0	0	0	7.56073e-05	0.0134581	0	0	0	0.00529251	0	0	0.00854363	0.031377	0	0	0	0	0.0110387	0	0.0111143	0	0	0	0	0.0258577	0.00287308	0.170873	14.9127	0.419621	0.000982895	0	0.0415084	0.0295625	0.00173897	0	0
contig_127	1202605	34.268	1.57633	0	0	0	0	0	0	0.00449025	0.000332611	0	0	0.000249458	0	0	0	0.028854	0.00748375	0	0	0.000166306	0	0	0	0.0290203	0	0	0	0	0.00291035	0	0.0269415	0	0	0	0	0.00457341	0	0.233992	12.1751	0.179361	0.0294361	0	0	0.154165	0	0	0
contig_269	1141278	38.141	2.67122	0.00516964	0	0	0	0	0	0	0	0	0	0	0	0	0.00893735	0.0687825	0.0049944	0	0	0.00963832	0.11049	0.000613347	0.0945431	0.0505574	0.00280387	0.00184004	0	0	0.0062211	0	0.00201528	0	0	0	0	0.408139	0.00481916	0.189787	14.5441	0.461237	0	0	0	0	0	0	0
contig_310	1048126	10.3106	0.160763	0	0	0	0	0	0	0	0	0	0	0	0	0	0	0	0	0	0	0	0	0	0.0455098	0.0252832	0	0	0	0	0.00324388	0	0.00887298	0	0	0	0	0	0	0.132141	3.52582	0.0180322	0.00057245	0	0	0	0	0	0
contig_72	1019944	39.9085	0.97172	0.000686312	0	0	0	0	0	0	0	0	0	0	0	9.80446e-05	0.0102947	0.0026472	0.00451005	0	0	0	0	0	0	0.0863773	0	0	0	0	0.00656899	0	0.000882401	0	0	0	0	0.00598072	0	0.0194128	12.6627	0.303252	0.00754943	0	0	0.0213737	0.00372569	0	0
contig_321	993431	36.8672	3.14295	0.062712	0.000100661	0	0	0	0	0.000301984	0.000704629	0	0	0	0	0	0.0565716	0.0295944	0.00946216	0	0	0	0.00392579	0	0.0223468	0.0326142	0	0	0	0	0	0	0.00322116	0	0	0	0	0.086166	0.0194276	0.210684	13.8185	0.30601	0	0	0	0.000402645	0	0	0.0018119
contig_227	952777	7.59433	0.0854345	0.000104956	0	0	0	0	0	0	0	0	0	0	0	0	0.00556269	0	0	0	0	0	0	0	0.00881633	0.0081866	0	0	0	0	0.0540525	0.0281283	0	0	0	0	0	0.0388339	0.0499592	0.00356852	8.83848	0.146309	0	0	0	0	0	0	0
contig_328	933548	1.90542	0	0	0	0	0	0	0	0	0	0	0	0	0	0	0	0	0	0	0	0	0.000214236	0	0	0	0	0	0	0	0	0	0	0	0	0	0	0.338601	0.0197098	0	0	0	0	0	0	0	0	0	0
contig_235	929425	37.7874	2.0942	0.000107593	0	0	0	0	0	0	0	0	0	0	0	0	0.00570245	0.0502461	0.00172149	0	0	0	0.00225946	0	0.00215187	0.0241009	0	0	0	0	0.00753154	0	0	0	0	0	0	0.0287274	0	0.216048	13.4204	1.91323	0	0	0	0	0	0	0
contig_319	928192	35.9678	2.88313	0	0	0	0	0	0	0.00581776	0	0	0	0	0	0	0	0.70772	0	0	0	0	0.00689513	0	0.00775702	0	0	0	0	0	0	0	0	0	0	0	0	0.019608	0	0.0585008	11.6506	0.231525	0	0	0	0	0	0	0
contig_218	921404	2.69741	0	0	0	0	0	0	0	0	0	0	0	0	0	0	0	0	0	0	0	0	0	0	0	0	0	0	0	0	0	0	0	0	0	0	0	0.0252875	0	0	0	0	0	0	0	0	0	0	0
contig_293	907300	45.9904	3.01863	0.00220434	0	0	0	0	0	0.00584151	0	0	0.000551086	0	0	0	0	0.00187369	0	0	0	0	0	0	0.0596275	0.018296	0	0	0.00231456	0.00352695	0	0.0031963	0.0127852	0	0	0	0	0.0538962	0.000661303	0.398545	10.2299	0.186818	0.000991954	0	0.0112421	0.0171939	0	0	0
contig_262	899601	43.3128	3.02879	0.0643619	0	0	0	0	0	0	0	0	0	0	0	0	0	0.00289017	0.00300133	0	0	0	0	0	0	0.0476878	0	0	0	0	0	0	0.00233437	0	0	0	0	0.047799	0	0.10916	11.0639	0.31136	0	0	0	0	0	0	0
contig_315	862021	0.054291	0	0	0	0	0	0	0	0	0	0	0	0	0	0	0	0	0	0	0	0	0	0	0	0	0	0	0	0	0	0.00464026	0	0	0	0	0	0.00208812	0.000812045	0	0.597433	0	0	0	0	0	0	0	0
contig_281	839435	39.5384	2.35933	0.000238255	0	0	0	0	0	0	0	0	0	0	0	0	0.00631377	0.0356192	0	0	0	0.000238255	0	0	0	0.0724297	0	0	0	0	0.000833894	0	0.00798156	0	0	0	0	0.0655203	0.000953022	0.405749	7.55699	0.126156	0	0	0	0	0	0	0
contig_286	811149	42.5503	5.68046	0.0715035	0	0	0	0	0	0	0.000862973	0	0	0	0	0.00172595	0.0311903	0.0673119	0.00147938	0	0	0.0189854	0	0	0.0441349	0.0107255	0	0	0	0	0	0	0.0171362	0	0	0	0	0.263453	0.0229304	0.706898	14.134	0.226715	0	0	0.033656	0.0236701	0	0	0
contig_291	798008	31.6551	3.02879	0.00375936	0	0	0	0	0	0	0	0	0	0	0	0	0	0.0513779	0.0010025	0	0	0	0	0	0.0491223	0.0286965	0	0	0	0	0	0	0.000501248	0	0.0161653	0	0	0.088345	0.0596485	0.268544	7.68626	0.146239	0	0	0	0.000751872	0	0	0
contig_306	776761	20.077	0.0766001	0	0	0	0	0	0	0	0	0	0	0	0	0	0	0	0	0	0	0	0	0	0	0	0	0	0	0	0.00759564	0.00901178	0	0	0	0	0	0.00540707	0	0	6.70168	0.276533	0	0	0	0	0	0	0
contig_285	775444	47.4122	0.764852	0.000128958	0	0	0	0	0	0	0	0	0	0	0	0	0	0.00141854	0	0	0	0	0	0	0.0305631	0	0	0	0	0	0	0	0	0	0	0	0	0	0	0.0282419	12.7128	0.235349	0.000128958	0	0	0	0	0	0
contig_317	759160	37.5049	1.34425	0.00118552	0	0	0	0	0	0	0	0	0	0	0	0	0	0.0910217	0	0	0	0	0	0	0.0010538	0	0	0	0	0	0	0	0.0075083	0	0	0	0	0.0561147	0	0.0573002	7.25829	0.0609885	0	0	0	0	0	0	0
contig_297	743283	49.4	1.80671	0.000403615	0	0	0	0	0	0	0	0	0	0	0	0	0.0156064	0.0129157	0.001749	0	0	0.000672691	0	0	0.0766868	0.0110321	0	0	0	0	0	0.00470884	0.0177591	0	0	0	0	0.0325583	0	0.372133	9.06115	0.0626948	0	0	0	0	0	0	0
contig_299	721275	3.69859	0	0	0	0	0	0	0	0	0.0321653	0	0.00138643	0.0235694	0	0	0	0	0	0	0	0	0	0	0	0.0413157	0	0	0	0	0.011646	0	0	0	0	0	0	0	0	0	0	0	0	0	0	0	0	0	0
contig_303	710508	1.02715	0	0	0	0	0	0	0	0	0	0	0	0	0	0	0	0	0	0	0.0233636	0	0	0	0	0	0	0	0	0	0	0.000140744	0	0	0	0	0	0	0	0	0	0	0	0	0	0	0	0	0
contig_295	684158	40.5612	2.5557	0.00862374	0	0	0	0	0	0	0	0	0	0	0	0	0.0667974	0.00321563	0.00438495	0	0	0.00233864	0	0	0	0.0799523	0	0	0	0	0.00540811	0.00496961	0.018563	0	0	0	0	0.00380029	0	0.400931	13.1196	0.0890145	0	0	0	0	0	0	0
contig_27	681300	5.42184	0.882284	0	0	0	0	0	0	0	0	0	0	0	0	0	0	0.000440335	0	0	0	0	0	0	0	0.00983414	0	0.00777925	0.0155585	0	0.0189344	0.0330251	0	0	0	0	0	0.0286218	0	0.0805812	1.05093	0.208425	0	0	0	0	0	0	0
contig_301	680539	4.00051	0	0	0	0	0	0	0	0	0	0	0	0	0	0	0	0	0	0	0	0	0	0	0	0	0	0	0	0	0	0	0	0	0	0	0	0	0	0	0.68916	0	0	0	0	0	0	0	0
contig_304	680532	51.3169	3.29404	0.00499609	0	0	0	0	0	0	0	0	0	0	0	0	0	0.0083758	0	0	0	0	0	0	0	0.0286541	0	0	0	0	0	0	0	0	0	0	0	0.0473159	0	0.239518	6.88741	0.166928	0	0	0	0	0	0	0
contig_175	676427	40.2608	3.58294	0.406252	0	0	0	0	0	0	0.00118268	0	0.0437593	0.301289	0	0	0.0106442	0.00310455	0.00901797	0	0	0.00384373	0	0	0.0186273	0.0433158	0	0	0	0	0.00428723	0.00103485	0.0119747	0	0	0	0	0.0529251	0	0.246294	11.5223	0.389547	0	0	0	0	0.00576559	0	0
contig_302	652390	17.5817	0.142399	0	0	0	0	0	0	0	0	0	0	0	0	0	0	0.000306565	0	0	0	0	0	0	0.000459848	0.0147151	0.00490504	0.00321893	0	0	0.0470577	0.0133356	0	0	0	0	0	0	0.00107298	0	2.20589	0.064532	0	0	0	0	0	0	0
contig_314	625333	49.1164	2.29957	0	0	0	0	0	0	0	0	0	0	0	0	0	0	0	0	0	0	0	0	0	0.03758	0.0166311	0	0	0	0	0.0119936	0.0105544	0	0	0	0	0	0.0228678	0	0.217964	7.56573	0.0815565	0	0	0	0	0	0	0
contig_313	614281	41.2752	1.07215	0	0	0	0	0	0	0	0	0	0	0.0081396	0	0	0	0.00618609	0	0	0	0	0	0.0021163	0.0783029	0.0494888	0.00504655	0.00358142	0	0	0.173048	0.0109071	0.000488376	0	0	0	0	0.0270235	0	0.154978	5.63358	0.00911635	0	0	0	0	0	0	0
contig_334	604624	50.9616	1.15328	0.0201778	0	0	0	0	0	0	0	0	0	0	0	0	0.0200124	0.00165392	0.0155469	0	0	0	0.000661568	0	0.000496176	0.124375	0	0	0	0	0.00231549	0	0.0372132	0	0	0	0	0.00876578	0.0241472	0.117594	8.93696	0.208559	0	0	0	0.0803805	0	0	0
contig_320	595648	52.6027	2.59331	0.0152775	0	0	0	0	0	0	0	0	0	0	0	0	0	0.0315623	0	0	0	0	0	0	0	0.0431463	0	0	0	0	0.00604384	0	0.00419711	0	0	0	0	0.0251827	0	0.188366	9.30432	0.0725261	0.00184673	0	0	0	0	0	0
contig_326	591937	47.2672	4.96979	0.0123324	0	0	0	0	0	0	0	0	0	0	0	0	0.000506811	0.414571	0	0	0	0	0	0	0.0506811	0.0474713	0	0	0	0	0.0309155	0.0312533	0.0391934	0	0	0	0	0.14782	0.00473023	0.527928	15.7407	0.452582	0	0	0	0	0	0	0
contig_327	585842	40.0337	1.06445	0.00341389	0.000341389	0	0	0	0	0.00904681	0	0	0	0	0	0	0	0.10566	0	0	0	0	0	0	0.0168988	0.0131435	0	0	0	0	0.0377235	0	0	0	0	0	0	0.0353338	0	0.116926	7.3752	0.0209954	0	0	0	0	0	0	0
contig_307	585230	0.585923	0	0	0	0	0	0	0	0	0	0	0	0	0	0	0	0	0	0	0	0	0	0	0	0	0	0	0	0	0	0	0	0	0	0	0	0	0	0	0	0	0	0	0	0	0	0	0
contig_12	579792	31.2122	2.94433	0	0	0	0	0	0	0	0	0	0	0	0	0	0	0.134703	0	0	0	0	0	0	0.000862378	0.0158678	0	0	0	0	0	0	0.00327704	0	0	0	0	0.0357025	0.000344951	0.166439	10.5986	0.0783039	0	0	0	0	0	0	0
contig_305	559435	2.27748	0	0	0	0	0	0	0	0	0	0	0	0	0	0	0	0	0	0	0	0	0	0	0	0	0	0	0	0	0	0	0	0	0	0	0	0	0	0	0.164273	0.0155514	0	0	0	0	0	0	0
contig_24	558152	32.8855	0.791003	0	0	0	0	0	0	0	0	0	0	0	0	0	0	0.00232911	0.0175579	0	0	0	0	0	0	0.0379825	0	0	0	0	0	0	0	0	0	0	0	0.0351159	0	0.122189	8.01018	0.0910146	0.000179163	0	0	0	0	0	0
contig_25	555560	31.8453	5.05472	0.000179999	0	0	0	0	0	0	0	0	0	0	0	0	0.00953992	0.0705594	0	0	0	0	0	0.00773994	0.0187199	0.0529196	0	0	0	0	0.0271798	0	0.0219598	0	0	0	0	0.0750594	0.0142199	0.444596	9.94456	0.130139	0	0	0	0.00161999	0	0	0
contig_330	554402	1.30555	0	0	0	0	0	0	0	0	0	0	0	0	0	0	0	0	0	0	0	0	0	0	0	0	0	0	0	0	0	0	0	0	0	0	0	0.0106421	0.0126262	0	0.538418	0	0	0	0	0	0	0	0
contig_78	551841	3.60575	0.0623368	0	0	0	0	0	0	0	0	0	0	0	0.000181212	0.00960422	0	0	0	0	0	0	0.000543635	0	0	0	0	0	0	0	0	0	0	0	0	0	0	0.685886	0	0	1.40421	0.012866	0	0	0	0	0	0	0
contig_332	550236	55.3126	2.81625	0.00345306	0	0	0	0	0	0.00963223	0	0.00290784	0	0	0	0	0.00254436	0.000545221	0	0	0	0	0	0	0	0.0381654	0	0	0	0	0.00345306	0	0.00599743	0	0	0	0	0.0445263	0	0.345852	7.29542	0.171744	0	0	0	0	0	0	0
contig_329	543443	1.83055	0	0	0	0	0	0	0	0	0	0	0	0	0	0	0	0	0	0	0	0	0	0	0	0	0	0	0	0	0	0	0	0	0	0	0	0	0	0	0	0	0	0	0	0	0	0	0
contig_292	534307	5.41019	0	0	0	0	0	0	0	0	0	0	0	0	0	0	0	0	0	0	0	0	0	0	0	0	0	0	0	0	0	0	0	0	0	0	0	0	0	0	0.857934	0	0	0	0	0	0	0	0
contig_9	519811	33.6459	2.66154	0.0165445	0	0	0	0	0	0	0	0	0	0	0	0	0	0.0217387	0	0	0	0	0	0	0.0505953	0	0	0	0	0	0	0	0	0	0	0	0	0.047902	0.00923413	0.10927	5.87233	0.00211615	0	0	0	0	0	0	0
contig_333	511651	50.9549	1.33646	0	0	0	0	0	0	0	0	0	0	0	0	0	0.021499	0	0.0115313	0	0	0.0068406	0	0	0	0	0	0	0	0	0	0	0	0	0	0	0	0.0402618	0.0564838	0.129385	8.93597	0.397537	0	0	0	0	0	0	0
contig_44	505567	43.9609	1.72836	0	0	0	0	0	0	0	0.0405485	0	0.000988989	0	0	0	0.0241313	0.00237357	0.000988989	0	0	0.0162194	0	0	0.0354058	0.170106	0.00613173	0.00435155	0	0	0.00158238	0.00415375	0.0496472	0	0	0	0	0.00731852	0.0666578	0.294916	11.5292	0.485198	0	0	0	0	0	0	0
contig_7	481302	0.662786	0.00311655	0	0	0	0	0	0	0	0	0	0	0	0	0	0	0	0	0	0	0	0	0	0	0	0	0	0	0	0	0	0	0	0	0	0	0.0164138	0	0	0	0	0	0	0	0	0	0	0
contig_15	468150	8.62971	0.435331	0	0	0	0	0	0	0	0	0	0	0	0	0	0	0	0	0	0	0	0	0	0	0	0	0	0	0	0	0	0	0	0	0	0	0	0	0	0	0	0	0	0	0	0	0	0
contig_4	461213	0.455321	0	0	0	0	0	0	0	0	0	0	0	0	0	0	0	0	0	0	0	0	0	0	0	0	0	0	0	0	0	0	0	0	0	0	0	0	0	0	0	0	0	0	0	0	0	0	0
contig_23	454880	30.2289	6.71979	0.000219838	0	0	0	0	0	0	0.000879353	0	0	0	0	0	0	0.0294583	0	0	0	0	0	0	0.000659515	0.117394	0	0	0	0	0.00175871	0	0.00967288	0	0	0	0	0.578834	0	1.08556	9.2941	0.194777	0	0	0	0	0	0	0
contig_13	452297	43.0098	1.93656	0	0	0	0	0	0	0	0	0	0	0	0	0	0	0	0	0	0	0	0	0	0	0.0439976	0.0068539	0.00486406	0	0	0.00243203	0.00110547	0.0130445	0	0	0	0	0.051957	0.0174664	0.179528	14.6693	0.513822	0.000663281	0	0.0603586	0.0451031	0	0	0
contig_29	450701	30.8737	1.97204	0	0	0	0	0	0	0	0	0	0	0	0	0	0.00576879	0.0676724	0	0	0	0	0	0.0190814	0.0658973	0.0277346	0	0	0	0	0.00266252	0.00510316	0.00177501	0	0	0	0	0.0472597	0.0181939	0.325271	10.8081	0.126248	0	0	0	0.0561348	0	0	0
contig_8	449401	3.5396	0.348686	0	0	0	0	0	0	0	0	0	0	0	0	0	0	0	0	0	0	0	0	0	0	0	0	0	0	0	0	0	0	0	0	0	0	0.457943	0	0.0623052	0.213173	0	0	0	0	0	0	0	0
contig_5	432611	34.4432	3.20565	0	0	0	0	0	0	0	0	0	0	0	0	0	0	0	0	0	0	0	0	0	0	0.00161808	0	0	0	0	0	0	0	0	0	0	0	0.0582509	0	0.346038	18.7827	0.113728	0	0	0	0	0	0	0
contig_71	431608	4.36252	0	0	0	0	0	0	0	0	0	0	0	0	0	0	0	0	0	0	0	0	0	0	0	0	0	0	0	0	0	0	0	0	0	0	0	0	0	0	2.07017	0.0303516	0	0	0.0625568	0.0444848	0	0	0
contig_20	407988	0.236036	0.328931	0	0	0	0	0	0	0	0	0	0	0	0	0	0	0	0	0	0	0	0	0	0	0	0	0	0	0	0	0	0	0	0	0	0	0	0	0	0	0	0	0	0	0	0	0	0
contig_46	406770	85.2745	0.717605	0	0	0	0	0	0	0	0	0	0	0	0	0	0	0	0	0	0	0	0	0	0	0.122428	0	0	0	0	0.0226172	0	0	0	0	0	0	0.0177004	0	0.0543305	2.26197	0	0	0	0	0	0	0	0
contig_16	390525	0.682927	0.164394	0	0	0	0	0	0	0	0	0	0	0	0	0	0	0	0	0	0	0	0	0	0	0	0	0	0	0	0	0	0	0	0	0	0	0	0	0.0135715	0	0	0	0	0	0	0	0	0
contig_17	388365	15.5848	4.34797	0.0025749	0	0	0	0	0	0	0	0	0	0	0	0	0	0.00025749	0	0	0	0	0	0	0.0195692	0.0795643	0.0157069	0.011587	0	0	0.0350186	0.0303838	0.0208567	0	0	0	0	0	0	0.000514979	6.93214	0	0	0	0	0	0	0	0
contig_26	380315	0.170385	0	0	0	0	0	0	0	0	0	0	0	0	0	0	0	0	0	0	0	0	0	0	0	0	0	0	0	0	0	0	0	0	0	0	0	0	0	0	1.15957	0.00709938	0	0	0	0	0	0	0
contig_34	357315	6.3479	0	0	0	0	0	0	0	0	0	0	0	0	0	0	0	0	0	0	0	0	0	0	0	0	0	0	0	0	0	0	0	0	0	0	0	0	0	0	1.17571	0.074724	0	0	0	0	0	0	0
contig_30	347275	10.8113	0.298323	0	0	0	0	0	0	0	0	0	0	0	0	0	0	0	0	0	0	0	0	0	0	0	0	0	0	0	0	0	0	0	0	0	0	0	0.181988	0.0630624	1.14261	0.0783241	0	0	0	0	0	0	0
contig_35	319734	43.6607	0.978939	0.00594244	0	0	0	0	0	0	0	0	0	0	0	0	0	0.0878856	0	0	0	0	0	0	0.00125104	0.0600499	0	0	0	0	0	0	0	0	0	0	0	0.0218932	0	0.0106338	11.1067	0.00187656	0.00531692	0	0	0	0	0	0
contig_33	319442	5.78853	0	0	0	0	0	0	0	0	0	0	0	0	0	0	0	0	0	0	0	0	0	0	0	0	0	0	0	0	0	0	0	0	0	0	0	0	0	0	1.75212	0.138679	0	0	0	0	0	0	0
contig_39	317809	19.226	4.76009	0.261163	0	0	0	0	0	0	0.00157327	0	0	0	0.05003	0	0	0.0034612	0	0	0	0	0	0	0.0516033	0.0368146	0	0	0	0	0	0	0	0	0	0	0	0.0597843	0	0.025487	8.04162	0.237564	0	0	0	0	0	0	0
contig_41	312868	47.2365	2.81397	0.0904535	0	0	0	0	0	0	0	0	0	0	0	0	0.000319624	0	0	0	0	0	0	0	0	0	0	0	0	0	0	0	0	0	0	0	0	0.160771	0	0.0811844	13.7438	0.0131046	0	0	0	0	0	0	0
contig_323	307633	57.7744	1.16307	0.00487594	0	0	0	0	0	0	0	0	0	0	0	0	0	0.0026005	0	0	0	0	0	0	0	0.0399827	0	0	0	0	0.0198288	0	0	0	0	0	0	0.0026005	0	0.0396576	7.75469	0	0	0	0	0	0	0	0
contig_11	306271	2.16769	0.00685667	0	0	0	0	0	0	0	0	0	0	0	0	0	0	0	0	0	0	0	0	0	0	0.079668	0	0	0	0	0	0	0.0284062	0	0	0	0	0.0124073	0	0.000979525	0	0	0	0	0	0	0	0	0
contig_31	303214	6.79685	1.22851	0	0	0	0	0	0	0	0	0.031331	0.0817904	0	0	0	0	0	0	0	0	0	0	0	0.001649	0.159293	0	0	0	0	0.630248	0.537574	0.0062662	0	0	0	0	0.125324	0.14841	0.628929	4.31576	0	0	0	0	0	0	0	0
contig_36	290599	1.31797	0	0	0	0	0	0	0	0	0	0	0	0	0	0	0	0.0960086	0	0	0	0	0	0	0	0	0	0	0	0	0	0	0	0	0	0	0	0	0	0	1.83414	0	0	0	0	0	0	0	0
contig_37	285466	19.712	2.60977	0	0	0	0	0	0	0	0	0	0	0	0	0	0	0.0581505	0	0	0	0	0	0	0.0837228	0.0444887	0	0	0	0	0.00700609	0.00700609	0	0	0	0	0	0.0903785	0.024171	0.826718	14.6616	0.211934	0	0	0	0	0	0	0
contig_38	283845	6.53878	0	0	0	0	0	0	0	0	0	0	0	0	0	0	0	0	0	0	0	0	0	0	0	0	0	0	0	0	0	0	0	0	0	0	0	0	0	0	0.0662333	0	0	0	0	0	0	0	0
contig_40	273635	39.4902	6.941	0	0	0	0	0	0	0	0	0	0	0.0182725	0	0	0	0.00036545	0	0	0	0.0102326	0	0	0	0.051163	0	0	0.00767446	0.0116944	0.00694356	0.0043854	0.0354487	0	0	0	0	0.751	0	0.559504	13.5608	0.0263124	0	0	0	0	0	0	0
contig_43	271161	76.1743	3.37143	0	0	0	0	0	0	0	0	0	0	0	0	0	0	0.300191	0	0	0	0	0	0	0	0.0892459	0	0	0	0	0.00258149	0	0	0	0	0	0	0.00184392	0.0258149	0.034297	3.18224	0	0	0	0	0	0	0	0
contig_324	258167	33.5783	0.392382	0	0	0	0	0	0	0	0	0	0	0	0	0	0	0	0	0	0	0	0	0	0.0220787	0.00890896	0	0	0	0	0	0	0.0147192	0	0	0	0	0.00154938	0	0.409425	16.7213	0.417947	0	0	0	0	0	0	0
contig_42	244732	2.02303	0	0	0	0	0	0	0	0	0	0	0	0	0	0	0	0	0	0	0	0	0	0	0	0	0	0	0	0	0	0	0	0	0	0	0	0	0	0	2.83085	0.17039	0	0	0	0	0	0	0
contig_47	233524	0.0102773	0	0	0	0	0	0	0	0	0	0	0	0	0	0	0	0	0	0	0	0	0	0	0	0	0	0	0	0	0	0	0	0	0	0	0	0	0	0	0	0	0	0	0	0	0	0	0
contig_48	213725	1.7181	0	0	0	0	0	0	0	0	0	0	0	0	0	0	0	0	0	0	0	0	0	0	0	0	0	0	0	0	0	0	0	0	0	0	0	0	0	0	3.19242	0	0	0	0	0	0	0	0
contig_318	205651	37.8641	2.95987	0.00972521	0	0	0	0	0	0	0	0	0	0	0	0	0.00291756	0.00389009	0	0	0	0.0369558	0	0	0	0.240699	0	0	0	0	0	0	0.000486261	0	0	0	0	0.0637002	0	0.10406	3.51858	0.11962	0	0	0	0	0	0	0
contig_50	192142	7.20561	0.236284	0	0	0	0	0	0	0	0	0	0	0	0	0	0	0	0	0	0	0	0	0	0	0	0	0	0	0	0	0	0	0	0	0	0	0.0770264	0	0.00780673	0.445504	0.00260224	0	0	0	0	0	0	0
contig_51	190361	37.2503	1.77978	0	0	0	0	0	0	0	0	0	0	0	0	0	0	0	0	0	0	0	0	0	0	0	0	0	0	0	0	0	0	0	0	0	0	0	0	0.099285	10.717	0.265285	0	0	0	0	0	0	0
contig_54	187194	3.69029	0	0	0	0	0	0	0	0	0	0	0	0	0	0	0	0	0	0	0	0	0	0	0	0	0	0	0	0	0	0	0	0	0	0	0	0	0	0	1.77623	0	0	0	0	0	0	0	0
contig_53	173664	1.37622	0	0	0	0	0	0	0	0	0	0	0	0	0	0	0	0	0	0	0	0	0	0	0	0	0	0	0	0	0	0	0	0	0	0	0	0.0725539	0	0	0	0	0	0	0	0	0	0	0
contig_55	168702	0.684046	0	0	0	0	0	0	0	0	0	0	0	0	0	0	0	0	0	0	0	0	0	0	0	0	0	0	0	0	0	0	0	0	0	0	0	0	0	0	1.49317	0	0	0	0	0	0	0	0
contig_57	157065	3.70038	0	0	0	0	0	0	0	0	0	0	0	0	0	0	0	0	0	0	0	0	0	0	0	0	0	0	0	0	0	0	0	0	0	0	0	0	0	0	4.93426	0	0	0	0	0	0	0	0
contig_290	153369	62.0888	0.30645	0	0	0	0	0	0	0	0	0	0	0	0	0	0	0	0	0	0	0	0	0	0	0	0	0	0	0	0	0	0	0	0	0	0	0	0	0	13.2491	0.319491	0	0	0	0	0	0	0
contig_68	133151	4.17646	2.15395	0	0	0	0	0	0	0	0	0	0	0	0	0	0	0	0	0	0	0	0	0	0.0105144	0	0	0	0	0	0	0	0	0	0	0	0	0.0127675	0.00751027	0.055576	4.32066	0.13894	0	0	0	0	0	0	0
contig_67	128119	1.96848	0	0	0	0	0	0	0	0	0	0	0	0	0	0	0	0	0	0	0	0	0	0	0	0	0	0	0	0	0	0	0	0	0	0	0	0	0	0	0	0	0	0	0	0	0	0	0
contig_66	125957	4.00057	0	0	0	0	0	0	0	0	0	0	0	0	0	0	0	0	0	0	0	0	0	0	0	0	0	0	0	0	0	0	0	0	0	0	0	0	0	0	0	0	0	0	0	0	0	0	0
contig_74	120872	5.16993	0	0	0	0	0	0	0	0	0	0	0	0	0	0	0	0	0	0	0	0	0	0	0	0	0	0	0	0	0	0	0	0	0	0	0	0	0	0	0	0	0	0	0	0	0	0	0
contig_85	114543	29.0397	1.72948	0	0	0	0	0	0	0	0	0	0	0	0	0	0	0.00436517	0.0026191	0	0	0	0	0	0	0.343103	0	0	0	0	0.000873035	0	0	0	0	0	0	0.00349214	0	0	3.73921	0	0	0	0	0	0	0	0
contig_75	111432	63.41	6.68749	0	0	0	0	0	0	0	0	0	0	0	0	0	0	0	0	0	0	0	0	0	0	0	0	0	0	0	0	0	0	0	0	0	0	0.063716	0	0.0664082	1.48162	0	0	0	0	0	0	0	0
contig_84	95150	0	0	0	0	0	0	0	0	0	0	0	0	0	0	0	0	0	0	0	0	0	0	0	0	0	0	0	0	0	0	0	0	0	0	0	0	0	0	0	0	0	0	0	0	0	0	0	0
contig_82	94331	0.693303	0	0	0	0	0	0	0	0	0	0	0	0	0	0	0	0	0	0	0	0	0	0	0	0	0	0	0	0	0	0	0	0	0	0	0	0	0	0	0	0	0	0	0	0	0	0	0
contig_294	92677	52.3129	0.260043	0	0	0	0	0	0	0	0	0	0	0	0	0	0	0	0	0	0	0	0	0	0	0	0	0	0	0	0	0	0	0	0	0	0	0	0	0	19.7654	0.11006	0	0	0	0	0	0	0
contig_61	91888	0	0	0	0	0	0	0	0	0	0	0	0	0	0	0	0	0	0	0	0	0	0	0	0	0	0	0	0	0	0	0	0	0	0	0	0	0	0	0	0	0	0	0	0	0	0	0	0
contig_76	90468	0.724013	0	0	0	0	0	0	0	0	0	0	0	0	0	0	0	0	0	0	0	0	0	0	0	0	0	0	0	0	0	0	0	0	0	0	0	0	0	0	0	0	0	0	0	0	0	0	0
contig_88	85887	56.7036	2.48932	0	0	0	0	0	0	0	0	0	0	0	0	0	0	0.00349296	0	0	0	0	0	0	0	0	0	0	0	0	0	0	0	0	0	0	0	0.264301	0.486686	0.415662	8.58919	0	0	0	0	0	0	0	0
contig_89	77619	1.49834	0	0	0	0	0	0	0	0	0	0	0	0	0	0	0	0	0	0	0	0	0	0	0	0	0	0	0	0	0	0	0	0	0	0	0	0	0	0	0	0	0	0	0	0	0	0	0
contig_70	69201	23.7063	0	0	0	0	0	0	0	0	0	0	0	0	0	0	0	0	0	0	0	0	0	0	0	0	0	0	0	0	0	0	0	0	0	0	0	0	0	0	0	0	0	0	0	0	0	0	0
contig_58	69025	54.5614	0.00144875	0	0	0	0	0	0	0	0	0	0	0	0	0	0	0	0	0	0	0	0	0	0	0.13908	0	0	0	0	0	0	0	0	0	0	0	0	0	0	1.13292	0	0	0	0	0	0	0	0
contig_95	68591	4.10549	2.43618	0	0	0	0	0	0	0	0	0	0	0	0	0	0	0	0	0	0	0	0	0	0.338237	0.95202	0	0	0	0	0.433001	0.0976805	0.00583167	0	0	0	0	0.27992	0.00291583	0.0247846	0	0.155997	0	0	0	0	0	0	0
contig_14	68590	1.91573	0	0	0	0	0	0	0	0	0	0	0	0	0	0	0	0	0	0	0	0	0	0	0	0	0	0	0	0	0	0	0	0	0	0	0	0	0	0	0	0	0	0	0	0	0	0	0
contig_96	68451	5.623	2.74211	0	0	0	0	0	0	0	0	0	0	0	0.029218	10.6894	0	0	0	0	0	0	0	0	0	0.11395	0	0	0	0	0.0672014	0	0	0	0	0	0	2.47476	6.0788	0	10.8413	0	0	0	0	0	0	0	0
contig_91	66661	18.8281	0.111009	0	0	0	0	0	0.0210018	0.106509	0	0	0	0	0.00150013	0.012001	0	0	0	0	0	0	0	0	0	0	0	0	0	0	0	0	0	0	0	0	0	0.0405034	0	0	6.83458	0	0.0255022	0	0	0.321027	0	0	0
contig_83	65832	35.4417	0	0	0	0	0	0	0	0	0	0	0	0	0	0	0	0	0	0	0	0	0	0	0	0	0	0	0	0	0	0	0	0	0	0	0	0	0	0	2.59144	0	0	0	0	0	0	0	0
contig_93	64897	14.9082	0.550102	0	0	0	0	0	0	0	0	0	0	0	0	0	0	0	0	0	0	0	0	0	0	0	0	0	0	0	0	0	0	0	0	0	0	0	0	0	13.1578	0.0939951	0	0	0	0	0	0	0
contig_81	62660	0.0414938	0	0	0	0	0	0	0	0	0	0	0	0	0	0	0	0	0	0	0	0	0	0	0	0	0	0	0	0	0	0	0	0	0	0	0	0	0	0	0	0	0	0	0	0	0	0	0
contig_100	62590	2.85988	0	0	0	0	0	0	0	0	0	0	0	0	0	0	0	0	0	0	0	0	0	0	0	0	0	0	0	0	0	0	0	0	0	0	0	0	0	0	18.9903	0	0	0	0	0	0	0	0
contig_125	61334	61.4586	2.12932	0	0	0	0	0	0	0	0	0	0	0	0	0	0	0	0	0	0	0	0	0	0	0	0	0	0	0	0	0	0	0	0	0	0	0	0	0	9.39772	1.98422	0	0	0	0	0	0	0
contig_97	61307	22.3987	0	0	0	0	0	0	0	0	0	0	0	0	0	0	0	0	0	0	0	0	0	0	0	0.469767	0.156589	0.275662	0.380054	0.0521963	0.313178	0.624725	0.156589	0	0	0	0	0	0	0	11.568	0	0	0	0	0	0	0	0
contig_90	59848	81.6652	0	0	0	0	0	0	0	0	0	0	0	0	0	0	0	0	0	0	0	0	0	0	0	0	0	0	0	0	0	0	0	0	0	0	0	0	0	0	7.7747	0	0	0	0	0	0	0	0
contig_103	58830	64.292	0	0	0	0	0	0	0	0	0	0	0	0	0	0	0	0	0	0	0	0	0	0	0	0	0	0	0	0	0	0	0	0	0	0	0	0	0	0	9.29968	0.0339963	0	0	0	0	0	0	0
contig_161	58606	34.6825	3.93816	0	0	0	0	0	0	0	0	0	0	0	0	0	0	0.00682524	0	0	0	0	0	0	0	0	0	0	0	0	0	0	0	0	0	0	0	0	0	0.467529	11.7292	0	0	0	0	0	0	0	0
contig_87	54137	38.4451	0	0	0	0	0	0	0	0	0	0	0	0	0	0	0	0	0	0	0	0	0	0	0	0	0	0	0	0	0	0	0	0	0	0	0	0	0	0	0.906958	1.25607	0	0	0	0	0	0	0
contig_104	51510	82.4384	0.157251	0	0	0	0	0	0	0	0	0	0	0	0	0	0	0	0	0	0	0	0	0	0	0	0	0	0	0	0	0	0	0	0	0	0	0	0	0	7.03747	0	0	0	0	0	0	0	0
contig_105	51437	17.8821	0.241072	0	0	0	0	0	0	0	0	0	0	0	0	0	0	0	0	0	0	0	0	0	0	0.151642	0	0	0	0	0.717382	0	0	0	0	0	0	0	0	0	0	0	0	0	0	0	0	0	0
contig_117	47518	18.9907	3.12934	0.0126268	0	0	0	0	0	0	0	0	0	0	0	0	0	0	0	0	0	0	0	0	0	0	0	0	0	0	0	0	0	0	0	0	0	0.191506	0	0	11.1011	0.250431	0	0	0	0	0	0	0
contig_118	46546	43.963	0	0	0	0	0	0	0	0	0	0	0	0	0	0	0	0	0	0	0	0	0	0	0	0	0	0	0	0	0	0	0	0	0	0	0	0	0	0	11.2706	0	0	0	0	0	0	0	0
contig_113	46007	22.6944	1.01289	0	0	0	0	0	0	0	0	0	0	0	0	0	0	0	0	0	0	0	0	0	0	0	0	0	0	0	0	0	0	0	0	0	0	0.026083	0	0.0173887	22.5857	0.00869433	0	0	0	0	0	0	0
contig_119	44668	67.498	0.0268649	0	0	0	0	0	0	0	0	0	0	0	0	0	0	0	0	0	0	0	0	0	0	0.483568	0	0	0	0	0	0	0.132086	0	0	0	0	0	0	0.00223874	2.42232	0	0	0	0	0	0	0	0
contig_121	44606	12.579	4.44111	0	0	0	0	0	0	0	0	0	0	0	0	0	0	0	0	0	0	0	0	0	0	0	0	0	0	0	0	0	0	0	0	0	0	0.0089674	0	0	18.1747	1.19266	0	0	0	0	0	0	0
contig_120	42570	32.1494	0	0	0	0	0	0	0	0	0	0	0	0	0	0	0	0	0	0	0	0	0	0	0	0	0	0	0	0	0	0	0	0	0	0	0	0	0	0	1.61616	0	0	0	0	0	0	0	0
contig_59	40830	2.8386	0	0	0	0	0	0	0	0	0	0	0	0	0	0	0	0	0	0	0	0	0	0	0	0	0	0	0	0	0	0	0	0	0	0	0	0	0	0	0	0	0	0	0	0	0	0	0
contig_124	40457	60.9956	0	0	0	0	0	0	0	0	0	0	0	0	0	0	0	0	0	0	0	0	0	0	0	0	0	0	0	0	0	0	0	0	0	0	0	0	0	0	0	0	0	0	0	0	0	0	0
contig_110	38285	13.3917	2.10265	0	0	0	0	0	0	0	0	0	0	0	0	0	0	0.0809717	0	0	0	0	0	0	0	0.203735	0	0	0	0	0.185451	0	0	0	0	0	0	0.00522398	0	1.41047	8.32963	0	0	0	0	0	0	0	0
contig_130	37994	9.54888	0	0	0	0	0	0	0	0	0	0	0	0	0	0	0	0	0	0	0	0	0	0	0	0	0	0	0	0	0	0	0	0	0	0	0	0	0	0	0	0	0	0	0	0	0	0	0
contig_112	36671	71.5143	2.99419	0	0	0	0	0	0	0	0	0	0	0	0	0	0	0	0	0	0	0	0	0	0	0	0	0	0	0	0	0	0	0	0	0	0	0	0	0	0	0	0	0	0	0	0	0	0
contig_162	35736	55.5099	9.88639	0	0	0	0	0	0	0	0	0	0	0	0	0	0	0	0.0195881	0	0	0.0111932	0	0	0	0.654802	0	0	0	0	2.28621	0.562458	0	0	0	0	0	0.151108	0	1.18648	0	0	0	0	0	0	0	0	0
contig_129	35167	27.3467	1.18293	0	0	0	0	0	0	0	0	0	0	0	0	0	0	0	0	0	0	0	0	0	0	0	0	0	0	0	0	0	0	0	0	0	0	0	0	0	7.7004	0	0	0	0	0	0	0	0
contig_73	35145	12.6931	0	0	0	0	0	0	0	0	0	0	0	0	0	0	0	0	0	0	0	0	0	0	0	0	0	0	0	0	0	0	0	0	0	0	0	0	0	0	4.8058	0	0	0	0	0	0	0	0
contig_114	33560	36.5852	0	0	0	0	0	0	0	0	0	0	0	0	0	0	0	0	0	0	0	0	0	0	0	0	0	0	0	0	0	0	0	0	0	0	0	0	0	0	0	0	0	0	0	0	0	0	0
contig_177	32697	45.3497	1.44662	0	0	0	0	0	0	0	0	0	0	0	0	0	0	0	0	0	0	0	0	0	0	0	0	0	0	0	0	0	0	0	0	0	0	0	0	0	0	0	0	0	0	0	0	0	0
contig_135	32693	8.51864	2.1656	0	0	0	0	0	0	0	0	0	0	0	0	0	0	0.0428226	0	0	0	0	0	0	0	0	0	0	0	0	0	0	0	0	0	0	0	0	0	0	0.403756	0.880923	0	0	0.831982	0.587282	0	0	0
contig_86	32569	21.8551	3.76432	0	0	0	0	0	0	0	0	0	0	0	0	0	0	0	0.00921121	0	0	0	0	0	0	0.282477	0	0	0	0	0	0	0	0	0	0	0	0	0	1.38168	6.30354	0	0	0	0	0	0	0	0
contig_134	32551	26.2603	0.0184326	0	0	0	0	0	0	0	0	0	0	0	0	0	0	0	0	0	0	0	0	0	0	0	0	0	0	0	0	0	0	0	0	0	0	0	0	1.02915	17.5325	0	0	0	0	0	0	0	0
contig_138	31001	4.1289	6.60301	0	0	0	0	0	0	0	0	0	0	0	0	0	0	0.193542	0	0	0	0	0	0	0	0	0	0	0	0	0	0	0	0	0	0	0	0	0	0	21.3154	0.0225799	0	0	0	0	0	0	0
contig_137	30781	53.0295	0	0	0	0	0	0	0	0	0	0	0	0	0	0	0	0	0	0	0	0	0	0	0	0	0	0	0	0	0	0	0	0	0	0	0	0	0	0	0	0	0	0	0	0	0	0	0
contig_32	30643	15.5957	0	0	0	0	0	0	0	0	0	0	0	0	0	0	0	0	0	0	0	0	0	0	0	0	0	0	0	0	0	0	0	0	0	0	0	0	0	0	3.96502	4.34683	0	0	0	0	0	0	0
contig_144	30230	21.955	0.155475	0	0	0	0	0	0	0	0	0	0	0	0	0	0	0.0926232	0.00992392	0	0	0	0	0	0.724446	0.347337	0	0	0	0	0	0	0.529276	0	0	0	0	0	0	0.585511	24.4459	3.2782	0.0430036	0	0	0	0	0	0
contig_139	29865	15.4596	0	0	0	0	0	0	0	0	0	0	0	0	0	0	0	0	0	0	0	0	0	0	0	0	0	0	0	0	0	0	0	0	0	0	0	0	0	0	9.17462	0	0	0	0	0	0	0	0
contig_148	27519	14.9424	16.5413	0	0	0	0	0	0	0	0	0	0	0	0	0	0	0	0	0	0	0	0	0	0	0	0	0	0	0	0	0	0	0	0	0	0	0.541444	0	1.52258	0	0	0	0	0	0	0	0	0
contig_146	26719	30.7085	1.11905	0	0	0	0	0	0	0	0	0	0	0	0	0	0	0	0	0	0	0	0	0	0	0	0	0	0	0	0	0	0	0	0	0	0	0	0	0	0	0	0	0	0	0	0	0	0
contig_147	26032	29.0988	0	0	0	0	0	0	0	0	0	0	0	0	0	0	0	0	0	0	0	0	0	0	0	0	0	0	0	0	0	0	0	0	0	0	0	0	0	0	0	0	0	0	0	0	0	0	0
contig_111	25789	0.992671	0	0	0	0	0	0	0	0	0	0	0	0	0	0	0	0	0	0	0	0	0	0	0	0	0	0	0	0	0	0	0	0	0	0	0	0	0	0	0	0	0	0	0	0	0	0	0
contig_145	25136	1.2492	0	0	0	0	0	0	0	0	0	0	0	0	0	0	0	0	0	0	0	0	0	0	0	0	0	0	0	0	0	0	0	0	0	0	0	0	0	0	20.0907	0	0	0	0	0	0	0	0
contig_99	24404	22.1931	4.90084	0	0	0	0	0	0	0	0	0	0	0	0	0	0	0	0	0	0	0	0	0	0	0.307327	0	0	0	0	0	0	0	0	0	0	0	0	0	0.0163908	2.21685	0	0	0	0	0	0	0	0
contig_132	23298	19.3965	6.74307	0	0	0	0	0	0	0	0	0	0	0	0	0	0	0	0	0	0	0	0	0	0	0.137351	0	0	0	0	0	0	0	0	0	0	0	0	0	0.0858443	47.2616	0.00858443	0	0	0	0	0	0	0
contig_325	22272	95.5101	0	0	0	0	0	0	0	0	0	0	0	0	0	0	0	0	0	0	0	0	0	0	0	0	0	0	0	0	0	0	0	0	0	0	0	0	0	0	0	0	0	0	0	0	0	0	0
contig_80	21934	5.44816	0	0	0	0	0	0	0	0	0	0	0	0	0	0	0	0	0	0	0	0	0	0	0	0	0	0	0	0	0	0	0	0	0	0	0	0	0	0	0	0	0	0	0	0	0	0	0
contig_22	21892	35.3554	0.845058	0	0	0	0	0	0	0	0	0	0	0	0	0	0	0	0	0	0	0	0	0	0	0	0	0	0	0	0	0	0	0	0	0	0	0	0	0.315184	0.356295	1.62616	0	0	0	0	0	0	0
contig_153	21816	5.94976	0	0	0	0	0	0	0	0	0	0	0	0	0	0	0	0	0	0	0	0	0	0	0	0	0	0	0	0	0	0	0	0	0	0	0	0	0	0	0	0	0	0	0	0	0	0	0
contig_312	21430	9.14139	1.5399	0	0	0	0	0	0	0	0	0	0	0	0	0	0	0	0	0	0	0	0	0	0	0	0	0	0	0	5.79561	0.937937	0	0	0	0	0	0	0	0	14.0457	0	0	0	0	0	0	0	0
contig_123	20764	33.0717	0	0	0	0	0	0	0	0	0	0	0	0	0	0	0	0	0	0	0	0	0	0	0	0	0	0	0	0	0	0	0	0	0	0	0	0	0	0	0	0	0	0	0	0	0	0	0
contig_157	19682	25.851	0	0	0	0	0	0	0	0	0	0	0	0	0	0	0	0	0	0	0	0	0	0	0	0	0	0	0	0	0	0	0	0	0	0	0	0	0	0	24.0067	0	0	0	0	0	0	0	0
contig_126	19612	46.5531	0	0	0	0	0	0	0	0	0	0	0	0	0	0	0	0	0	0	0	0	0	0	0	0	0	0	0	0	0	0	0	0	0	0	0	0	0	0	19.9572	0	0	0	0	0	0	0	0
contig_166	19375	94.4103	0	0	0	0	0	0	0	0	0	0	0	0	0	0	0	0	0	0	0	0	0	0	0	0	0	0	0	0	0	0	0	0	0	0	0	0	0	0	0	0	0	0	0	0	0	0	0
contig_136	19218	70.9907	4.61546	0	0	0	0	0	0	0	0	0	0	0	0	0	0	0	0	0	0	0	0	0	0	0	0	0	0	0	0	0	0	0	0	0	0	0	0	0	0	0	0	0	0	0	0	0	0
contig_156	17985	6.71115	0	0	0	0	0	0	0	0	0	0	0	0	0	0	0	0	0	0	0	0	0	0	0	0	0	0	0	0	0	0	0	0	0	0	0	0	0	0	0	0	0	0	0	0	0	0	0
contig_143	17710	95.703	0	0	0	0	0	0	0	0	0	0	0	0	0	0	0	0	0	0	0	0	0	0	0	0	0	0	0	0	0	0	0	0	0	0	0	0	0	0	0	0	0	0	0	0	0	0	0
contig_158	17386	26.8607	5.38364	0	0	0	0	0	0	0	0	0	0	0	0	0	0	0.299091	0	0	0	0	0	0	0	0	0	0	0	0	0	0	0	0	0	0	0	0	0	2.46175	2.72633	0	0	0	0	0	0	0	0
contig_101	17016	0.170428	70.2633	0	0	0	0	0	0	0	0	0	0	0	0	0	0	0	0	0	0	0	0	0	0	0	0	0	0	0	0	0	0	0	0	0	0	0.687588	0.334979	27.0804	0	0	0	0	0	0	0	0	0
contig_149	16969	14.4204	2.82279	0	0	0	0	0	0	0	0	0	0	0	0	0	0	0	0	0	0	0	0	0	0.500913	0	0	0	0	0	0	0	0	0	0	0	0	0	0	0.453769	14.1022	0.282869	0	0	0	0	0	0	0
contig_311	16824	23.6805	0	0	0	0	0	0	0	0	0	0	0	0	0	0	0	0	0	0	0	0	0	0	0	0	0	0	0	0	0	0	0	0	0	0	0	0	0	0.754874	2.40133	0	0	0	0	0	0	0	0
contig_171	15808	62.0635	2.68851	0	0	0	0	0	0	0	0	0	0	0	0	0	0	0	0	0	0	0	0	0	0	0.714828	0	0	0	0	0	0	0	0	0	0	0	0	0	0	7.96432	0	0	0	0	0	0	0	0
contig_172	14454	94.5897	0.996264	0	0	0	0	0	0	0	0	0	0	0	0	0	0	0	0	0	0	0	0	0	0	0	0	0	0	0	0	0	0	0	0	0	0	0	0	0	0	0	0	0	0	0	0	0	0
contig_282	14352	90.6285	1.66527	0	0	0	0	0	0	0	0	0	0	0	0	0	0	0	0	0	0	0	0	0	0	0	0	0	0	0	0	0	0	0	0	0	0	0	0	0	0	0	0	0	0	0	0	0	0
contig_173	14245	55.4861	0	0	0	0	0	0	0	0	0	0	0	0	0	0	0	0	0	0	0	0	0	0	0	0	0	0	0	0	0	0	0	0	0	0	0	0	0	0	0	0	0	0	0	0	0	0	0
contig_335	14093	15.1068	0	0	0	0	0	0	0	0	0	0	0	0	0	0	0	0	0	0	0	0	0	0	0	0	0	0	0	0	0	0	0	0	0	0	0	0	0	0	8.30909	0	0	0	0	0	0	0	0
contig_180	13593	14.456	0	0	0	0	0	0	0	0	0	0	0	0	0	0	0	0	0	0	0	0	0	0	0	0	0	0	0	0	0	0	0	0	0	0	0	0	0	0	34.3927	3.16339	0	0	0	0	0	0	0
contig_154	12489	0.608536	0	0	0	0	0	0	0	0	0	0	0	0	0	0	0	0	0	0	0	0	0	0	0	0	0	0	0	0	0	0	0	0	0	0	0	0	0	0	0	0	0	0	0	0	0	0	0
contig_122	12432	3.87709	0	0	0	0	0	0	0	0	0	0	0	0	0	0	0	0	0	0	0	0	0	0	0	0	0	0	0	0	0	0	0	0	0	0	0	0	0	0	31.2178	0	0	0	0	0	0	0	0
contig_182	12205	77.2634	0	0	0	0	0	0	0	0	0	0	0	0	0	0	0	0	0	0	0	0	0	0	0	0	0	0	0	0	0	0	0	0	0	0	0	0	0	0	0	0	0	0	0	0	0	0	0
contig_168	11917	72.4008	0	0	0	0	0	0	0	0	0	0	0	0	0	0	0	0	0	0	0	0	0	0	0	0	0	0	0	0	0	0	0	0	0	0	0	0	0	0	0.134262	0	0	0	0	0	0	0	0
contig_178	11745	2.34142	0	0	0	0	0	0	0	0	0	0	0	0	0	0	0	0	0	0	0	0	0	0	0	0	0	0	0	0	0	0	0	0	0	0	0	0	0	0	0	0	0	0	0	0	0	0	0
contig_184	11445	6.70162	0	0	0	0	0	0	0	0	0	0	0	0	0	0	0	0	0	0	0	0	0	0	0	0.969856	0	0	0	0	0.0349498	0	0	0	0	0	0	0.0174749	0	0	0	0	0	0	0	0	0	0	0
contig_187	10666	66.6885	10.06	0	0	0	0	0	0	0	0	0	0	0	0	0	0	0	0	0	0	0	0	0	0	0	0	0	0	0	0	0	0	0	0	0	0	0	0	0	0.750047	0	0	0	0	0	0	0	0
contig_106	10663	43.1773	0	0	0	0	0	0	0	0	0	0	0	0	0	0	0	0	0	0	0	0	0	0	0	0	0	0	0	0	0	0	0	0	0	0	0	0	0	0	0	0	0	0	0	0	0	0	0
contig_188	10403	4.29684	0	0	0	0	0	0	0	0	0	0	0	0	0	0	0	0	0	0	0	0	0	0	0	0	0	0	0	0	0	0	0	0	0	0	0	0	0	0	0	0	0	0	0	0	0	0	0
contig_181	10246	88.21	0	0	0	0	0	0	0	0	0	0	0	0	0	0	0	0	0	0	0	0	0	0	0	0	0	0	0	0	0	0	0	0	0	0	0	0	0	0	0	0	0	0	0	0	0	0	0
contig_79	9808	10.9808	0	0	0	0	0	0	0	0	0	0	0	0	0	0	0	0	0	0	0	0	0	0	0	0	0	0	0	0	0	0	0	0	0	0	0	0	0	0	0	0	0	0	0	0	0	0	0
contig_169	9664	65.2628	0	0	0	0	0	0	0	0	0	0	0	0	0	0	0	0	0	0	0	0	0	0	0	0	0	0	0	0	0	0	0	0	0	0	0	0	0	0	0	0	0	0	0	0	0	0	0
contig_190	8814	82.4484	0	0	0	0	0	0	0	0	0	0	0	0	0	0	0	0	0	0	0	0	0	0	0	0	0	0	0	0	0	0	0	0	0	0	0	0	0	0	0	0	0	0	0	0	0	0	0
contig_191	8565	53.742	0	0	0	0	0	0	0	0	0	0	0	0	0	0	0	0	0	0	0	0	0	0	0	0	0	0	0	0	0	0	0	0	0	0	0	0	0	0	29.5622	0	0	0	0	0	0	0	0
contig_65	8484	0.919378	0	0	0	0	0	0	0	0	0	0	0	0	0	0	0	0	0	0	0	0	0	0	0	0	0	0	0	0	0	0	0	0	0	0	0	0	0	0	0	0	0	0	0	0	0	0	0
contig_185	8484	34.0288	1.50872	0	0	0	0	0	0	0	0	0	0	0	0	0	0	0	0	0	0	0	0	0	0	0	0	0	0	0	0	0	0	0	0	0	0	0	0	0	63.8496	0	0	0	0	0	0	0	0
contig_192	8466	93.5152	1.9726	0	0	0	0	0	0	0	0	0	0	0	0	0	0	0	0	0	0	0	0	0	0	0	0	0	0	0	0	0	0	0	0	0	0	0	0	0	0	0	0	0	0	0	0	0	0
contig_261	8239	0.958854	0	0	0	0	0	0	0	0	0	0	0	0	0	0	0	0	0	0	0	0	0	0	0	0	0	0	0	0	0	0	0	0	0	0	0	0	0	0	0	0	0	0	0	0	0	0	0
contig_128	8154	85.1361	0	0	0	0	0	0	0	0	0	0	0	0	0	0	0	0	0	0	0	0	0	0	0	0	0	0	0	0	0	0	0	0	0	0	0	0	0	0	0	0	0	0	0	0	0	0	0
contig_193	8039	47.7174	0	0	0	0	0	0	0	0	0	0	0	0	0	0	0	0	0	0	0	0	0	0	0	0	0	0	0	0	0	0	0	0	0	0	0	0	0	0	0	0	0	0	0	0	0	0	0
contig_194	7766	50.3605	5.66572	0	0	0	0	0	0	0	0	0	0	0	0	0	1.57095	0	0	0	0	0	0	0	0	0	0	0	0	0	0	0	0	0	0	0	0	0.476436	5.44682	4.75148	0	0	0	0	0	0	0	0	0
contig_131	7705	68.4231	0	0	0	0	0	0	0	0	0	0	0	0	0	0	0	0	0	0	0	0	0	0	0	0	0	0	0	0	0	0	0	0	0	0	0	0	0	0	0	0	0	0	0	0	0	0	0
contig_196	7430	67.9408	0	0	0	0	0	0	0	0	0	0	0	0	0	0	0	0	0	0	0	0	0	0	0	0	0	0	0	0	0	0	0	0	0	0	0	0	0	0	12.7591	0	0	0	0	0	0	0	0
contig_108	7426	0.269324	0	0	0	0	0	0	0	0	0	0	0	0	0	0	0	0	0	0	0	0	0	0	0	0	0	0	0	0	0	0	0	0	0	0	0	0	0	0	0	0	0	0	0	0	0	0	0
contig_198	7407	11.1651	0	0	0	0	0	0	0	0	0	0	0	0	0	0	0	0	0	0	0	0	0	0	0	1.08006	0	0	0	0	0.931551	0	0	0	0	0	0	0	0	0	0	0	0	0	0	0	0	0	0
contig_64	7356	7.19141	0	0	0	0	0	0	0	0	0	0	0	0	0	0	0	0	0	0	0	0	0	0	0	0	0	0	0	0	0	0	0	0	0	0	0	0	0	0	0	0	0	0	0	0	0	0	0
contig_199	7327	20.9226	39.525	0	0	0	0	0	0	0	0	0	0	0	0	0	0	0	0	0	0	0	0	0	0	0	0	0	0	0	0	0	0	0	0	0	0	0	0	0	22.4922	0.0409445	0	0	0	0	0	0	0
contig_62	7291	2.37279	0	0	0	0	0	0	0	0	0	0	0	0	0	0	0	0	0	0	0	0	0	0	0	0	0	0	0	0	0	0	0	0	0	0	0	0	0	0	0	0	0	0	0	0	0	0	0
contig_200	7179	17.7462	0	0	0	0	0	0	0	0	0	0	0	0	0	0	0	0	0	0	0	0	0	0	0	0	0	0	0	0	0	0	0	0	0	0	0	0	0	0	73.52	0	0	0	0	0	0	0	0
contig_195	6815	4.54879	0	0	0	0	0	0	0	0	0	0	0	0	0	0	0	0	0	0	0	0	0	0	0	0	0	0	0	0	0	0	0	0	0	0	0	0	0	0	0	0	0	0	0	0	0	0	0
contig_197	6735	38.7676	0	0	0	0	0	0	0	0	0	0	0	0	0	0	0	0	0	0	0	0	0	0	0	0	0	0	0	0	0	0	0	0	0	0	0	0	0	0	0	0	0	0	0	0	0	0	0
contig_204	6599	91.5896	0	0	0	0	0	0	0	0	0	0	0	0	0	0	0	0	0	0	0	0	0	0	0	0	0	0	0	0	0	0	0	0	0	0	0	0	0	0	0	0	0	0	0	0	0	0	0
contig_206	6569	67.2857	0	0	0	0	0	0	0	0	0	0	0	0	0	0	0	0	0	0	0	0	0	0	0	0	0	0	0	0	0	0	0	0	0	0	0	0	0	0	1.62886	0	0	0	0	0	0	0	0
contig_201	6490	0	0	0	0	0	0	0	0	0	0	0	0	0	0	0	0	0	0	0	0	0	0	0	0	0	0	0	0	0	0	0	0	0	0	0	0	0	0	0	0	0	0	0	0	0	0	0	0
contig_205	6409	66.3598	0.608519	0	0	0	0	0	0	0	0	0	0	0	0	0	0	0	1.46669	0	0	0	0	0	0	1.13902	0	0	0	0	0	0	0	0	0	0	0	0	0	0	0	0	0	0	0	0	0	0	0
contig_179	6388	9.07952	0	0	0	0	0	0	0	0	0	0	0	0	0	0	0	0	0	0	0	0	0	0	0	0	0	0	0	0	0	0	0	0	0	0	0	0	0	0	0	0	0	0	0	0	0	0	0
contig_209	6219	62.4377	0	0	0	0	0	0	0	0	0	0	0	0	0	0	0	0	0	0	0	0	0	0	0	0	0	0	0	0	0	0	0	0	0	0	0	0	0	0	0	0	0	0	0	0	0	0	0
contig_316	5976	14.575	0	0	0	0	0	0	0	0	0	0	0	0	0	0	0	0	0	0	0	0	0	0	0	0	0	0	0	0	0	0	0	0	0	0	0	0	0	0	0	0	0	0	0	0	0	0	0
contig_208	5904	74.7967	0	0	0	0	0	0	0	0	0	0	0	0	0	0	0	0	0	0	0	0	0	0	0	0	0	0	0	0	0	0	0	0	0	0	0	0	0	0	0	0	0	0	0	0	0	0	0
contig_212	5817	52.6904	37.4764	0	0	0	0	0	0	0	0	0	0	0	0	0	0	0	0	0	0	0	0	0	0	0	0	0	0	0	0	0	0	0	0	0	0	0.429775	0	5.43235	0	0	0	0	0	0	0	0	0
contig_202	5803	23.6429	0.792693	0	0	0	0	0	0	0	0	0	0	0	0	0	0	0	0	0	0	0	0	0	0	0	0	0	0	0	0	0	0	0	0	0	0	0	0	0	0	0	0	0	0	0	0	0	0
contig_203	5794	49.3269	7.1971	0	0	0	0	0	0	0	0	0	0	0	0	0	0	0	0	0	0	0	0	0	0	0	0	0	0	0	0	0	0	0	0	0	0	0	0	0	0	0	0	0	0	0	0	0	0
contig_211	5660	33.7809	0	0	0	0	0	0	0	0	0	0	0	0	0	0	0	0	0	0	0	0	0	0	0	0	0	0	0	0	0	0	0	0	0	0	0	0	0	1.37809	18.1449	0	0	0	0	0	0	0	0
contig_213	5646	27.0457	0	0	0	0	0	0	0	0	0	0	0	0	0	0	0	0	0	0	0	0	0	0	0	0	0	0	0	0	0	0	0	0	0	0	0	0	0	0	0	0	0	0	0	0	0	0	0
contig_215	5626	89.6196	3.18166	0	0	0	0	0	0	0	0	0	0	0	0	0	0	0	0	0	0	0	0	0	0	0	0	0	0	0	0	0	0	0	0	0	0	0	0	0	0	0	0	0	0	0	0	0	0
contig_219	5532	95.7881	0	0	0	0	0	0	0	0	0	0	0	0	0	0	0	0	0	0	0	0	0	0	0	0	0	0	0	0	0	0	0	0	0	0	0	0	0	0	0	0	0	0	0	0	0	0	0
contig_216	5441	10.8068	9.29976	0	0	0	0	0	0	0	0	0	0	0	0	0	0	0	0	0	0	0	0	0	0	0	0	0	0	0	0	0	0	0	0	0	0	0	0	0	3.84121	0	0	0	0	0	0	0	0
contig_214	5338	41.6823	28.6437	0	0	0	0	0	0	0	0	0	0	0	0	0	0	1.57362	0	0	0	0	0	0	0	0	0	0	0	0	0	0	0	0	0	0	0	0	0	0	0	0	0	0	0	0	0	0	0
contig_223	5331	86.344	0	0	0	0	0	0	0	0	0	0	0	0	0	0	0	0	0	0	0	0	0	0	0	0	0	0	0	0	0	0	0	0	0	0	0	0	0	0	0	0	0	0	0	0	0	0	0
contig_224	5273	36.1274	25.2608	0	0	0	0	0	0	0	0.531007	0	0	0.132752	0	0	0	0.0758581	0	0	0	0	0	0	4.81699	0.0758581	0	0	0	0	0	0	0	0	0	0	0	1.47923	2.33264	5.80315	0	0	0	0	0	0	0	0	0
contig_150	5253	18.1611	0	0	0	0	0	0	0	0	0	0	0	0	0	0	0	0	0	0	0	0	0	0	0	0	0	0	0	0	0	0	0	0	0	0	0	0	0	0	16.2764	0	0	0	0	0	0	0	0
contig_225	5151	65.696	0	0	0	0	0	0	0	0	0	0	0	0	0	0	0	0	0	0	0	0	0	0	0	0	0	0	0	0	0	0	0	0	0	0	0	0	0	0	0	0	0	0	0	0	0	0	0
contig_226	5049	90.1565	0	0	0	0	0	0	0	0	0	0	0	0	0	0	0	0	0	0	0	0	0	0	0	0	0	0	0	0	0	0	0	0	0	0	0	0	0	0	0	0	0	0	0	0	0	0	0
contig_221	5009	67.2789	0.878419	0	0	0	0	0	0	0	0	0	0	0	0	0	0	0	0	0	0	0	0	0	0	2.57536	0	0	0	0	0.459173	0.219605	0	0	0	0	0	0	0	0	0	0	0	0	0	0	0	0	0
contig_217	4992	7.67228	0	0	0	0	0	0	0	0	0	0	0	0	0	0	0	0	0	0	0	0	0	0	0	0	0	0	0	0	0	0	0	0	0	0	0	0	0	0	0	0	0	0	0	0	0	0	0
contig_231	4939	71.6947	0	0	0	0	0	0	0	0	0	0	0	0	0	0	0	0	0	0	0	0	0	0	0	0	0	0	0	0	0	0	0	0	0	0	0	0	0	0	20.9962	0	0	0	0	0	0	0	0
contig_229	4907	37.4159	0	0	0	0	0	0	0	0	0	0	0	0	0	0	0	0	0	0	0	0	0	0	0	0	0	0	0	0	0	0	0	0	0	0	0	0	0	0	0	0	0	0	0	0	0	0	0
contig_222	4900	0.653061	0	0	0	0	0	0	0	0	0	0	0	0	0	0	0	0	0	0	0	0	0	0	0	0	0	0	0	0	0	0	0	0	0	0	0	0	0	0	0	0	0	0	0	0	0	0	0
contig_6	4880	1.96721	0	0	0	0	0	0	0	0	0	0	0	0	0	0	0	0	0	0	0	0	0	0	0	0	0	0	0	0	0	0	0	0	0	0	0	0	0	0	0	0	0	0	0	0	0	0	0
contig_228	4846	11.04	0	0	0	0	0	0	0	0	0	0	0	0	0	0	0	0	0	0	0	0	0	0	0	0	0	0	0	0	0	0	0	0	0	0	0	0	0	0	0	0	0	0	0	0	0	0	0
contig_233	4787	17.0044	21.3913	0.0626697	0	0	0	0	0	0	0	0	0	0	0	0	0	0	0	0	0	0	0	0	0	0	0	0	0	0	0	0	0	0	0	0	0	0	0	0	39.0224	0	0	0	0	0	0	0	0
contig_232	4772	53.7301	0	0	0	0	0	0	0	0	0	0	0	0	0	0	0	0	0	0	0	0	0	0	0	0	0	0	0	0	0	0	0	0	0	0	0	0	0	0	16.492	0	0	0	0	0	0	0	0
contig_234	4673	0.0427991	0	0	0	0	0	0	0	0	0	0	0	0	0	0	0	0	0	0	0	0	0	0	0	0	0	0	0	0	0	0	0	0	0	0	0	0	0	0	84.8277	3.29553	0	0	0	0	0	0	0
contig_236	4547	73.675	0	0	0	0	0	0	0	0	0	0	0	0	0	0	0	0	0	0	0	0	0	0	0	0	0	0	0	0	0	0	0	0	0	0	0	0	0	0	0	0	0	0	0	0	0	0	0
contig_237	4540	56.9163	24.6476	0	0	0	0	0	0	0	0	0	0	0	0	0	0	0.0660793	0	0	0	0	0	0	0.154185	0	0	0	0	0	0	0	0	0	0	0	0	0	0	0.0660793	0	0	0	0	0	0	0	0	0
contig_155	4504	61.6341	0	0	0	0	0	0	0	0	0	0	0	0	0	0	0	0	0	0	0	0	0	0	0	0	0	0	0	0	0	0	0	0	0	0	0	0	0	0	0	0	0	0	0	0	0	0	0
contig_174	4451	15.8391	0	0	0	0	0	0	0	0	0	0	0	0	0	0	0	0	0	0	0	0	0	0	0	3.07796	0	0	0	0	0.269602	0	0	0	0	0	0	0	0	0	0	0	0	0	0	0	0	0	0
contig_241	4353	5.19182	0.183781	0	0	0	0	0	0	0	0	0	0	0	0	0	0	0.252699	0	0	0	0	0	0	2.98645	0	0	0	0	0	0	0	0	0	0	0	0	0	0	7.07558	39.0995	0	0	0	0	0	0	0	0
contig_230	4292	0.792171	0	0	0	0	0	0	0	0	0	0	0	0	0	0	0	0	0	0	0	0	0	0	0	0	0	0	0	0	0	0	0	0	0	0	0	0	0	0	0	0	0	0	0	0	0	0	0
contig_247	4200	3.80952	0	0	0	0	0	0	0	0	0	0	0	0	0	0	0	0	0	0	0	0	0	0	0	0	0	0	0	0	0	0	0	0	0	0	0	0	0	0	0	0	0	0	0	0	0	0	0
contig_238	4174	29.2525	0	0	0	0	0	0	0	0	0	0	0	0	0	0	0	0	0	0	0	0	0	0	0	0	0	0	0	0	0	0	0	0	0	0	0	0	0	0	0	0	0	0	0	0	0	0	0
contig_248	4020	58.806	34.6517	0	0	0	0	0	0	0	0	0	0	0	0	0	0	0	0	0	0	0	0	0	0	0	0	0	0	0	0	0	0	0	0	0	0	1.04478	0	1.46766	0	0	0	0	0	0	0	0	0
contig_240	3971	92.823	6.11937	0	0	0	0	0	0	0	0	0	0	0	0	0	0	0	0	0	0	0	0	0	0	0	0	0	0	0	0	0	0	0	0	0	0	0	0	0	0	0	0	0	0	0	0	0	0
contig_239	3933	90.0331	0	0	0	0	0	0	0	0	0	0	0	0	0	0	0	0	0	0	0	0	0	0	0	0	0	0	0	0	0	0	0	0	0	0	0	0	0	0	5.26316	0	0	0	0	0	0	0	0
contig_45	3832	0.104384	0	0	0	0	0	0	0	0	0	0	0	0	0	0	0	0	0	0	0	0	0	0	0	0	0	0	0	0	0	0	0	0	0	0	0	0	0	0	0	0	0	0	0	0	0	0	0
contig_268	3657	0	0	0	0	0	0	0	0	0	0	0	0	0	0	0	0	0	0	0	0	0	0	0	0	0	0	0	0	0	0	0	0	0	0	0	0	0	0	0	0	0	0	0	0	0	0	0	0
contig_251	3652	0	0	0	0	0	0	0	0	0	0	0	0	0	0	0	0	0	0	0	0	0	0	0	0	0	0	0	0	0	0	0	0	0	0	0	0	0	0	0	0	0	0	0	0	0	0	0	0
contig_186	3651	65.7902	0	0	0	0	0	0	0	0	0	0	0	0	0	0	0	0	0	0	0	0	0	0	0	0	0	0	0	0	0	0	0	0	0	0	0	0	0	0	0	0	0	0	0	0	0	0	0
contig_249	3619	100	0	0	0	0	0	0	0	0	0	0	0	0	0	0	0	0	0	0	0	0	0	0	0	0	0	0	0	0	0	0	0	0	0	0	0	0	0	0	0	0	0	0	0	0	0	0	0
contig_60	3600	0	0	0	0	0	0	0	0	0	0	0	0	0	0	0	0	0	0	0	0	0	0	0	0	0	0	0	0	0	0	0	0	0	0	0	0	0	0	0	0	0	0	0	0	0	0	0	0
contig_252	3418	33.8502	0	0	0	0	0	0	0	0	0	0	0	0	0	0	0	0	0	0	0	0	0	0	0	0	0	0	0	0	0	0	0	0	0	0	0	0	0	0	12.639	0	0	0	0	0	0	0	0
contig_254	3415	35.1977	0	0	0	0	0	0	0	0	0	0	0	0	0	0	0	0	0	0	0	0	0	0	0	0	0	0	0	0	0	0	0	0	0	0	0	0	0	0	28.1698	0	0	0	0	0	0	0	0
contig_259	3328	100	0	0	0	0	0	0	0	0	0	0	0	0	0	0	0	0	0	0	0	0	0	0	0	0	0	0	0	0	0	0	0	0	0	0	0	0	0	0	0	0	0	0	0	0	0	0	0
contig_255	3314	85.8177	0	0	0	0	0	0	0	0	0	0	0	0	0	0	0	0	0	0	0	0	0	0	0	0	0	0	0	0	0	0	0	0	0	0	0	0	0	0	0	0	0	0	0	0	0	0	0
contig_246	3302	43.2162	0	0	0	0	0	0	0	0	0	0	0	0	0	0	0	0	0	0	0	0	0	0	0	0	0	0	0	0	0	0	0	0	0	0	0	0	0	0	0	0	0	0	0	0	0	0	0
contig_141	3221	26.855	0	0	0	0	0	0	0	0	0	0	0	0	0	0	0	0	0	0	0	0	0	0	0	0	0	0	0	0	0	0	0	0	0	0	0	0	0	0	73.145	0	0	0	0	0	0	0	0
contig_263	3142	79.0261	0	0	0	0	0	0	0	0	0	0	0	0	0	0	0	0	0	0	0	0	0	0	0	0	0	0	0	0	0	0	0	0	0	0	0	0	0	0	2.6098	0	0	0	0	0	0	0	0
contig_244	3135	67.4322	3.85965	0	0	0	0	0	0	0	0	0	0	0	0	0	0	0	0	0	0	0	0	0	0	0	0	0	0	0	0	0	0	0	0	0	0	0	0	0	2.58373	0	0	0	0	0	0	0	0
contig_257	3043	0.0985869	0	0	0	0	0	0	0	0	0	0	0	0	0	0	0	0	0	0	0	0	0	0	0	0	0	0	0	0	0	0	0	0	0	0	0	0	0	0	0	0	0	0	0	0	0	0	0
contig_260	3026	15.9286	0	0	0	0	0	0	0	0	0	0	0	0	0	0	0	0	0	0	0	0	0	0	0	0	0	0	0	0	0	0	0	0	0	0	0	0	0	0	0	0	0	0	0	0	0	0	0
contig_258	2972	54.7779	0	0	0	0	0	0	0	0	0	0	0	0	0	0	0	0	0	0	0	0	0	0	0	0	0	0	0	0	0	0	0	0	0	0	0	0	0	0	0	0	0	0	0	0	0	0	0
contig_220	2880	21.4583	0	0	0	0	0	0	0	0	0	0	0	0	0	0	0	0	0	0	0	0	0	0	0	0	0	0	0	0	0	0	0	0	0	0	0	0	0	0	0	0	0	0	0	0	0	0	0
contig_92	2871	97.4573	0	0	0	0	0	0	0	0	0	0	0	0	0	0	0	0	0	0	0	0	0	0	0	0	0	0	0	0	0	0	0	0	0	0	0	0	0	0	0	0	0	0	0	0	0	0	0
contig_242	2855	28.7566	0	0	0	0	0	0	0	0	0	0	0	0	0	0	0	0	0	0	0	0	0	0	0	0	0	0	0	0	0	0	0	0	0	0	0	0	0	0	0	0	0	0	0	0	0	0	0
contig_243	2804	66.8688	22.9672	0	0	0	0	0	0	0	0	0	0	0	0	0	0	0	0	0	0	0	0	0	0	0	0	0	0	0	0	0	0	0	0	0	0	0	0	0	7.66762	0	0	0	0	0	0	0	0
contig_98	2782	78.289	0	0	0	0	0	0	0	0	0	0	0	0	0	0	0	0	0	0	0	0	0	0	0	0	0	0	0	0	0	0	0	0	0	0	0	0	0	0	0	0	0	0	0	0	0	0	0
contig_309	2775	25.6577	0	0	0	0	0	0	0	0	0	0	0	0	0	0	0	0	0	0	0	0	0	0	0	0	0	0	0	0	0	0	0	0	0	0	0	0	0	0	0	0	0	0	0	0	0	0	0
contig_270	2734	30.3584	0	0	0	0	0	0	0	0	0	0	0	0	0	0	0	0	0	0	0	0	0	0	0	0	0	0	0	0	0	0	0	0	0	0	0	0	0	0	0	0	0	0	0	0	0	0	0
contig_52	2588	22.2179	0	0	0	0	0	0	0	0	0	0	0	0	0	0	0	0	0	0	0	0	0	0	0	0	0	0	0	0	0	0	0	0	0	0	0	0	0	0	0	0	0	0	0	0	0	0	0
contig_271	2534	95.6196	0	0	0	0	0	0	0	0	0	0	0	0	0	0	0	0	0	0	0	0	0	0	0	0	0	0	0	0	0	0	0	0	0	0	0	0	0	0	0	0	0	0	0	0	0	0	0
contig_63	2335	0	0	0	0	0	0	0	0	0	0	0	0	0	0	0	0	0	0	0	0	0	0	0	0	0	0	0	0	0	0	0	0	0	0	0	0	0	0	0	0	0	0	0	0	0	0	0	0
contig_164	2240	100	0	0	0	0	0	0	0	0	0	0	0	0	0	0	0	0	0	0	0	0	0	0	0	0	0	0	0	0	0	0	0	0	0	0	0	0	0	0	0	0	0	0	0	0	0	0	0
contig_284	2144	98.041	0	0	0	0	0	0	0	0	0	0	0	0	0	0	0	0	0	0	0	0	0	0	0	0	0	0	0	0	0	0	0	0	0	0	0	0	0	0	0	0	0	0	0	0	0	0	0
contig_288	2085	0.527578	0	0	0	0	0	0	0	0	0	0	0	0	0	0	0	0	0	0	0	0	0	0	0	0	0	0	0	0	0	0	0	0	0	0	0	0	0	0	99.4724	0	0	0	0	0	0	0	0
contig_256	2049	0.0488043	0	0	0	0	0	0	0	0	0	0	0	0	0	0	0	0	0	0	0	0	0	0	0	0	0	0	0	0	0	0	0	0	0	0	0	0	0	0	0	0	0	0	0	0	0	0	0
contig_266	2017	34.3084	0	0	0	0	0	0	0	0	0	0	0	0	0	0	0	0	0	0	0	0	0	0	0	0	0	0	0	0	0	0	0	0	0	0	0	0	0	0	0	0	0	0	0	0	0	0	0
contig_163	2004	98.004	0	0	0	0	0	0	0	0	0	0	0	0	0	0	0	0	0	0	0	0	0	0	0	0	0	0	0	0	0	0	0	0	0	0	0	0	0	0	0	0	0	0	0	0	0	0	0
contig_133	1918	1.35558	0	0	0	0	0	0	0	0	0	0	0	0	0	0	0	0	0	0	0	0	0	0	0	0	0	0	0	0	0	0	0	0	0	0	0	0	0	0	0	0	0	0	0	0	0	0	0
contig_264	1913	0	0	0	0	0	0	0	0	0	0	0	0	0	0	0	0	0	0	0	0	0	0	0	0	0	0	0	0	0	0	0	0	0	0	0	0	0	0	0	0	0	0	0	0	0	0	0	0
contig_28	1816	0.605727	0	0	0	0	0	0	0	0	0	0	0	0	0	0	0	0	0	0	0	0	0	0	0	0	0	0	0	0	0	0	0	0	0	0	0	0	0	0	0	0	0	0	0	0	0	0	0
contig_277	1801	41.9767	0	0	0	0	0	0	0	0	0	0	0	0	0	0	0	0	0	0	0	0	0	0	0	0	0	0	0	0	0	0	0	0	0	0	0	0	0	0	0	0	0	0	0	0	0	0	0
contig_210	1789	21.3527	0	0	0	0	0	0	0	0	0	0	0	0	0	0	0	0	0	0	0	0	0	0	0	0	0	0	0	0	0	0	0	0	0	0	0	0	0	0	0	0	0	0	0	0	0	0	0
contig_272	1637	14.4777	43.3109	0	0	0	0	0	0	0	0	0	0	0	0	0	0	0	0	0	0	0	0	0	0	0	0	0	0	0	0	0	0	0	0	0	0	0	0	0	35.9805	0	0	0	0	0	0	0	0
contig_165	1596	100	0	0	0	0	0	0	0	0	0	0	0	0	0	0	0	0	0	0	0	0	0	0	0	0	0	0	0	0	0	0	0	0	0	0	0	0	0	0	0	0	0	0	0	0	0	0	0
contig_142	1513	82.5512	0	0	0	0	0	0	0	0	0	0	0	0	0	0	0	0	0	0	0	0	0	0	0	0	0	0	0	0	0	0	0	0	0	0	0	0	0	0	0	0	0	0	0	0	0	0	0
contig_267	1419	0.140944	0	0	0	0	0	0	0	0	0	0	0	0	0	0	0	0	0	0	0	0	0	0	0	0	0	0	0	0	0	0	0	0	0	0	0	0	0	0	0	0	0	0	0	0	0	0	0
contig_10	1367	96.196	0	0	0	0	0	0	0	0	0	0	0	0	0	0	0	0	0	0	0	0	0	0	0	0	0	0	0	0	0	0	0	0	0	0	0	0	0	0	0	0	0	0	0	0	0	0	0
contig_298	1296	27.1605	0	0	0	0	0	0	0	0	0	0	0	0	0	0	0	0	0	0	0	0	0	0	0	0	0	0	0	0	0	0	0	0	0	0	0	0	0	0	0	0	0	0	0	0	0	0	0
contig_77	1291	0.232378	0	0	0	0	0	0	0	0	0	0	0	0	0	0	0	0	0	0	0	0	0	0	0	0	0	0	0	0	0	0	0	0	0	0	0	0	0	0	0	0	0	0	0	0	0	0	0
contig_265	1179	0	0	0	0	0	0	0	0	0	0	0	0	0	0	0	0	0	0	0	0	0	0	0	0	0	0	0	0	0	0	0	0	0	0	0	0	0	0	0	0	0	0	0	0	0	0	0	0
contig_278	1111	8.91089	0	0	0	0	0	0	0	0	0	0	0	0	0	0	0	0	0	0	0	0	0	0	0	0	0	0	0	0	0	0	0	0	0	0	0	0	0	0	0	0	0	0	0	0	0	0	0
contig_273	998	100	0	0	0	0	0	0	0	0	0	0	0	0	0	0	0	0	0	0	0	0	0	0	0	0	0	0	0	0	0	0	0	0	0	0	0	0	0	0	0	0	0	0	0	0	0	0	0
contig_275	982	10.387	0	0	0	0	0	0	0	0	0	0	0	0	0	0	0	0	0	0	0	0	0	0	0	0	0	0	0	0	0	0	0	0	0	0	0	0	0	0	0	0	0	0	0	0	0	0	0
contig_274	902	43.2373	0	0	0	0	0	0	0	0	0	0	0	0	0	0	0	0	0	0	0	0	0	0	0	0	0	0	0	0	0	0	0	0	0	0	0	0	0	0	0	0	0	0	0	0	0	0	0
contig_151	677	100	0	0	0	0	0	0	0	0	0	0	0	0	0	0	0	0	0	0	0	0	0	0	0	0	0	0	0	0	0	0	0	0	0	0	0	0	0	0	0	0	0	0	0	0	0	0	0
contig_279	652	11.5031	0	0	0	0	0	0	0	0	0	0	0	0	0	0	0	0	0	0	0	0	0	0	0	0	0	0	0	0	0	0	0	0	0	0	0	0	0	0	0	0	0	0	0	0	0	0	0
contig_115	648	100	0	0	0	0	0	0	0	0	0	0	0	0	0	0	0	0	0	0	0	0	0	0	0	0	0	0	0	0	0	0	0	0	0	0	0	0	0	0	0	0	0	0	0	0	0	0	0
contig_167	636	69.1824	0	0	0	0	0	0	0	0	0	0	0	0	0	0	0	0	0	0	0	0	0	0	0	0	0	0	0	0	0	0	0	0	0	0	0	0	0	0	0	0	0	0	0	0	0	0	0
contig_19	617	55.1053	0	0	0	0	0	0	0	0	0	0	0	0	0	0	0	0	0	0	0	0	0	0	0	0	0	0	0	0	0	0	0	0	0	0	0	0	0	0	0	0	0	0	0	0	0	0	0
contig_250	613	100	0	0	0	0	0	0	0	0	0	0	0	0	0	0	0	0	0	0	0	0	0	0	0	0	0	0	0	0	0	0	0	0	0	0	0	0	0	0	0	0	0	0	0	0	0	0	0
contig_289	575	100	0	0	0	0	0	0	0	0	0	0	0	0	0	0	0	0	0	0	0	0	0	0	0	0	0	0	0	0	0	0	0	0	0	0	0	0	0	0	0	0	0	0	0	0	0	0	0
contig_107	523	100	0	0	0	0	0	0	0	0	0	0	0	0	0	0	0	0	0	0	0	0	0	0	0	0	0	0	0	0	0	0	0	0	0	0	0	0	0	0	0	0	0	0	0	0	0	0	0
contig_280	508	90.5512	0	0	0	0	0	0	0	0	0	0	0	0	0	0	0	0	0	0	0	0	0	0	0	0	0	0	0	0	0	0	0	0	0	0	0	0	0	0	0	0	0	0	0	0	0	0	0
contig_336	437	0.686499	0	0	0	0	0	0	0	0	0	0	0	0	0	0	0	0	0	0	0	0	0	0	0	0	0	0	0	0	0	0	0	0	0	0	0	0	0	0	0	0	0	0	0	0	0	0	0
contig_283	337	33.8279	50.4451	0	0	0	0	0	0	0	0	0	0	0	0	0	0	0	0	0	0	0	0	0	0	0	0	0	0	0	0	0	0	0	0	0	0	0	0	0	0	0	0	0	0	0	0	0	0
contig_337	333	100	0	0	0	0	0	0	0	0	0	0	0	0	0	0	0	0	0	0	0	0	0	0	0	0	0	0	0	0	0	0	0	0	0	0	0	0	0	0	0	0	0	0	0	0	0	0	0
contig_331	323	100	0	0	0	0	0	0	0	0	0	0	0	0	0	0	0	0	0	0	0	0	0	0	0	0	0	0	0	0	0	0	0	0	0	0	0	0	0	0	0	0	0	0	0	0	0	0	0
contig_18	314	6.6879	0	0	0	0	0	0	0	0	0	0	0	0	0	0	0	0	0	0	0	0	0	0	0	0	0	0	0	0	0	0	0	0	0	0	0	0	0	0	0	0	0	0	0	0	0	0	0
contig_116	307	100	0	0	0	0	0	0	0	0	0	0	0	0	0	0	0	0	0	0	0	0	0	0	0	0	0	0	0	0	0	0	0	0	0	0	0	0	0	0	0	0	0	0	0	0	0	0	0
[truncated: 72 more columns]

## Sheet: Dmel
Table S3D: Scaffold-specific repeat sequence percentages across repeat classes in D.melanogaster.
For each scaffold, the scaffold sequence length (seqlength) is in base pairs (bp), with the values from the rest of the columns representing percent repeat/non-repeat content. Repeats are categorized into repeat classes, with multiclass repeats (i.e., repeats sharing multiple class annotations) indicated by dashes. For example, DNA-LINE stands for multiclass repeats with overlapps between DNA and…
seqnames	seqlengths	nonrepeat	DNA	DNA-LINE	DNA-LINE-LTR	DNA-LINE-LTR-RC	DNA-LINE-LTR-RC-tandem_repeat	DNA-LINE-LTR-Satellite	DNA-LINE-LTR-tandem_repeat	DNA-LINE-LTR-tandem_repeat-Unknown	DNA-LINE-LTR-Unknown	DNA-LINE-RC	DNA-LINE-RC-tandem_repeat	DNA-LINE-rRNA	DNA-LINE-tandem_repeat	DNA-LINE-tandem_repeat-Unknown	DNA-LINE-Unknown	DNA-LTR	DNA-LTR-RC	DNA-LTR-RC-tandem_repeat	DNA-LTR-RC-Unknown	DNA-LTR-Satellite	DNA-LTR-tandem_repeat	DNA-LTR-tandem_repeat-Unknown	DNA-LTR-Unknown	DNA-RC	DNA-RC-tandem_repeat	DNA-RC-Unknown	DNA-rRNA	DNA-Satellite	DNA-tandem_repeat	DNA-tandem_repeat-Unknown	DNA-Unknown	LINE	LINE-LTR	LINE-LTR-RC	LINE-LTR-RC-tandem_repeat	LINE-LTR-RC-Unknown	LINE-LTR-rRNA	LINE-LTR-Satellite	LINE-LTR-Satellite-tandem_repeat	LINE-LTR-tandem_repeat	LINE-LTR-tandem_repeat-Unknown	LINE-LTR-Unknown	LINE-RC	LINE-RC-tandem_repeat	LINE-RC-Unknown	LINE-rRNA	LINE-rRNA-Satellite
NT_033777.3 chr3R	32079331	86.4536	0.647791	0.0233858	0.00640288	0.00114404	0	0	0.000168333	0	0.00257487	0.000601633	0	0	0.000130925	0.000162098	0.00284607	0.103353	0.0046572	0	0	0	0.00155864	0.000383424	0.0258172	0.00530248	0	0	0	0	0.0098911	0.000305493	0.00657433	2.69063	0.268201	0.00204181	0.000258734	0	0	0	0	0.015125	0.00129367	0.0205116	0.00677383	0.000813608	0	0	0
NT_037436.4 chr3L	28110227	84.1422	0.787692	0.0444038	0.00482031	0.00479897	0	0	0	0.00023479	0.00927065	0.00188899	0.000270364	0	0.000444678	9.2493e-05	0.00597647	0.107569	0.00866233	0.000305938	7.11485e-06	0	0.000697255	0.000519384	0.0450121	0.0152934	0.00302381	3.55742e-05	0	0	0.0252044	0.000231233	0.0187334	3.38694	0.251713	0.00828168	0.000860897	1.42297e-05	0	3.55742e-05	0	0.0108573	0.000462465	0.0484023	0.00904653	0.00126644	0	6.75911e-05	0
NT_033778.4 chr2R	25286936	81.0199	0.912392	0.0703842	0.0193301	0.0153834	0.000664375	0	0.00443707	0.000688102	0.00679402	0.0241034	0.00546923	0	0.00559577	0	0.00272077	0.18311	0.00837191	0	0	0	0.00162535	0	0.0264208	0.0190494	0.00419584	0	0	0	0.336387	0.000395461	0.00985489	4.01419	0.297446	0.00914306	0.000826514	0	0	0	3.55915e-05	0.017685	0.0132044	0.0676594	0.028058	0.0011152	0	0.000130502	0
NC_004354.4 chrX	23542271	88.1019	0.464798	0.0437256	0.0111629	0.00494855	0.000726353	0	0	0	0.00468519	0.00251463	0.000369548	0	0.000556446	0.000297337	0.00129554	0.079559	0.00413724	0	8.49536e-06	0	0.00034831	0.0212214	0.0171266	0.00220455	0	0	0	4.24768e-06	0.0236766	0.0178785	0.0483556	2.31493	0.161692	0.0079559	0	0	0	0	0	0.00522889	0.0014697	0.0233537	0.0330384	0.00343212	0	0.00491456	1.2743e-05
NT_033779.5 chr2L	23513712	90.993	0.556773	0.0309522	0.000616661	0.00525651	0.000289193	0	0	3.82755e-05	0.000327469	0.00112275	0.000978153	0	2.5517e-05	0	0.00168838	0.0854225	0.00628144	8.93096e-05	0	9.35624e-05	0.00513743	0.000123332	0.0104152	0.00356388	0	0	0	8.50568e-06	0.0337803	0.000110574	0.00473341	1.27695	0.073017	0.00557972	0.000327469	0	0	0	0	0.00106746	0.00149275	0.0186359	0.00780396	0.000693213	0	0	0
NC_024512.1 chrY	3667352	27.7515	5.00127	0.379456	0.0507451	0	0	0	0	0.00357206	0.0813121	0	0	0	0.0020178	0.00640789	0.0085893	0.59119	0.00234502	0	0	0	0.0262587	0.0474184	0.438873	0.00419922	0	0	0	0	0.0650606	0.0197145	0.890833	12.0974	2.23908	0	0	0.00610795	0	0	0	0.0828118	0.0102799	0.692734	0.0276766	0	0.0394835	0.00111797	0
NC_004353.4 chr4	1348131	75.7846	4.85999	0.05541	0.00882704	0.0661657	0	0	0	0	0	0.083078	0.000815944	0.000370884	0	0	0.00623085	0.358051	0.0856742	0	0	0	0.00311542	0	0.00519237	0.158367	0.00370884	0	0	0	0.0292998	0	0.0512561	6.80839	0.148057	0.0985809	0.00971716	0	0	0	0	0.00474731	0.0309317	0.110968	0.0683168	0.00600832	0	0.00215113	0
NW_007931083.1 Unmapped_Scaffold_8_D1580_D1567	88768	26.4521	1.88018	0	0	0	0	0	0	0	0	0	0	0	0	0	0	0.465258	0	0	0	0	0	0	0	0.207282	0	0	0	0	0	0	0	13.1804	0.0901226	0	0	0	0	0	0	0	0.0495674	0.234319	0	0	0	0	0
NW_007931078.1 chr3CEN 3Cen_mapped_Scaffold_31_D1643_D1653_D1791	87365	9.67092	0	0.231214	0	0	0	0	0	0.0766897	0.376581	0	0	0	0	0	0	0	0	0	0	0	0	0	0	0	0	0	0	0	0	0	0	23.5472	0.159103	0	0	0	0	0	0	0	0	0.355978	0	0	0	0	0
NW_007931082.1 Unmapped_Scaffold_4_D1555_D1692	86267	42.5226	0	0	0.00695515	0	0	0	0	0	0.499612	0	0	0	0	0	0	0	0	0	0	0	0	0	0.244589	0	0	0	0	0	0	0	0	7.4026	0.522796	0	0	0	0	0	0	0.0776659	0	0.638715	0	0	0	0	0
NW_007931121.1 chrX; Y rDNA	76973	22.2195	1.3901	0.220857	0	0	0	0	0	0	0	0	0	0	0	0	0	0	0	0	0	0	0	0	0	0	0	0	0.016889	0	0	0	0	11.3676	0.925	0	0	0	0	0	0	0	0	0.00389747	0	0	0	0.137711	0
NW_007931076.1 chr3CEN 3Cen_mapped_Scaffold_1_D1896_D1895	76224	7.9778	8.2638	0.00524769	0	0	0	0	0	0	0	0	0	0	0	0	0	0.423751	0	0	0	0	0	0	0	0	0	0	0	0	0	0	0.0892107	0.262385	1.36178	0	0	0	0	0	0	0	0	0	0	0	0	0	0
NW_007931108.1 chrY Y_mapped_Scaffold_5_D1748_D1610	73091	16.9624	2.10149	0.755223	0.113557	0	0	0	0	0	0	0	0	0	0	0	0	0.106716	0	0	0	0	0	0	0	0	0	0	0	0	0.0451492	0	0	24.8006	2.59676	0	0	0	0	0	0	0.0369403	0	0.246268	0	0	0	0	0
NW_007931109.1 chrY Y_mapped_Scaffold_9_D1573	66731	20.4268	8.67213	0	0	0	0	0	0	0	0	0	0	0	0	0	0	0.563456	0	0	0	0	0	0	0	0	0	0	0	0	0	0	0	4.21993	0.0239769	0	0	0	0	0	0	0	0	0	0	0	0	0	0
NW_007931110.1 chrY Y_mapped_Scaffold_12_D1771	66439	10.7979	1.00393	0.064721	0.0150514	0	0	0.021072	0	0	0.152019	0	0	0	0.0571953	0	0	0.528304	0	0	0	0	0	0	0.9663	0	0	0	0	0	0	0	0.0225771	8.58833	4.67195	0	0	0	0	0	0	1.19358	0	0.609582	0	0	0	0	0
NW_007931086.1 Unmapped_Scaffold_17_D1756_D1775	62570	31.6158	2.18955	0	0	0	0	0	0	0	0	0	0	0	0	0	0	1.48154	0	0	0	0	0	0	0.0623302	0	0	0	0	0	0	0	0	9.50455	0.91098	0	0	0	0	0	0	0	0	0.326035	0	0	0	0	0
NW_007931092.1 Unmapped_Scaffold_35_D1599	57785	79.5154	0.0571082	0	0	0	0	0	0	0	0	0	0	0	0	0	0	0	0	0	0	0	0	0	0	0	0	0	0	0	0	0	0	1.27715	0	0	0	0	0	0	0	0	0	0	0	0	0	0	0
NW_001844851.1 chrX; Y XY_mapped_Scaffold_7_D1574	50625	4.56494	0	0	0	0	0	0	0	0	0	0	0	0	0	0	0	0	0	0	0	0	0	0	0	0	0	0	0	0	0	0	0	47.3541	0	0	0	0	0	0	0	0	0	0	0	0	0	0	0
NW_007931107.1 chrX; Y XY_mapped_Scaffold_42_D1648	47411	2.89806	0	0	0	0	0	0	0	0	0	0	0	0	0	0	0	0.877434	0	0	0	0	0	0	0	0	0	0	0	0	0	0	0	0.00210922	2.61754	0	0	0	0	0	0	0.0337474	0	0	0	0	0	0	0
NW_007931089.1 Unmapped_Scaffold_28_D1723	46986	3.10518	0	0	0	0	0	0	0	0	0	0	0	0	0	0	0	0	0	0	0	0	0	0	0	0	0	0	0	0	0	0	0	40.278	9.3198	0	0	0	0	0	0	4.56519	0	0.383093	0	0	0	0	0
NW_007931087.1 Unmapped_Scaffold_22_D1753	45120	14.1888	9.10018	0	0	0	0	0	0	0	0	0	0	0	0	0	0	0.678191	0	0	0	0	0	0	0	0	0	0	0	0	0.135195	0	0.0155142	6.7664	0	0	0	0	0	0	0	0	0	0	0	0	0	0	0
NW_007931074.1 chr2CEN 2Cen_mapped_Scaffold_43_D1668	44411	44.8335	0	0	0	0	0	0	0	0	0	0	0	0	0	0	0	0	0	0	0	0	0	0	0	0	0	0	0	0	0	0	0	20.7651	0.0180136	0	0	0	0	0	0	0	0	0.00900678	0	0	0	0	0
NW_007931119.1 chrY Y_mapped_Scaffold_53_D1765	44104	18.2342	3.21513	0	0	0	0	0	0	0	0	0	0	0	0	0	0	0.773173	0	0	0	0	0	0	0.961364	0	0	0	0	0	0.0204063	0.188192	0.768638	6.59124	1.71186	0	0	0	0	0	0	0	0	0	0	0	0	0	0
NW_007931100.1 Unmapped_Scaffold_52_D1739	43383	22.9606	0	0	0	0	0	0	0	0	1.81868	0	0	0	0	0	0.00230505	0	0	0	0	0	0	0	0	0	0	0	0	0	0	0	0	2.79142	4.66773	0	0	0	0	0	0	0.108337	0	1.06263	0	0	0	0	0
NW_007931113.1 chrY Y_mapped_Scaffold_20_D1762_D1719	39041	3.95482	0	0	0	0	0	0	0	0	0	0	0	0	0	0	0	0	0	0	0	0	0	0	0	0	0	0	0	0	0	0	0	0.00256141	0.391896	0	0	0	0	0	0	0	0	1.22179	0	0	0	0	0
NW_007931090.1 Unmapped_Scaffold_29_D1705	37106	88.2984	0	0	0	0	0	0	0	0	0	0	0	0	0	0	0	0	0	0	0	0	0	0	0	0	0	0	0	0	0	0	0	0	0	0	0	0	0	0	0	0	0	0	0	0	0	0	0
NW_007931079.1 chr3CEN 3Cen_mapped_Scaffold_36_D1605	36913	0.00270907	0	0	0	0	0	0	0	0	0	0	0	0	0	0	0	0	0	0	0	0	0	0	0	0	0	0	0	0	0	0	0	0	0	0	0	0	0	0	0	0	0	0	0	0	0	0	0
NW_007931084.1 Unmapped_Scaffold_11_D1754	36482	71.1282	0	0	0	0	0	0	0	0	0	0	0	0	0	0	0	0	0	0	0	0	0	0	0	0	0	0	0	0	0	0	0	0	0	0	0	0	0	0	0	0	0	0	0	0	0	0	0
NW_007931112.1 chrY Y_mapped_Scaffold_18_D1698	34521	4.04681	0	4.38284	0	0	0	0	0	0	0	0	0	0	0	0	0	0	0	0	0	0	0	0	0	0	0	0	0	0	0	0	0	72.7615	0.0840068	0	0	0	0	0	0	0	0	0	0	0	0	0	0
NW_007931114.1 chrY Y_mapped_Scaffold_21_D1683_D1693	34359	5.36395	0.497686	0	0	0	0	0	0	0	0	0	0	0	0	0	0	2.01694	0	0	0	0	0	0	0	0	0	0	0	0	0	0	0	1.78992	15.3002	0	0	0	0	0	0	0	0	4.52574	2.68925	0	2.61067	0	0
NW_007931105.1 chrX X3X4_mapped_Scaffold_6_D1712	33320	19.7989	0	0	0	0	0	0	0	0	0	0	0	0	0	0	0	0	0	0	0	0	0	0	0	0	0	0	0	0	0	0	0	71.4946	2.27791	0	0	0	0	0	0	0	0	0	0	0	0	0	0
NW_007931111.1 chrY Y_mapped_Scaffold_15_D1727	33316	2.61736	0	0	0	0	0	0	0	0	1.18261	0	0	0	0	0	0	0	0	0	0	0	0	0	0	0	0	0	0	0	0	0	0	8.56045	1.21863	0	0	0	0	0	0	0	0	0.342178	0	0	0	0	0
NW_007931115.1 chrY Y_mapped_Scaffold_23_D1638	31460	6.21424	1.22695	1.33185	0	0	0	0	0	0	0	0	0	0	0.0826446	0	0	0	0	0	0	0	0	0	0	0	0	0	0	0	0.0826446	0	0	15.6453	0.975842	0	0	0	0	0	0	0.289256	0	0	0	0	0	0	0
NW_007931096.1 Unmapped_Scaffold_45_D1673	29583	39.2523	4.90822	0	0	0	0	0	0	0	0	0	0	0	0	0	0	0.0202819	0	0	0	0	0	0	0.0135213	0	0	0	0	0	0.145354	0	0	10.648	0.763952	0	0	0	0	0	0	0	0	0	0	0	0	0	0
NW_007931094.1 Unmapped_Scaffold_38_D1625	28305	2.30348	2.37767	0	0	0	0	0	0	0	0	0	0	0	0	0	0	0	0	0	0	0	0	0	0	0	0	0	0	0	0	0	0	0	0.254372	0	0	0	0	0	0	0	0	0	0	0	0	0	0
NW_001844994.1 211000022278049	27456	89.9038	0	0	0	0	0	0	0	0	0	0	0	0	0	0	0	0	0	0	0	0	0	0	0	0	0	0	0	0	0	0	0	0	0	0	0	0	0	0	0	0	0	0	0	0	0	0	0
NW_007931106.1 chrX X3X4_mapped_Scaffold_14_D1732	27447	31.5882	0	0	0	0	0	0	0	0	0	0	0	0	0	0	0	0	0	0	0	0	0	0	0	0	0	0	0	0	0	0	0	43.2215	0.047364	0	0	0	0	0	0	0	0	0.0983714	0	0	0	0.306044	0
NW_007931098.1 Unmapped_Scaffold_48_D1678	26115	32.376	0	0	0	0	0	0	0	0	0	0	0	0	0	0	0	0	0	0	0	0	0	0	0	0	0	0	0	0	0	0	0	0.168486	1.91078	0	0	0	0	0	0	0.773502	0	0	0	0	0	0	0
NW_001844996.1 chr2CEN 211000022278415	25840	34.195	0	0	0	0	0	0	0	0	0	0	0	0	0	0	0	0	0	0	0	0	0	0	0	0	0	0	0	0	0	0	0	5.16641	1.83437	0	0	0	0	0	0	0	0	0	0	0	0	0	0
NW_007931117.1 chrY Y_mapped_Scaffold_30_D1720	25805	34.2376	0	0	0	0	0	0	0	0	0	0	0	0	0	0	0	0	0	0	0	0	0	0	0	0	0	0	0	0	0	0	0	18.7289	0.817671	0	0	0	0	0	0	0	0	0.0116257	0	0	0	0	0
NW_007931095.1 Unmapped_Scaffold_44_D1670	25698	1.4865	4.07036	0	0	0	0	0	0	0	0	0	0	0	0	0	0	0.0155654	0	0	0	0	0	0	0	0	0	0	0	0	0	0	0	7.0667	0.754923	0	0	0	0	0	0	0	0	0	0	0	0	0	0
NW_007931097.1 Unmapped_Scaffold_46_D1675	25560	39.0767	5.10955	0	0	0	0	0	0	0	0	0	0	0	0	0	0	1.30673	0	0	0	0	0.0782473	0	0	0	0	0	0	0	0	0	0	13.0086	1.38498	0	0	0	0	0	0	0	0	0	0	0	0	0	0
NW_007931085.1 Unmapped_Scaffold_13_D1782	25537	32.7525	0	0	0	0	0	0	0	0	0	0	0	0	0	0	0	0	0	0	0	0	0	0	0	0	0	0	0	0	0	0	0	0	0	0	0	0	0	0	0	0	0	0	0	0	0	0	0
NW_007931103.1 Unmapped_Scaffold_60_D1601	24503	19.0793	0.195894	0	0	0	0	0	0	0	0	0	0	0	0	0	0	0	0	0	0	0	0	0	0	0	0	0	0	0	0	0	0	0	2.99147	0	0	0	0	0	0	0.146921	0	0	0	0	0	0	0
NW_007931118.1 chrY Y_mapped_Scaffold_34_D1584	24380	2.02625	0	0	0	0	0	0	0	0	0	0	0	0	0	0	0	0	0	0	0	0	0	0	0	0	0	0	0	0	0	0	0	0	3.55619	0	0	0	0	0	0	0.426579	0	0	0	0	0	0	0
NW_007931081.1 chr3CEN 3Cen_mapped_Scaffold_50_D1686	23238	12.9099	0	0	0	0	0	0	0	0	0	0	0	0	0	0	0	0	0	0	0	0	0	0	0	0	0	0	0	0	0	0	0	0	0	0	0	0	0	0	0	0	0	0	0	0	0	0	0
NW_007931088.1 Unmapped_Scaffold_24_D1707	22882	21.1738	0	0	0	0	0	0	0	0	0	0	0	0	0	0	0	0	0	0	0	0	0	0	0	0	0	0	0	0	0	0	0	0	0	0	0	0	0	0	0	0	0	0	0	0	0	0	0
NW_007931080.1 chr3CEN 3Cen_mapped_Scaffold_41_D1641	22604	13.8338	0	1.67669	1.37586	0	0	0	0	0	0	0	0	0	0	0	0	0	0	0	0	0	0	0	0	0	0	0	0	0	0	0	0	9.52929	1.93771	0	0	0	0	0	0	0	0	0	0	0	0	0	0
NW_007931116.1 chrY Y_mapped_Scaffold_26_D1717	21921	11.1719	0	0	0	0	0	0	0	0	0	0	0	0	0	0	0	0	0	0	0	0	0	0	0	0	0	0	0	0	0	0	0	38.0822	4.96784	0	0	0	0	0	0	0.237215	0	0.305643	0	0	0	0	0
NW_001845012.1 chr2CEN 211000022278354	21074	67.9415	0	0.398595	0	0	0	0	0	0	1.65132	0	0	0	0	0	0.0189807	0	0	0	0	0	0	0	0	0	0	0	0	0	0	0	0	9.72763	1.93603	0	0	0	0	0	0	0.237259	0.213533	0.493499	0	0	1.19104	0	0
NW_007931093.1 Unmapped_Scaffold_37_D1608	20763	6.26595	0	0	0	0	0	0	0	0	0	0	0	0	0	0	0	0	0	0	0	0	0	0	0	0	0	0	0	0	0	0	0	29.2395	7.29182	0	0	0	0	0	0	0.505707	0	0	0	0	0	0	0
NW_007931073.1 chr2CEN 2Cen_mapped_Scaffold_10_D1684	19956	33.3083	0	0	0	0	0	0	0	0	0	0	0	0	0	0	0	0	0	0	0	0	0	0	0	0	0	0	0	0	0	0	0	0	0.771698	0	0	0	0	0	0	0	0	0	0	0	0	0	0
NC_024511.2 mitochondrion, complete genome	19524	74.5851	0	0	0	0	0	0	0	0	0	0	0	0	0	0	0	0	0	0	0	0	0	0	0	0	0	0	0	0	0	0	0	0	0	0	0	0	0	0	0	0	0	0	0	0	0	0	0
NW_001844998.1 chr3CEN 211000022280761	18299	55.7025	1.61211	0	0	0	0	0	0	0	0	0	0	0	0	0	0	0.273239	0	0	0	0	0	0	0	0	0	0	0	0	0	0	0	7.4321	8.01137	0	0	0	0	0	0	0.387999	0	0	0.584731	0.0109296	0	0	0
NW_007931091.1 Unmapped_Scaffold_32_D1773	16157	43.6529	0.396113	0	0	0	0	0	0	0	0	0	0	0	0	0	0	0	0	0	0	0	0	0	0	0	0	0	0	0	0	0	0	29.6342	6.01597	0	0	0	0	0	0	0	0	0	0	0	0	0	0
NW_001845023.1 211000022279276	15522	49.3558	0	0	0	0	0	0	0	0	0	0	0	0	0	0	0	0	0	0	0	0	0	0	0	0	0	0	0	0	0	0	0	8.51694	0	0	0	0	0	0	0	0.122407	0	0	0	0	0	0	0
NW_001844918.1 chr3CEN 211000022280772	15417	0.116754	0	0	0	0	0	0	0	0	0	0	0	0	0	0	0	0	0	0	0	0	0	0	0	0	0	0	0	0	0	0	0	0	0	0	0	0	0	0	0	0	0	0	0	0	0	0	0
NW_001845024.1 211000022280237	15068	53.3979	3.11919	0	0	0	0	0	0	0	0	0	0	0	0	0	0	5.93974	0	0	0	0	0.457924	0	0	0	0	0	0	0	0	0	0	0	0.165915	0	0	0	0	0	0	0	0	0.52429	0	0	0	0	0
NW_001845015.1 211000022279114	14983	51.7119	0	0	0	0	0	0	0	0	0	0	0	0	0	0	0	0	0	0	0	0	0	0	0	0	0	0	0	0	0	0	0	2.91664	4.94561	0	0	0	0	0	0	0	0	1.2948	0	0	0	0	0
NW_001845000.1 211000022278217	14687	59.8897	0	0	0	0	0	0	0	0	0	0	0	0	0	0	0	0	0	0	0	0	0	0	0	0	0	0	0	0	0	0	0	0	0	0	0	0	0	0	0	0	0	0	0	0	0	0	0
NW_001844930.1 chr3CEN 211000022280659	14503	28.1459	0	0	0	0	0	0	0	0	0	0	0	0	0	0	0	0	0	0	0	0	0	0	0	0	0	0	0	0	0	0	0	0	0	0	0	0	0	0	0	0	0	0	0	0	0	0	0
NW_001845001.1 211000022278974	14199	44.9891	0.056342	5.6342	0.0140855	0	0	0	0	0	0	0	0	0	0	0	0	3.87351	0	0	0	0	0.20424	0	0	0	0	0	0	0	0	0	0	16.5857	0.760617	0	0	0	0	0	0	0	0	1.23952	0	0	0	0	0
NW_001844935.1 chr3CEN 211000022280328	14098	27.1812	0	0	6.75273	0	0	0	0.262449	0	0	0	0	0	0	0	0	0.0780253	0	0	0	0	0.184423	0	0	0.312101	0	0	0	0	0	0	0	33.6005	6.31295	0	0	0	0	0	0	0.0141864	0	0	0	0	0	0	0
NW_001844936.1 211000022280541	14028	46.9204	1.78215	0	0	0	0	0	0	0	0	0	0	0	0	0	0	0.0570288	0	0	0	0	0	0	0	0	0	0	0	0	0	0	0	8.49016	1.28315	0	0	0	0	0	0	0.213858	0	0	0	0	0	0	0
NW_001845025.1 211000022278653	14006	56.6186	6.21162	3.69128	0.0214194	0	0	0	0	0	0	0	0	0	0	0	0	1.02813	0	0	0	0	0	0	0	0	0	0	0	0	0.314151	0	0	22.6046	0	0	0	0	0	0	0	0	0	0	0	0	0	0	0
NW_001844937.1 chrX 211000022278498	13940	46.9225	0	0	0	0	0	0	0	0	0	0	0	0	0	0	0	0	0	0	0	0	0	0	0	0	0	0	0	0	0	0	0	50.495	0.989957	0	0	0	0	0	0	0	0	0	0	0	0	0.351506	0
NW_001844938.1 211000022280259	13935	33.0678	0	0	0	0	0	0	0	0	0	0	0	0	0	0	0	0	0	0	0	0	0	0	0	0	0	0	0	0	0	0	0	5.3319	2.4399	0	0	0	0	0	0	0.107643	0	0	0	0	0	0	0
NW_001844939.1 211000022278875	13906	60.1755	0	0	0	0	0	0	0	0	0	0	0	0	0	0	0	0	0	0	0	0	0	0	0	0	0	0	0	0	0	0	0	14.3176	0.0215734	0	0	0	0	0	0	0	0	0	0	0	0	0	0
NW_001845026.1 211000022279892	13553	57.5371	0.450085	1.46831	0.391057	0	0	0	0	0	0	0	0	0	0	0	0	0	0	0	0	0	0	0	0	0	0	0	0	0	0	0	0	12.2261	1.2322	0	0	0	0	0	0	0	0	3.97698	0	0	0	0	0
NW_001844944.1 chrX 211000022279009	13549	61.5027	13.0932	0.0147612	0	0	0	0	0	0	0	0	0	0	0	0	0	0	0	0	0	0	0	0	0	0	0	0	0	0	0	0	0	13.4622	0	0	0	0	0	0	0	0	0	0	0	0	0	0.132851	0
NW_001845013.1 chr3CEN 211000022280596	13501	52.3961	0	0	0	0	0	0	0	0	0	0	0	0	0	0	0	0	0	0	0	0	0	0	0	0	0	0	0	0	0	0	0	0	0	0	0	0	0	0	0	0	0	0	0	0	0	0	0
NW_001844947.1 chr3CEN 211000022279719	13455	48.6511	0	0	0	0	0	0	0	0	0	0	0	0	0	0	0	0	0	0	0	0	0	0	0	0	0	0	0	0	0	0	0	0	0	0	0	0	0	0	0	0	0	2.22222	0	0	0	0	0
NW_007931099.1 Unmapped_Scaffold_51_D1697	13455	79.3608	0	0	0	0	0	0	0	0	0	0	0	0	0	0	0	0	0	0	0	0	0	0	0	0	0	0	0	0	0	0	0	0	0	0	0	0	0	0	0	0	0	0	0	0	0	0	0
NW_001844948.1 chr3CEN 211000022279579	13416	0.111807	0	0	0	0	0	0	0	0	0	0	0	0	0	0	0	0	0	0	0	0	0	0	0	0	0	0	0	0	0	0	0	0	0	0	0	0	0	0	0	0	0	0	0	0	0	0	0
NW_001844949.1 chrX 211000022280042	13394	47.805	0	0	0	0	0	0	0	0	0	0	0	0	0	0	0	0	0	0	0	0	0	0	0	0	0	0	0	0	0	0	0	51.6425	0	0	0	0	0	0	0	0	0	0	0	0	0	0	0
NW_001844951.1 211000022279094	13317	58.0611	0	0	0	0	0	0	0	0	0	0	0	0	0	0	0	0	0	0	0	0	0	0	0	0	0	0	0	0	0	0	0	9.34144	0	0	0	0	0	0	0	0	0	0	0	0	0	0	0
NW_001844952.1 211000022279556	13256	59.7918	0	0	0	0	0	0	0	0	0	0	0	0	0	0	0	0	0	0	0	0	0	0	0	0	0	0	0	0	0	0	0	0	0	0	0	0	0	0	0	0	0	0	0	0	0	0	0
NW_001844954.1 chrX 211000022279446	13234	54.1711	0	0	0	0	0	0	0	0	0	0	0	0	0	0	0	0	0	0	0	0	0	0	0	0	0	0	0	0	0	0	0	24.9433	0.0302252	0	0	0	0	0	0	0	0	0	0	0	0	0.128457	0
NW_007931075.1 chr2CEN 2R2_mapped_Scaffold_56_D1828	13157	8.27696	0	0	0	0	0	0	0	0	0	0	0	0	0	0	0	0	0	0	0	0	0	0	0	0	0	0	0	0	0	0	0	53.7357	0.235616	0	0	0	0	0	0	0	0	0	0	0	0	0	0
NW_001844955.1 chrX 211000022280270	13108	37.8166	0	0	0	0	0	0	0	0	0	0	0	0	0	0	0	0	0	0	0	0	0	0	0	0	0	0	0	0	0	0	0	0	1.32743	0	0	0	0	0	0	0	0	0	0	0	0	0	0
NW_001845014.1 chrY 211000022280187	13079	95.6954	0	0	0	0	0	0	0	0	0	0	0	0	0	0	0	0	0	0	0	0	0	0	0	0	0	0	0	0	0	0	0	4.30461	0	0	0	0	0	0	0	0	0	0	0	0	0	0	0
NW_001845027.1 211000022279146	12856	62.2978	0	0	0	0	0	0	0	0	0	0	0	0	0	0	0	0	0	0	0	0	0	0	0	0	0	0	0	0	0	0	0	0	0	0	0	0	0	0	0	0	0	0	0	0	0	0	0
NW_001844958.1 chrX 211000022279008	12848	99.5486	0	0	0	0	0	0	0	0	0	0	0	0	0	0	0	0	0	0	0	0	0	0	0	0	0	0	0	0	0	0	0	0	0	0	0	0	0	0	0	0	0	0	0	0	0	0	0
NW_001844959.1 211000022279754	12827	91.6036	0	0	0	0	0	0	0	0	0	0	0	0	0	0	0	0	0	0	0	0	0	0	0	0	0	0	0	0	0	0	0	3.42247	0	0	0	0	0	0	0	0	0	0	0	0	0	0	0
NW_007931104.1 211000022278279	12714	96.4606	0	0	0	0	0	0	0	0	0	0	0	0	0	0	0	0	0	0	0	0	0	0	0	0	0	0	0	0	0	0	0	0	0	0	0	0	0	0	0	0	0	0	0	0	0	0	0
NW_001845017.1 211000022278185	12681	73.0384	1.79008	0	0	0	0	0	0	0	0	0	0	0	0	0	0	2.53923	0	0	0	0	0	0	0	0	0	0	0	0	0	0	0	0	0	0	0	0	0	0	0	0	0	0	0	0	0	0	0
NW_001844962.1 211000022279420	12654	66.9433	0	0	0	0	0	0	0	0	0	0	0	0	0	0	0	0	0	0	0	0	0	0	0	0	0	0	0	0	0	0	0	0	0	0	0	0	0	0	0	0	0	0	0	0	0	0	0
NW_001844963.1 211000022279022	12632	71.1368	0	0	0	0	0	0	0	0	0	0	0	0	0	0	0	0	0	0	0	0	0	0	0	0	0	0	0	0	0	0	0	0	0	0	0	0	0	0	0	0	0	0	0	0	0	0	0
NW_007931101.1 Unmapped_Scaffold_54_D1776	12632	94.5852	0	0	0	0	0	0	0	0	0	0	0	0	0	0	0	0	0	0	0	0	0	0	0	0	0	0	0	0	0	0	0	0	0	0	0	0	0	0	0	0	0	0	0	0	0	0	0
NW_001844964.1 211000022279503	12536	76.2125	0	0	0	0	0	0	0	0	0	0	0	0	0	0	0	0	0	0	0	0	0	0	0	0	0	0	0	0	0	0	0	0	0	0	0	0	0	0	0	0	0	0	0	0	0	0	0
NW_001844966.1 chrY 211000022280742	12513	60.3932	2.24566	0	0	0	0	0	0	0	0	0	0	0	0	0	0	0	0	0	0	0	0	0	0	0	0	0	0	0	0	0	0	17.5897	0.655318	0	0	0	0	0	0	0	0	0	0	0	0	0	0
NW_001845028.1 211000022279345	12459	74.5325	0	0	0	0	0	0	0	0	0	0	0	0	0	0	0	0	0	0	0	0	0	0	0	0	0	0	0	0	0	0	0	0	2.88145	0	0	0	0	0	0	0	0	0	0	0	0	0	0
NW_001844967.1 chr2CEN 211000022278978	12424	32.5338	1.36832	0	0	0	0	0	0	0	0	0	0	0	0	0	0	0.0321958	0	0	0	0	0	0	0	0	0	0	0	0	31.8979	0	0	17.6755	0	0	0	0	0	0	0	0	0	0	0	0	0	0	0
NW_001844968.1 211000022279829	12424	65.3332	0	0	0	0	0	0	0	0	0	0	0	0	0	0	0	0	0	0	0	0	0	0	0	0	0	0	0	0	0	0	0	22.2231	0.0241468	0	0	0	0	0	0	0	0	0	0	0	0	0	0
NW_001844969.1 211000022278916	12399	98.8709	0	0	0	0	0	0	0	0	0	0	0	0	0	0	0	0	0	0	0	0	0	0	0	0	0	0	0	0	0	0	0	0	0	0	0	0	0	0	0	0	0	0	0	0	0	0	0
NW_001844970.1 chr3CEN 211000022279098	12368	73.6578	0	0	0	0	0	0	0	0	0	0	0	0	0	0	0	0	0	0	0	0	0	0	0	0	0	0	0	0	0	0	0	0	0	0	0	0	0	0	0	0	0	0	0	0	0	0	0
NW_001844971.1 211000022278777	12354	76.0968	9.31682	0	0	0	0	0	0	0	0	0	0	0	0	0	0	1.54606	0	0	0	0	0	0	0	0	0	0	0	0	0	0	0	0	0	0	0	0	0	0	0	0	0	0	0	0	0	0	0
NW_001844974.1 chrX 211000022279676	12187	67.9577	0	0	0	0	0	0	0	0	0	0	0	0	0	0	0	0	0	0	0	0	0	0	0	0	0	0	0	0	0	0	0	17.174	0	0	0	0	0	0	0	0	0	0	0	0	0	0.352835	0
NW_001844975.1 chr2CEN 211000022279594	12148	73.4936	0	0	0	0	0	0	0	0	0	0	0	0	0	0	0	0	0	0	0	0	0	0	0	0	0	0	0	0	0	0	0	0	0	0	0	0	0	0	0	0	0	0	0	0	0	0	0
NW_001844976.1 211000022279637	12142	97.6775	0	0	0	0	0	0	0	0	0	0	0	0	0	0	0	0	0	0	0	0	0	0	0	0	0	0	0	0	0	0	0	0	0	0	0	0	0	0	0	0	0	0	0	0	0	0	0
NW_001844977.1 211000022279456	12095	67.995	0	0	0	0	0	0	0	0	0	0	0	0	0	0	0	0	0	0	0	0	0	0	0	0	0	0	0	0	0	0	0	0	1.34766	0	0	0	0	0	0	0	0	0	0	0	0	0	0
NW_001844978.1 211000022279893	12034	68.1486	0	0	0	0	0	0	0	0	0	0	0	0	0	0	0	0	0	0	0	0	0	0	0	0	0	0	0	0	0	0	0	0	0	0	0	0	0	0	0	0	0	0	0	0	0	0	0
NW_001845008.1 211000022278273	12027	83.6618	0	0	0	0	0	0	0	0	0	0	0	0	0	0	0	0	0	0	0	0	0	0	0	0	0	0	0	0	0	0	0	0	0	0	0	0	0	0	0	0	0	0	0	0	0	0	0
NW_001845029.1 211000022279001	12002	80.5949	0	0	0	0	0	0	0	0	0	0	0	0	0	0	0	0	0	0	0	0	0	0	0	0	0	0	0	0	0	0	0	2.73288	2.69955	0	0	0	0	0	0	1.37477	0	0	0	0	0	0	0
NW_001844979.1 chrY 211000022280763	12001	50.1708	0	0	0	0	0	0	0	0	0	0	0	0	0	0	0	0	0	0	0	0	0	0	0	0	0	0	0	0	0	0	0	42.0132	0	0	0	0	0	0	0	0	0	0	0	0	0	0	0
NW_001844981.1 211000022278390	11985	76.6792	0	0	0	0	0	0	0	0	0	0	0	0	0	0	0	0	0	0	0	0	0	0	0	0	0	0	0	0	0	0	0	0	0	0	0	0	0	0	0	0	0	0	0	0	0	0	0
NW_007931077.1 chr3CEN 3Cen_mapped_Scaffold_27_D1777	11983	0.175248	0	0	0	0	0	0	0	0	0	0	0	0	0	0	0	0	0	0	0	0	0	0	0	0	0	0	0	0	0	0	0	0	0	0	0	0	0	0	0	0	0	0	0	0	0	0	0
NW_001844982.1 211000022279189	11958	70.1622	0.434855	0	0	0	0	0	0	0	0	0	0	0	0	0	0	0	0	0	0	0	0	0	0	0	0	0	0	0	0	0	0	9.79261	0	0	0	0	0	0	0	0	0	0	0	0	0	0	0
NW_001844983.1 211000022278399	11951	66.9233	0	0	0	0	0	0	0	0	0	0	0	0	0	0	0	0	0	0	0	0	0	0	0	0	0	0	0	0	0	0	0	0	0	0	0	0	0	0	0	0	0	0	0	0	0	0	0
NW_001845030.1 211000022279523	11807	69.3487	0	0.94012	1.20268	0	0	0	0	0	0	0	0	0	0	0	0	0	0	0	0	0	0	0	0	0	0	0	0	0	0	0	0	1.70238	1.14339	0	0	0	0	0	0	0.279495	0	0	0	0	0	0	0
NW_001845031.1 chrY 211000022279681	11763	84.2557	8.50973	0	0	0	0	0	0	0	0	0	0	0	0	0	0	0.0850123	0	0	0	0	0	0	0	0	0	0	0	0	0	0	1.75976	2.48236	0	0	0	0	0	0	0	0	0	0	0	0	0	0	0
NW_001844984.1 211000022278549	11743	80.1584	0	0	0	0	0	0	0	0	0	0	0	0	0	0	0	0	0	0	0	0	0	0	0	0	0	0	0	0	0	0	0	19.8416	0	0	0	0	0	0	0	0	0	0	0	0	0	0	0
NW_001845032.1 211000022278849	11569	95.4101	0	0	0	0	0	0	0	0	0	0	0	0	0	0	0	0	0	0	0	0	0	0	0	0	0	0	0	0	0	0	0	0	0	0	0	0	0	0	0	0	0	0	0	0	0	0	0
NW_001844987.1 chrX 211000022279836	11522	80.854	0	0	0	0	0	0	0	0	0	0	0	0	0	0	0	0	0	0	0	0	0	0	0	0	0	0	0	0	0	0	0	18.1045	0	0	0	0	0	0	0	0	0	0	0	0	0	0.355841	0
NW_007931120.1 chrY 211000022279762	11498	87.1282	0	0	0	0	0	0	0	0	0	0	0	0	0	0	0	0	0	0	0	0	0	0	0	0	0	0	0	0	0	0	0	4.26161	0	0	0	0	0	0	0	0	0	0	0	0	0	0	0
NW_001844989.1 chr2CEN 211000022278269	11430	83.4996	0	0	0	0	0	0	0	0	0	0	0	0	0	0	0	0	0	0	0	0	0	0	0	0	0	0	0	0	0	0	0	0	0	0	0	0	0	0	0	0	0	0	0	0	0	0	0
NW_001844990.1 211000022279423	11220	85.3565	0	0	0	0	0	0	0	0	0	0	0	0	0	0	0	0	0	0	0	0	0	0	0	0	0	0	0	0	0	0	0	0	0	0	0	0	0	0	0	0	0	0	0	0	0	0	0
NW_001844991.1 211000022280064	11148	75.9867	9.62504	0	0	0	0	0	0	0	0	0	0	0	0	0	0	0	0	0	0	0	0	0	0	0	0	0	0	0	0	0	0	0	0	0	0	0	0	0	0	0	0	0	0	0	0	0	0
NW_001844992.1 211000022278686	11126	78.1593	0	0	0	0	0	0	0	0	0	0	0	0	0	0	0	0	0	0	0	0	0	0	0	0	0	0	0	0	0	0	0	19.6027	2.238	0	0	0	0	0	0	0	0	0	0	0	0	0	0
NW_007931102.1 Unmapped_Scaffold_58_D1862	10091	46.2392	0	0	0	0	0	0	0	0	0	0	0	0	0	0	0	0	0	0	0	0	0	0	0	0	0	0	0	0	0	0	0	0	0	0	0	0	0	0	0	0	0	0	0	0	0	0	0
NW_001845033.1 211000022280750	9865	48.9002	0	0	0	0	0	0	0	0	0	0	0	0	0	0	0	0	0	0	0	0	0	0	0	0	0	0	0	0	0	0	0	6.79169	0	0	0	0	0	0	0	0	0	0	0	0	0	0	0
NW_001845034.1 chrX 211000022280526	9368	0.0213493	0	0	0	0	0	0	0	0	0	0	0	0	0	0	0	0	0	0	0	0	0	0	0	0	0	0	0	0	0	0	0	99.1033	0	0	0	0	0	0	0	0	0	0	0	0	0	0.87532	0
NW_001845035.1 chr3CEN 211000022279869	9341	0	0	0	0	0	0	0	0	0	0	0	0	0	0	0	0	0	0	0	0	0	0	0	0	0	0	0	0	0	0	0	0	0	0	0	0	0	0	0	0	0	0	0	0	0	0	0	0
NW_001845037.1 211000022278215	8346	28.4927	0	0	0	0	0	0	0	0	0	0	0	0	0	0	0	0	0	0	0	0	0	0	0	0	0	0	0	0	0	0	0	32.243	5.79919	0	0	0	0	0	0	0	0	0	0	0	0	0	0
NW_001845038.1 chr3CEN 211000022279695	8007	0.149869	0	0	0	0	0	0	0	0	0	0	0	0	0	0	0	0	0	0	0	0	0	0	0	0	0	0	0	0	0	0	0	0	0	0	0	0	0	0	0	0	0	0	0	0	0	0	0
NW_001845039.1 chr2CEN 211000022279735	7722	12.1601	0	3.19865	0	0	0	0	0	0	0	0	0	0	1.10075	0	0	0	0	0	0	0	0	0	0	0	0	0	0	0	0	0	0	55.0894	0	0	0	0	0	0	0	0	0	0	0	0	0	0	0
NW_001845040.1 chr3CEN 211000022280490	7314	0.0410172	0	0	0	0	0	0	0	0	0	0	0	0	0	0	0	0	0	0	0	0	0	0	0	0	0	0	0	0	0	0	0	0	0	0	0	0	0	0	0	0	0	0	0	0	0	0	0
NW_001845042.1 211000022280465	7123	95.3952	0	0	0	0	0	0	0	0	0	0	0	0	0	0	0	0	0	0	0	0	0	0	0	0	0	0	0	0	0	0	0	0	0	0	0	0	0	0	0	0	0	0	0	0	0	0	0
NW_001845043.1 211000022280734	7003	5.21205	10.2813	1.69927	0	0	0	0	0	11.1238	0.228474	0	0	0	0	0.842496	0.571184	2.82736	0	0	0	0	0	0	0	0	0	0	0	0	0.671141	0.0142796	0	0	0	0	0	0	0	0	0	0	0	1.64215	0	0	0	0	0
NW_001845044.1 211000022278032	6936	43.5409	11.9089	0	0	0	0	0	0	0	0	0	0	0	0	0	0	5.2624	0	0	0	0	0	0	0	0	0	0	0	0	0	0	0	1.32641	0	0	0	0	0	0	0	0	0	0	0	0	0	0	0
NW_001845046.1 211000022280476	6900	0.521739	29.9855	0	0	0	0	0	0	0	0	0	0	0	0	0	0	0	0	0	0	0	0	0	0	0	0	0	0	0	0	0	0	0	0	0	0	0	0	0	0	0	0	0	0	0	0	0	0
NW_001845047.1 211000022280735	6860	89.3878	0	0	0	0	0	0	0	0	0	0	0	0	0	0	0	0	0	0	0	0	0	0	0	0	0	0	0	0	0	0	0	0.568513	0	0	0	0	0	0	0	0	0	0	0	0	0	0	0
NW_001845048.1 chr2CEN 211000022279018	6860	10.2915	10.8746	0	0	0	0	0	0	0	0	0	0	0	0	0	0	1.10787	0	0	0	0	0	0	0	0	0	0	0	0	0	0	0	0.131195	0.466472	0	0	0	0	0	0	0	0	2.94461	0	0	0	0	0
NW_001845049.1 211000022280699	6825	99.619	0	0	0	0	0	0	0	0	0	0	0	0	0	0	0	0	0	0	0	0	0	0	0	0	0	0	0	0	0	0	0	0	0	0	0	0	0	0	0	0	0	0	0	0	0	0	0
NW_001845051.1 211000022280447	6698	17.8411	12.3171	0	0	0	0	0	0	0	0	0	0	0	0	0	0	0	0	0	0	0	0	0	0	0	0	0	0	0	0	0	0	41.0272	0	0	0	0	0	0	0	0	0	0	1.28397	0	0	0	0
NW_001845052.1 211000022280640	6546	0.320807	0	0	0	0	0	0	0	0	0	0	0	0	0	0	0	0	0	0	0	0	0	0	0	0	0	0	0	0	0	0	0	0	0	0	0	0	0	0	0	0	0	0	0	0	0	0	0
NW_001845056.1 211000022279879	6396	8.03627	0	0	0	0	0	0	0	0	0	0	0	0	0	0	0	0	0	0	0	0	0	0	0	0	0	0	0	0	0	0	0	4.3152	2.78299	0	0	0	0	0	0	0	0	0	0	0	0	0	0
NW_001845057.1 211000022280236	6294	12.5675	3.43184	0.158881	0	0	0	0	0	0	1.6047	0	0	0	0.0635526	0	0.667302	0.0794407	0	0	0	0	0	0	9.517	0	0	0	0	0	0.508421	0	0	18.4779	0.0476644	0	0	0	0	0	0	0	0	0	0	0	0	0	0
NW_001845058.1 chr3CEN 211000022279539	6237	3.20667	0	0	0	0	0	0	0	0	0	0	0	0	0	0	0	0	0	0	0	0	0	0	0	0	0	0	0	0	0	0	0	52.9742	3.76784	0	0	0	0	0	0	0	0	0	0	0	0	0	0
NW_001845059.1 211000022280519	6193	20.5555	0	0	0	0	0	0	0	0	0	0	0	0	0	0	0	0	0	0	0	0	0	0	0	0	0	0	0	0	0	0	0	77.8944	0	0	0	0	0	0	0	0	0	0	0	0	0	0	0
NW_001845061.1 211000022279177	6076	1.85978	0	0	0	0	0	0	0	0	0	0	0	0	0	0	0	0	0	0	0	0	0	0	0	0	0	0	0	0	0	0	0	32.7024	19.7992	0	0	0	0	0	0	0	0	0	0	0	0	0	0
NW_001845062.1 chr3CEN 211000022280046	6062	0	0	0	0	0	0	0	0	0	0	0	0	0	0	0	0	0	0	0	0	0	0	0	0	0	0	0	0	0	0	0	0	0	0	0	0	0	0	0	0	0	0	0	0	0	0	0	0
NW_001845063.1 211000022280518	6041	5.66131	0	0	0	0	0	0	0	0	0	0	0	0	0	0	0	0	0	0	0	0	0	0	0	0	0	0	0	0	0	0	0	0	1.15875	0	0	0	0	0	0	0	0	0	0	0	0	0	0
NW_001845065.1 211000022280545	6000	0	0	0	0	0	0	0	0	0	0	0	0	0	0	0	0	0	0	0	0	0	0	0	0	0	0	0	0	0	0	0	0	0	0	0	0	0	0	0	0	0	0	0	0	0	0	0	0
NW_001845067.1 chrY 211000022278684	5984	71.8917	0	0	0	0	0	0	0	0	0	0	0	0	0	0	0	0	0	0	0	0	0	0	0	0	0	0	0	0	0	0	0	15.2072	0	0	0	0	0	0	0	0	0	0	0	0	0	0	0
NW_001845069.1 211000022280437	5968	15.6669	0.284853	0.485925	0	3.8874	0	0	0	0	0	0.016756	0	0	0	0	0	0	0.016756	0	0	0	0	0	0	0.234584	0	0	0	0	0	0	0	53.0999	0	0	0	0	0	0	0	0	0	1.77614	0	0	0	0	0
NW_001845070.1 chr3CEN 211000022280655	5952	30.0907	0.756048	1.66331	0	0	0	0	0	0	0	0	0	0	0	0	0	0	0	0	0	0	0	0	0	0	0	0	0	0	0	0	0	17.8763	0	0	0	0	0	0	0	0	0	0	0	0	0	0	0
NW_001845071.1 211000022279884	5915	99.3407	0	0	0	0	0	0	0	0	0	0	0	0	0	0	0	0	0	0	0	0	0	0	0	0	0	0	0	0	0	0	0	0	0	0	0	0	0	0	0	0	0	0	0	0	0	0	0
NW_001845072.1 chr3CEN 211000022279147	5891	0.0339501	0	0	0	0	0	0	0	0	0	0	0	0	0	0	0	0	0	0	0	0	0	0	0	0	0	0	0	0	0	0	0	0	0	0	0	0	0	0	0	0	0	0	0	0	0	0	0
NW_001845073.1 chrX 211000022279563	5832	0.565844	0	0	0	0	0	0	0	0	0	0	0	0	0	0	0	0	0	0	0	0	0	0	0	0	0	0	0	0	0	0	0	98.1481	0	0	0	0	0	0	0	0	0	0	0	0	0	0.703018	0
NW_001845074.1 chr3CEN 211000022280462	5772	33.5586	0	0	0	0	0	0	0	0	0	0	0	0	0	0	0	0	0	0	0	0	0	0	0	0	0	0	0	0	0	0	0	7.24186	0	0	0	0	0	0	0	0	0	0	0	0	0	0	0
NW_001845076.1 211000022280472	5698	43.8399	0	0	0	0	0	0	0	0	0	0	0	0	0	0	0	0	0	0	0	0	0	0	0	0	0	0	0	0	0	0	0	0	0	0	0	0	0	0	0	0	0	0	0	0	0	0	0
NW_001845077.1 chrY 211000022280748	5564	0.377426	0	0	0	0	0	0	0	0	0	0	0	0	0	0	0	0	0	0	0	0	0	0	0	0	0	0	0	0	0	0	0	25.4134	0.0898634	0	0	0	0	0	0	0	0	0	0	0	0	0	0
NW_001845078.1 chrX 211000022279955	5555	0.0180018	0	0	0	0	0	0	0	0	0	0	0	0	0	0	0	0	0	0	0	0	0	0	0	0	0	0	0	0	0	0	0	99.982	0	0	0	0	0	0	0	0	0	0	0	0	0	0	0
NW_001845079.1 chrY 211000022279688	5520	69.2029	7.93478	0	0	0	0	0	0	0	0	0	0	0	0	0	0	0	0	0	0	0	0	0	0	0	0	0	0	0	0.471014	0	0	8.69565	0	0	0	0	0	0	0	0	0	0	0	0	0	0	0
NW_001845081.1 211000022279380	5465	88.6002	0	0	0	0	0	0	0	0	0	0	0	0	0	0	0	0	0	0	0	0	0	0	0	0	0	0	0	0	0	0	0	1.15279	0	0	0	0	0	0	0	0	0	0	0	0	0	0	0
NW_001845082.1 chrX; Y 211000022280517	5463	13.8386	0	0	0	0	0	0	0	0	0	0	0	0	0	0	0	0	0	0	0	0	0	0	0	0	0	0	0	0	0	0	0	86.1614	0	0	0	0	0	0	0	0	0	0	0	0	0	0	0
NW_001845084.1 chrX 211000022280241	5387	19.1015	0	0	0	0	0	0	0	0	0	0	0	0	0	0	0	0	0	0	0	0	0	0	0	0	0	0	0	0	0	0	0	73.4917	6.1073	0	0	0	0	0	0	0	0	0	0	0	0	0	0
NW_001845085.1 211000022280727	5383	3.10236	0	0	0	0	0	0	0	0	0	0	0	0	0	0	0	0	0	0	0	0	0	0	0	0	0	0	0	0	0	0	0	0	0	0	0	0	0	0	0	0	0	0	0	0	0	0	0
NW_001845086.1 211000022279257	5360	0.447761	0	0	0	0	0	0	0	0	0	0	0	0	0	0	0	0	0	0	0	0	0	0	0	0	0	0	0	0	0	0	0	0	0	0	0	0	0	0	0	0	0	0	0	0	0	0	0
NW_001845087.1 211000022280656	5324	30.0714	0	0	0	0	0	0	0	0	0	0	0	0	0	0	0	0	0	0	0	0	0	0	0	0	0	0	0	0	0	0	0	22.4643	0	0	0	0	0	0	0	0	0	0	0	0	0	0	0
NW_001845088.1 211000022278556	5323	98.7977	0	0	0	0	0	0	0	0	0	0	0	0	0	0	0	0	0	0	0	0	0	0	0	0	0	0	0	0	0	0	0	0	0	0	0	0	0	0	0	0	0	0	0	0	0	0	0
NW_001845089.1 211000022280637	5316	95.2972	0	0	0	0	0	0	0	0	0	0	0	0	0	0	0	0	0	0	0	0	0	0	0	0	0	0	0	0	0	0	0	0	0	0	0	0	0	0	0	0	0	0	0	0	0	0	0
NW_001845090.1 chr3CEN 211000022279634	5281	21.8709	0	0	0	0	0	0	0	0	0	0	0	0	0	0	0	0	0	0	0	0	0	0	0	0	0	0	0	0	0	0	0	4.94225	17.4967	0	0	0	0	0	0	0	0	0	0	0	0	0	0
NW_001845092.1 chrX 211000022280466	5232	0.0573394	0	0	0	0	0	0	0	0	0	0	0	0	0	0	0	0	0	0	0	0	0	0	0	0	0	0	0	0	0	0	0	29.4725	4.74006	0	0	0	0	0	0	0	0	0	0	0	0	0	0
NW_001845093.1 211000022279559	5189	5.12623	8.15186	0	0	0	0	0	0	0	0	0	0	0	0	0	0	1.59954	0	0	0	0	0	0	0	0	0	0	0	0	0	0	0	1.75371	0.289073	0	0	0	0	0	0	0	0	0	0	0	0	0	0
NW_001845094.1 211000022278960	5182	11.675	22.0571	0	0	0	0	0	0	0	0	0	0	0	0	0	0	0.270166	0	0	0	0	0	0	0	0	0	0	0	0	0	0	0	0	0	0	0	0	0	0	0	0	0	0	0	0	0	0	0
NW_001845095.1 211000022280459	5098	35.7984	0	0	0	0	0	0	0	0	0	0	0	0	0	0	0	0	0	0	0	0	0	0	0	0	0	0	0	0	0	0	0	0	0	0	0	0	0	0	0	0	0	0	0	0	0	0	0
NW_001845096.1 211000022280720	5061	41.6123	0	0	0	0	0	0	0	0	0	0	0	0	0	0	0	0	0	0	0	0	0	0	0	0	0	0	0	0	0	0	0	21.6163	1.75855	0	0	0	0	0	0	0	0	0	0	0	0	0	0
NW_001845097.1 chr3CEN 211000022278712	5060	0	0	0	0	0	0	0	0	0	0	0	0	0	0	0	0	0	0	0	0	0	0	0	0	0	0	0	0	0	0	0	0	0	0	0	0	0	0	0	0	0	0	0	0	0	0	0	0
NW_001845098.1 chrX 211000022279883	5057	0.0197746	0	0	0	0	0	0	0	0	0	0	0	0	0	0	0	0	0	0	0	0	0	0	0	0	0	0	0	0	0	0	0	98.4971	0	0	0	0	0	0	0	0	0	0	0	0	0	0.810757	0
NW_001845099.1 chr2CEN 211000022280583	5026	0.0198965	0	0	0	0	0	0	0	0	0	0	0	0	0	0	0	0	0	0	0	0	0	0	0	0	0	0	0	0	0	0	0	0	0	0	0	0	0	0	0	0	0	0	0	0	0	0	0
NW_001845100.1 211000022280615	5000	4.3	0	0	0	0	0	0	0	0	0	0	0	0	0	0	0	0	0	0	0	0	0	0	0	0	0	0	0	0	0	0	0	20.26	9.94	0	0	0	0	0	0	0	0	1.3	0	0	0	0	0
NW_001845101.1 211000022280461	4996	4.94396	0	0	0	0	0	0	0	0	0	0	0	0	0	0	0	0	0	0	0	0	0	0	0	0	0	0	0	0	0	0	0	31.0849	1.48118	0	0	0	0	0	0	0	0	4.82386	0	0	0	0	0
NW_001845102.1 211000022280558	4994	90.0881	0	0	0	0	0	0	0	0	0	0	0	0	0	0	0	0	0	0	0	0	0	0	0	0	0	0	0	0	0	0	0	0	0	0	0	0	0	0	0	0	0	0	0	0	0	0	0
NW_001845103.1 chr2CEN 211000022280087	4986	1.9655	0	0	0	0	0	0	0	0	5.61572	0	0	0	0	0	0	0	0	0	0	0	0	0	0	0	0	0	0	0	0	0	0	29.8436	15.1424	0	0	0	0	0	0	1.86522	0.942639	8.02246	0.180505	0	0.581629	0	0
NW_001845104.1 211000022279928	4967	60.4188	0	0	0	0	0	0	0	0	0	0	0	0	0	0	0	0	0	0	0	0	0	0	0	0	0	0	0	0	0	0	0	15.4419	0	0	0	0	0	0	0	0	0	0	0	0	0	0	0
NW_001845105.1 211000022279913	4939	2.67261	0	0	0	0	0	0	0	0	0	0	0	0	0	0	0	0	0	0	0	0	0	0	0	0	0	0	0	0	0	0	0	0	0	0	0	0	0	0	0	0	0	0	0	0	0	0	0
NW_001845106.1 chr3CEN 211000022280589	4933	0	0	0	0	0	0	0	0	0	0	0	0	0	0	0	0	0	0	0	0	0	0	0	0	0	0	0	0	0	0	0	0	0	0	0	0	0	0	0	0	0	0	0	0	0	0	0	0
NW_001845107.1 chrX 211000022280649	4917	0.183038	0	0	0	0	0	0	0	0	0	0	0	0	0	0	0	0	0	0	0	0	0	0	0	0	0	0	0	0	0	0	0	0	0	0	0	0	0	0	0	0	0	0	0	0	0	0	0
NW_001845108.1 211000022280445	4903	1.18295	0	0	0	0	0	0	0	0	0	0	0	0	0	0	0	0	0	0	0	0	0	0	0	0	0	0	0	0	0	0	0	0	0	0	0	0	0	0	0	0	0	0	0	0	0	0	0
NW_001845109.1 211000022279453	4888	92.3691	0	0	0	0	0	0	0	0	0	0	0	0	0	0	0	0	0	0	0	0	0	0	0	0	0	0	0	0	0	0	0	0	0	0	0	0	0	0	0	0	0	0	0	0	0	0	0
NW_001845110.1 chrX 211000022280645	4879	15.9049	0	0	0	0	0	0	0	0	0	0	0	0	0	0	0	0	0	0	0	0	0	0	0	0	0	0	0	0	0	0	0	19.5737	0.30744	0	0	0	0	0	0	0	0	0	0	0	0	0	0
NW_001845111.1 211000022280233	4865	1.66495	0	0	0	0	0	0	0	0	0	0	0	0	0	0	0	0	0	0	0	0	0	0	0	0	0	0	0	0	0	0	0	0	0	0	0	0	0	0	0	0	0	0	0	0	0	0	0
NW_001845113.1 chr3CEN 211000022280015	4820	56.3693	0	0	0	0	0	0	0	0	0	0	0	0	0	0	0	0	0	0	0	0	0	0	0	0	0	0	0	0	0	0	0	0	0	0	0	0	0	0	0	0	0	0	0	0	0	0	0
NW_001845114.1 211000022279449	4815	71.6511	0	0	0	0	0	0	0	0	0	0	0	0	0	0	0	0	0	0	0	0	0	0	0	0	0	0	0	0	0	0	0	0	0	0	0	0	0	0	0	0	0	0	0	0	0	0	0
NW_001845117.1 211000022280607	4785	0.397074	0	0	0	0	0	0	0	0	0	0	0	0	0	0	0	0	0	0	0	0	0	0	0	0	0	0	0	0	0	0	0	0	1.92268	0	0	0	0	0	0	0	0	0	0	0	0	0	0
NW_001845121.1 211000022280618	4705	11.7747	0	0	0	0	0	0	0	0	0	0	0	0	0	0	0	0	0	0	0	0	0	0	0	0	0	0	0	0	0	0	0	0	0	0	0	0	0	0	0	0	0	0	0	0	0	0	0
NW_001845122.1 chr3CEN 211000022280503	4701	0	0	0	0	0	0	0	0	0	0	0	0	0	0	0	0	0	0	0	0	0	0	0	0	0	0	0	0	0	0	0	0	0	0	0	0	0	0	0	0	0	0	0	0	0	0	0	0
NW_001845126.1 211000022280050	4608	53.3637	0	0	0	0	0	0	0	0	0	0	0	0	0	0	0	0	0	0	0	0	0	0	0	0	0	0	0	0	0	0	0	0	0	0	0	0	0	0	0	0	0	0	0	0	0	0	0
NW_001845128.1 chr2CEN 211000022280652	4581	6.65793	0.807684	0.109146	0	0	0	0	0	0	0	0	0	0	0	0	0	5.98123	0	0	0	0	0	0	0	0	0	0	0	0	0	0	0	69.8537	0	0	0	0	0	0	0	0	0	0	0	0	0	0	0
NW_001845129.1 chr2CEN 211000022279344	4573	98.6223	1.37765	0	0	0	0	0	0	0	0	0	0	0	0	0	0	0	0	0	0	0	0	0	0	0	0	0	0	0	0	0	0	0	0	0	0	0	0	0	0	0	0	0	0	0	0	0	0
NW_001845130.1 chrX; Y 211000022279701	4553	1.09818	0	0	0	0	0	0	0	0	0	0	0	0	0	0	0	0	0	0	0	0	0	0	0	0	0	0	0	0	0	0	0	88.0518	0	0	0	0	0	0	0	0	0	0	0	0	0	0	0
NW_001845132.1 chrX 211000022279705	4515	0.0221484	0	0	0	0	0	0	0	0	0	0	0	0	0	0	0	0	0	0	0	0	0	0	0	0	0	0	0	0	0	0	0	78.0952	1.57254	0	0	0	0	0	0	0	0	0	0	0	0	0.908084	0
NW_001845133.1 211000022280457	4471	0.49206	0	0	0	0	0	0	0	0	0	0	0	0	0	0	0	0	0	0	0	0	0	0	0	0	0	0	0	0	0	0	0	0	0	0	0	0	0	0	0	0	0	0	0	0	0	0	0
NW_001845134.1 chr3CEN 211000022278926	4465	55.9239	0	0	0	0	0	0	0	0	0	0	0	0	0	0	0	0	0	0	0	0	0	0	0	0	0	0	0	0	0	0	0	0	0	0	0	0	0	0	0	0	0	0	0	0	0	0	0
NW_001845135.1 211000022280743	4452	1.46002	0	0	0	0	0	0	0	0	0	0	0	0	0	0	0	0	0	0	0	0	0	0	0	0	0	0	0	0	0	0	0	39.398	0	0	0	0	0	0	0	0	0	0	0	0	0	0	0
NW_001845137.1 chr3CEN 211000022279389	4436	9.28765	0	0	0	0	0	0	0	0	0	0	0	0	0	0	0	0	0	0	0	0	0	0	0	0	0	0	0	0	0	0	0	0	3.11091	0	0	0	0	0	0	0	0	0	0	0	0	0	0
NW_001845138.1 chr3CEN 211000022278765	4400	0	0	0	0	0	0	0	0	0	0	0	0	0	0	0	0	0	0	0	0	0	0	0	0	0	0	0	0	0	0	0	0	0	0	0	0	0	0	0	0	0	0	0	0	0	0	0	0
NW_001845140.1 chrX 211000022280624	4395	100	0	0	0	0	0	0	0	0	0	0	0	0	0	0	0	0	0	0	0	0	0	0	0	0	0	0	0	0	0	0	0	0	0	0	0	0	0	0	0	0	0	0	0	0	0	0	0
NW_001845142.1 chr3CEN 211000022279463	4381	0.136955	0	0	0	0	0	0	0	0	0	0	0	0	0	0	0	0	0	0	0	0	0	0	0	0	0	0	0	0	0	0	0	0	0	0	0	0	0	0	0	0	0	0	0	0	0	0	0
NW_001845143.1 chr3CEN 211000022280128	4378	0.479671	0	0	0	0	0	0	0	0	0	0	0	0	0	0	0	0	0	0	0	0	0	0	0	0	0	0	0	0	0	0	0	0	0	0	0	0	0	0	0	0	0	0	0	0	0	0	0
NW_001845144.1 211000022279091	4377	47.8638	0	0	0	0	0	0	0	0	0	0	0	0	0	0	0	0	0	0	0	0	0	0	0	0	0	0	0	0	0	0	0	23.0523	0	0	0	0	0	0	0	0	0	0	0	0	0	0	0
NW_001845145.1 211000022279396	4370	1.25858	0	0	0	0	0	0	0	0	0	0	0	0	0	0	0	0	0	0	0	0	0	0	0	0	0	0	0	0	0	0	0	57.5057	0.663616	0	0	0	0	0	0	0	0	0	0	0	0	0	0
NW_001845147.1 211000022279940	4361	16.1889	0	0	0	0	0	0	0	0	0	0	0	0	0	0	0	0	0	0	0	0	0	0	0	0	0	0	0	0	0	0	0	0	0	0	0	0	0	0	0	0	0	0	0	0	0	0	0
NW_001845148.1 211000022280516	4336	25.8764	0	0	0	0	0	0	0	0	0	0	0	0	0	0	0	0	0	0	0	0	0	0	0	0	0	0	0	0	0	0	0	16.9972	7.77214	0	0	0	0	0	0	0	0	0	0	0	0	0	0
NW_001845151.1 211000022279887	4310	0.719258	0	0	0	0	0	0	0	0	0	0	0	0	0	0	0	0	0	0	0	0	0	0	0	0	0	0	0	0	0	0	0	9.16473	3.57309	0	0	0	0	0	0	0	0	3.59629	0	0	0	0	0
NW_001845150.1 211000022280671	4310	0.348028	0	0	0	0	0	0	0	0	0	0	0	0	0	0	0	0	0	0	0	0	0	0	0	0	0	0	0	0	0	0	0	0.812065	0	0	0	0	0	0	0	0	0	0	0	0	0	0	0
NW_001845152.1 211000022280283	4305	30.6388	0	0	0	0	0	0	0	0	0	0	0	0	0	0	0	0	0	0	0	0	0	0	0	0	0	0	0	0	0	0	0	36.957	12.381	0	0	0	0	0	0	0	0	0	0	0	0	0	0
NW_001845153.1 211000022278723	4295	31.9441	0	0	0	0	0	0	0	0	0	0	0	0	0	0	0	0	0	0	0	0	0	0	0	0	0	0	0	0	0	0	0	0	10.2445	0	0	0	0	0	0	0.232829	0	0	0	0	0	0	0
NW_001845154.1 chr3CEN 211000022280473	4289	0.0233155	22.3362	0	0	0	0	0	0	0	0	0	0	0	0	0	0	0	0	0	0	0	0	0	0	0	0	0	0	0	0.0466309	0	0	10.9816	3.03101	0	0	0	0	0	0	0	0	0	0	0	0	0	0
NW_001845155.1 chr3CEN 211000022280202	4273	0	0	0	0	0	0	0	0	0	0	0	0	0	0	0	0	0	0	0	0	0	0	0	0	0	0	0	0	0	0	0	0	0	0	0	0	0	0	0	0	0	0	0	0	0	0	0	0
NW_001845156.1 211000022279855	4272	6.36704	0	0	0	0	0	0	0	0	0	0	0	0	0	0	0	0	0	0	0	0	0	0	0	0	0	0	0	0	0	0	0	0	22.0506	0	0	0	0	0	0	11.985	0	0	0	0	0	0	0
NW_001845157.1 211000022280068	4256	5.14568	0	0	0	0	0	0	0	0	0	0	0	0	0	0	0	0	0	0	0	0	0	0	0	0	0	0	0	0	0	0	0	0	0	0	0	0	0	0	0	0	0	0	0	0	0	0	0
NW_001845159.1 211000022280002	4231	1.3472	0	0	0	0	0	0	0	0	0	0	0	0	0	0	0	0	0	0	0	0	0	0	0	0	0	0	0	0	0	0	0	0	0	0	0	0	0	0	0	0	0	0	0	0	0	0	0
NW_001845160.1 211000022278966	4225	0.213018	0	0	0.0236686	0	0	0	0	0.781065	8.8284	0	0	0	0	0	0.0236686	0.331361	0	0	0	0	0	0	0	0	0	0	0	0	0	0	0	0	0	0	0	0	0	0	0	0	0	8.85207	0	0	0	0	0
NW_001845161.1 chrX; Y 211000022279667	4222	79.2989	20.7011	0	0	0	0	0	0	0	0	0	0	0	0	0	0	0	0	0	0	0	0	0	0	0	0	0	0	0	0	0	0	0	0	0	0	0	0	0	0	0	0	0	0	0	0	0	0
NW_001845162.1 chr2CEN 211000022278089	4222	28.4699	0	0	0	0	0	0	0	0	0	0	0	0	0	0	0	0	0	0	0	0	0	0	0	0	0	0	0	0	0	0	0	14.235	0	0	0	0	0	0	0	0	0	0	0	0	0	0	0
NW_001845163.1 211000022280762	4202	23.7744	49.9762	0	0	0	0	0	0	0	0	0	0	0	0	0	0	0.809139	0	0	0	0	0	0	0	0	0	0	0	0	0	0	1.2613	14.8501	0	0	0	0	0	0	0	0	0	0	0	0	0	0	0
NW_001845164.1 chrY 211000022280494	4197	22.6114	36.0257	0	0	0	0	0	0	0	0	0	0	0	0	0	0	6.9097	0	0	0	0	0	0	0	0	0	0	0	0	0	0	2.12056	0	0	0	0	0	0	0	0	0	0	0	0	0	0	0	0
NW_001845165.1 211000022279052	4188	5.73066	0	0	0	0	0	0	0	0	0	0	0	0	0	0	0	0	0	0	0	0	0	0	0	0	0	0	0	0	0	0	0	0	10.1003	0	0	0	0	0	0	0	0	0	0	0	0	0	0
NW_001845166.1 211000022278351	4183	93.378	0	0	0	0	0	0	0	0	0	0	0	0	0	0	0	0	0	0	0	0	0	0	0	0	0	0	0	0	0	0	0	0	0	0	0	0	0	0	0	0	0	0	0	0	0	0	0
NW_001845167.1 chr3CEN 211000022280508	4182	0.430416	0	0	0	0	0	0	0	0	0	0	0	0	0	0	0	0	0	0	0	0	0	0	0	0	0	0	0	0	0	0	0	0	0	0	0	0	0	0	0	0	0	0	0	0	0	0	0
NW_001845168.1 211000022278372	4163	93.13	0	0	0	0	0	0	0	0	0	0	0	0	0	0	0	0	0	0	0	0	0	0	0	0	0	0	0	0	0	0	0	0	0	0	0	0	0	0	0	0	0	0	0	0	0	0	0
NW_001845169.1 chr3CEN 211000022280653	4150	1.18072	0	0	0	0	0	0	0	0	0	0	0	0	0	0	0	0	0	0	0	0	0	0	0	0	0	0	0	0	0	0	0	8.72289	7.03614	0	0	0	0	0	0	0	0	0	0	0	0	0	0
NW_001845170.1 chr3CEN 211000022280560	4135	96.4692	0	0	0	0	0	0	0	0	0	0	0	0	0	0	0	0	0	0	0	0	0	0	0	0	0	0	0	0	0	0	0	0	0	0	0	0	0	0	0	0	0	0	0	0	0	0	0
NW_001845174.1 chrX 211000022280479	4085	4.9694	0	0	0	0	0	0	0	0	0	0	0	0	0	0	0	0	0	0	0	0	0	0	0	0	0	0	0	0	0	0	0	94.0514	0	0	0	0	0	0	0	0	0	0	0	0	0	0.979192	0
NW_001845175.1 chr3CEN 211000022280098	4081	17.4467	0	0	0	0	0	0	0	0	0	0	0	0	0	0	0	0	0	0	0	0	0	0	0	0	0	0	0	0	0	0	0	0	0	0	0	0	0	0	0	0	0	0	0	0	0	0	0
NW_001845177.1 chrX 211000022280016	4072	0.319253	0	0	0	0	0	0	0	0	0	0	0	0	0	0	0	0	0	0	0	0	0	0	0	0	0	0	0	0	0	0	0	50.4912	0	0	0	0	0	0	0	0	0	0	0	0	0	0	0
NW_001845178.1 chrY 211000022280504	4059	47.5487	0	0	0	0	0	0	0	0	0	0	0	0	0	0	0	0	0	0	0	0	0	0	0	0	0	0	0	0	0	0	0	10.2735	0	0	0	0	0	0	0	0	0	0	0	0	0	0	0
NW_001845180.1 211000022280110	4030	16.1042	31.8859	0	0	0	0	0	0	0	0	0	0	0	0	0	0	13.8958	0	0	0	0	0	0	0	0	0	0	0	0	0	0	0	0	0	0	0	0	0	0	0	0	0	0	0	0	0	0	0
NW_001845181.1 chrX 211000022280529	4013	95.7887	0	0	0	0	0	0	0	0	0	0	0	0	0	0	0	0	0	0	0	0	0	0	0	0	0	0	0	0	0	0	0	0	0	0	0	0	0	0	0	0	0	0	0	0	0	0	0
NW_001845182.1 chrX 211000022280539	4012	0.0249252	0	0	0	0	0	0	0	0	0	0	0	0	0	0	0	0	0	0	0	0	0	0	0	0	0	0	0	0	0	0	0	99.9751	0	0	0	0	0	0	0	0	0	0	0	0	0	0	0
NW_001845184.1 211000022280448	4006	0.0499251	0	0	0	0	0	0	0	0	0	0	0	0	0	0	0	0	0	0	0	0	0	0	0	0	0	0	0	0	0	0	0	16.7748	0	0	0	0	0.274588	0	0	0	0	0	0	0	0	0.649026	0
NW_001845185.1 211000022280623	3991	2.10474	0	0	0	0	0	0	0	0	0	0	0	0	0	0	0	0	0	0	0	0	0	0	0	0	0	0	0	0	0	0	0	4.83588	0	0	0	0	0	0	0	0	0	0	0	0	0	0	0
NW_001845186.1 chrX 211000022279731	3984	5.44679	0	0	0	0	0	0	0	0	0	0	0	0	0	0	0	0	0	0	0	0	0	0	0	0	0	0	0	0	0	0	0	83.0321	0	0	0	0	0	0	0	0	0	0	0	0	0	0	0
NW_001845187.1 chr3CEN 211000022280446	3970	0.352645	0	0	0	0	0	0	0	0	0	0	0	0	0	0	0	0	0	0	0	0	0	0	0	0	0	0	0	0	0	0	0	6.90176	5.44081	0	0	0	0	0	0	0.2267	0	0	0	0	0	0	0
NW_001845188.1 211000022280305	3964	29.6922	0	0	0	0	0	0	0	0	0	0	0	0	0	0	0	0	0	0	0	0	0	0	0	0	0	0	0	0	0	0	0	0	0	0	0	0	0	0	0	0	0	0	0	0	0	0	0
NW_001845189.1 211000022280684	3960	1.11111	0	0	0	0	0	0	0	0	0	0	0	0	0	0	0	0	0	0	0	0	0	0	0	0	0	0	0	0	0	0	0	91.6667	0.0252525	0	0	0	0	0	0	0	0	0	0	0	0	0	0
NW_001845190.1 211000022278675	3950	0.278481	4.05063	0.253165	0.0506329	0	0	0	0	0	0	0	0	0	0	0	0	8.1519	0	0	0	0	0	0	0	0	0	0	0	0	0	0	0	28.1266	1.64557	0	0	0	0	0	0	0	0	0	0	0	0	0	0
NW_001845192.1 chrX 211000022280603	3941	0.0507485	0	0	0	0	0	0	0	0	0	0	0	0	0	0	0	0	0	0	0	0	0	0	0	0	0	0	0	0	0	0	0	0	0	0	0	0	0	0	0	0	0	0	0	0	0	0	0
NW_001845193.1 211000022280032	3932	19.8372	0	0	0	0	0	0	0	0	0	0	0	0	0	0	0	0	0	0	0	0	0	0	0	0	0	0	0	0	0	0	0	0	0	0	0	0	0	0	0	0	0	0	0	0	0	0	0
NW_001845194.1 chrX 211000022279673	3926	0.560367	0	0	0	0	0	0	0	0	0	0	0	0	0	0	0	0	0	0	0	0	0	0	0	0	0	0	0	0	0	0	0	86.4493	0.356597	0	0	0	0	0	0	0	0	0	0	0	0	0	0
NW_001845195.1 211000022278100	3924	60.8818	0	0	0	0	0	0	0	0	0	0	0	0	0	0	0	0	0	0	0	0	0	0	0	0	0	0	0	0	0	0	0	21.6871	0	0	0	0	0	0	0	0	0	0	0	0	0	0	0
NW_001845196.1 chrX 211000022280439	3921	0	0	0	0	0	0	0	0	0	0	0	0	0	0	0	0	0	0	0	0	0	0	0	0	0	0	0	0	0	0	0	0	0	0	0	0	0	0	0	0	0	0	0	0	0	0	0	0
NW_001845198.1 chrX 211000022280593	3913	0.0255558	0	0	0	0	0	0	0	0	0	0	0	0	0	0	0	0	0	0	0	0	0	0	0	0	0	0	0	0	0	0	0	27.7792	0	0	0	0	0	0	0	0	0	0	0	0	0	0	0
NW_001845197.1 chr3CEN 211000022279372	3913	0	0	0	0	0	0	0	0	0	0	0	0	0	0	0	0	0	0	0	0	0	0	0	0	0	0	0	0	0	0	0	0	0	0	0	0	0	0	0	0	0	0	0	0	0	0	0	0
NW_001845199.1 211000022280703	3906	59.6774	5.06912	0	0	0	0	0	0	0	0	0	0	0	0	0	0	0	1.99693	0	0	0	0	0	0	0.0512033	0	0	0	0	0	0	0	3.0722	4.24987	0	0	0	0	0	0	0.998464	0	0	0	0	0	0	0
NW_001845202.1 211000022279750	3871	8.1891	18.9615	0	0	0	0	0	0	0	0	0	0	0	0	0	0	0	0	0	0	0	0	0	0	0	0	0	0	0	0.852493	0	0	61.1987	0.103332	0	0	0	0	0	0	0	0	0	0	0	0	0	0
NW_001845203.1 211000022278945	3864	0.0258799	0	0	0	0	0	0	0	0	0	0	0	0	0	0	0	0	0	0	0	0	0	0	0	0	0	0	0	0	0	0	0	0	0	0	0	0	0	0	0	0	0	0	0	0	0	0	0
NW_001845204.1 211000022279675	3858	95.9305	0	0	0	0	0	0	0	0	0	0	0	0	0	0	0	0	0	0	0	0	0	0	0	0	0	0	0	0	0	0	0	0	0	0	0	0	0	0	0	0	0	0	0	0	0	0	0
NW_001845207.1 chr3CEN 211000022280498	3818	0.497643	0	0	0	0	0	0	0	0	0	0	0	0	0	0	0	0	0	0	0	0	0	0	0	0	0	0	0	0	0	0	0	0	0	0	0	0	0	0	0	0	0	0	0	0	0	0	0
NW_001845208.1 211000022279243	3807	6.67192	0	0	0	0	0	0	0	0	0	0	0	0	0	0	0	0	0	0	0	0	0	0	0	0	0	0	0	0	0	0	0	0	0	0	0	0	0	0	0	0	0	0	0	0	0	0	0
NW_001845210.1 211000022278195	3806	29.5323	5.59643	3.10037	0	0	0	0	0	0	10.5623	0	0	0	0	0	0	0	0	0	0	0	0	0	0.0262743	0	0	0	0	0	0	0	0	0.630583	0	0	0	0	0	0	0	0	0	3.02154	0	0	0	0	0
NW_001845209.1 chr3CEN 211000022279743	3806	0	0	0	0	0	0	0	0	0	0	0	0	0	0	0	0	0	0	0	0	0	0	0	0	0	0	0	0	0	0	0	0	0	0	0	0	0	0	0	0	0	0	0	0	0	0	0	0
NW_001845212.1 chrX 211000022280629	3775	0.0264901	0	0	0	0	0	0	0	0	0	0	0	0	0	0	0	0	0	0	0	0	0	0	0	0	0	0	0	0	0	0	0	98.8874	0	0	0	0	0	0	0	0	0	0	0	0	0	1.08609	0
NW_001845214.1 211000022280471	3755	13.715	0	0	0	0	0	0	0	0	0	0	0	0	0	0	0	0	0	0	0	0	0	0	0	0	0	0	0	0	0	0	0	0	6.60453	0	0	0	0	0	0	0	0	0	0	0	0	0	0
NW_001845215.1 chrX 211000022280625	3745	0.0267023	0	0	0	0	0	0	0	0	0	0	0	0	0	0	0	0	0	0	0	0	0	0	0	0	0	0	0	0	0	0	0	99.0654	0	0	0	0	0	0	0	0	0	0	0	0	0	0	0
NW_001845216.1 chr3CEN 211000022280551	3737	0.214075	0	0	0	0	0	0	0	0	0	0	0	0	0	0	0	0	0	0	0	0	0	0	0	0	0	0	0	0	0	0	0	0	0	0	0	0	0	0	0	0	0	0	0	0	0	0	0
NW_001845217.1 chrX 211000022280495	3730	0.0268097	0	0	0	0	0	0	0	0	0	0	0	0	0	0	0	0	0	0	0	0	0	0	0	0	0	0	0	0	0	0	0	57.4799	0.375335	0	0	0	0	0	0	0	0	0	0	0	0	0	0
NW_001845218.1 211000022280455	3717	0.484262	0	0	0	0	0	0	0	0	0	0	0	0	0	0	0	0	0	0	0	0	0	0	0	0	0	0	0	0	0	0	0	0	0	0	0	0	0	0	0	0	0	0	0	0	0	0	0
NW_001845219.1 211000022279477	3716	52.6103	0	0	0	0	0	0	0	0	0	0	0	0	0	0	0	0	0	0	0	0	0	0	0	0	0	0	0	0	0	0	0	45.4252	0	0	0	0	0	0	0	0	0	0	0	0	0	0	0
NW_001845220.1 chrY 211000022280481	3713	15.1899	49.1786	0	0	0	0	0	0	0	0	0	0	0	0	0	0	10.0458	0	0	0	0	0	0	0	0	0	0	0	0	0	0	5.11716	0	0	0	0	0	0	0	0	0	0	0	0	0	0	0	0
NW_001845222.1 211000022278697	3708	0.566343	0	0	0	0	0	0	0	0	0	0	0	0	0	0	0	0	0	0	0	0	0	0	0	0	0	0	0	0	0	0	0	10.4908	0	0	0	0	0	0	0	0	0	0	0	0	0	0	0
NW_001845225.1 211000022278602	3681	83.7816	0	0	0	0	0	0	0	0	0	0	0	0	0	0	0	0	0	0	0	0	0	0	0	0	0	0	0	0	0	0	0	0	0	0	0	0	0	0	0	0	0	0	0	0	0	0	0
NW_001845226.1 211000022280606	3660	1.03825	14.0984	0	0	0	0	0	0	0	0	0	0	0	0	0	0	17.0492	0	0	0	0	0	0	0	0	0	0	0	0	0	0	0	1.01093	0.710383	0	0	0	0	0	0	0	0	0	0	0	0	0	0
NW_001845227.1 211000022278392	3650	3.53425	0	0	0	0	0	0	0	0	0	0	0	0	0	0	0	0	0	0	0	0	0	0	0	0	0	0	0	0	0	0	0	0	0	0	0	0	0	0	0	0	0	0	0	0	0	0	0
NW_001845228.1 211000022279844	3649	0.0822143	0	0	0	0	0	0	0	0	0	0	0	0	0	0	0	0	0	0	0	0	0	0	0	0	0	0	0	0	0	0	0	0	0	0	0	0	0	0	0	0	0	0	0	0	0	0	0
NW_001845229.1 chr3CEN 211000022278611	3648	0	0	0	0	0	0	0	0	0	0	0	0	0	0	0	0	0	0	0	0	0	0	0	0	0	0	0	0	0	0	0	0	0	0	0	0	0	0	0	0	0	0	0	0	0	0	0	0
NW_001845230.1 211000022280565	3646	31.2946	0	0	0	0	0	0	0	0	0	0	0	0	0	0	0	0	0	0	0	0	0	0	0	0	0	0	0	0	0	0	0	0	0	0	0	0	0	0	0	0	0	0	0	0	0	0	0
NW_001845232.1 211000022280463	3638	0.192413	16.9874	0	0	0	0	0	0	0	10.7752	0	0	0	0	0	0	2.4464	0	0	0	0	0	0	0	0	0	0	0	0	0	0	0	26.6355	0.109951	0	0	0	0	0	0	0	0	10.4453	0	0	0	0	0
NW_001845234.1 211000022280026	3622	7.23357	31.005	0	0	0	0	0	0	0	0	0	0	0	0	0	0	0	0	0	0	0	0	0	0	0	0	0	0	0	0	0	0	1.79459	0.248482	0	0	0	0	0	0	0	0	0	0	0	0	0	0
NW_001845233.1 chr3CEN 211000022279370	3622	0.138045	0	0	0	0	0	0	0	0	0	0	0	0	0	0	0	0	0	0	0	0	0	0	0	0	0	0	0	0	0	0	0	0	0	0	0	0	0	0	0	0	0	0	0	0	0	0	0
NW_001845236.1 211000022280522	3603	2.71996	0	0	0	0	0	0	0	0	0	0	0	0	0	0	0	0	0	0	0	0	0	0	0	0	0	0	0	0	0	0	0	0	6.5501	0	0	0	0	0	0	3.19178	0	0	0	0	0	0	0
NW_001845235.1 chrX 211000022280620	3603	0.471829	0	0	0	0	0	0	0	0	0	0	0	0	0	0	0	0	0	0	0	0	0	0	0	0	0	0	0	0	0	0	0	99.5282	0	0	0	0	0	0	0	0	0	0	0	0	0	0	0
NW_001845237.1 chrX 211000022280578	3602	0.249861	0	0	0	0	0	0	0	0	0	0	0	0	0	0	0	0	0	0	0	0	0	0	0	0	0	0	0	0	0	0	0	78.7618	0	0	0	0	0	0	0	0	0	0	0	0	0	0.0277624	0.0832871
NW_001845238.1 211000022280562	3593	1.33593	0	0	0	0	0	0	0	0	0	0	0	0	0	0	0	0	0	0	0	0	0	0	0	0	0	0	0	0	0	0	0	6.90231	0	0	0	0	0	0	0	0	0	0	0	0	0	0	0
NW_001845239.1 chrX 211000022280470	3582	0	0	0	0	0	0	0	0	0	0	0	0	0	0	0	0	0	0	0	0	0	0	0	0	0	0	0	0	0	0	0	0	0	0	0	0	0	0	0	0	0	0	0	0	0	0	0	0
NW_001845240.1 chr3CEN 211000022280654	3574	0.0279799	0	0	0	0	0	0	0	0	0	0	0	0	0	0	0	0	0	0	0	0	0	0	0	0	0	0	0	0	0	0	0	0	0	0	0	0	0	0	0	0	0	0	0	0	0	0	0
NW_001845242.1 211000022279961	3557	0.281136	0	0	0	0	0	0	0	0	0	0	0	0	0	0	0	0	0	0	0	0	0	0	0	0	0	0	0	0	0	0	0	14.3942	25.3866	0	0	0	0	0	0	0	0	0	0	0	0	0	0
NW_001845243.1 211000022280525	3554	1.35059	0	0	0	0	0	0	0	0	0	0	0	0	0	0	0	0	0	0	0	0	0	0	0	0	0	0	0	0	0	0	0	68.852	0	0	0	0	0	0	0	0.196961	2.75746	2.58863	0	0	0	0	0
NW_001845246.1 211000022278396	3553	10.4982	0	0	0	0	0	0	0	0	0	0	0	0	0	0	0	0	0	0	0	0	0	0	0	0	0	0	0	0	0	0	0	0	13.7067	0	0	0	0	0	0	1.32283	0	0	0	0	0	0	0
NW_001845244.1 chrX 211000022279730	3553	0.0562905	0	0	0	0	0	0	0	0	0	0	0	0	0	0	0	0	0	0	0	0	0	0	0	0	0	0	0	0	0	0	0	0	0	0	0	0	0	0	0	0	0	0	0	0	0	0	0
NW_001845245.1 chr3CEN 211000022280127	3553	0.365888	0	0	0	0	0	0	0	0	0	0	0	0	0	0	0	0	0	0	0	0	0	0	0	0	0	0	0	0	0	0	0	0	0	0	0	0	0	0	0	0	0	0	0	0	0	0	0
NW_001845248.1 chrY 211000022278601	3537	9.44303	0	0	0	0	0	0	0	0	0	0	0	0	0	0	0	0	0	0	0	0	0	0	0	0	0	0	0	0	0	0	0	0	0	0	0	0	0	0	0	0	0	0	0	0	0	0	0
NW_001845250.1 chrX; Y 211000022279945	3527	75.078	0	0	0	0	0	0	0	0	0	0	0	0	0	0	0	0	0	0	0	0	0	0	0	0	0	0	0	0	0	0	0	0	0	0	0	0	0	0	0	0	0	0	0	0	0	0	0
NW_001845249.1 211000022280692	3527	100	0	0	0	0	0	0	0	0	0	0	0	0	0	0	0	0	0	0	0	0	0	0	0	0	0	0	0	0	0	0	0	0	0	0	0	0	0	0	0	0	0	0	0	0	0	0	0
NW_001845252.1 chrX 211000022278896	3523	100	0	0	0	0	0	0	0	0	0	0	0	0	0	0	0	0	0	0	0	0	0	0	0	0	0	0	0	0	0	0	0	0	0	0	0	0	0	0	0	0	0	0	0	0	0	0	0
NW_001845253.1 211000022280156	3519	72.7479	0	0	0	0	0	0	0	0	0	0	0	0	0	0	0	0	0	0	0	0	0	0	0	0	0	0	0	0	0	0	0	0	0	0	0	0	0	0	0	0	0	0	0	0	0	0	0
NW_001845254.1 chr3CEN 211000022279613	3503	12.4465	0	0	0	0	0	0	0	0	0	0	0	0	0	0	0	0	0	0	0	0	0	0	0	0	0	0	0	0	0	0	0	0.028547	2.3694	0	0	0	0	0	0	0	0	0	0	0	0	0	0
NW_001845255.1 chrY 211000022279030	3502	4.96859	0	0	0	0	0	0	0	0	0	0	0	0	0	0	0	0	0	0	0	0	0	0	0	0	0	0	0	0	0	0	0	93.8892	0	0	0	0	0	0	0	0	0	0	0	0	0	0	0
NW_001845256.1 chrY 211000022279468	3499	3.65819	0	0	0	0	0	0	0	0	0	0	0	0	0	0	0	0	0	0	0	0	0	0	0	0	0	0	0	0	0	0	0	0	1.48614	0	0	0	0	0	0	0	0	0	0	0	0	0	0
NW_001845258.1 chrX 211000022280668	3498	0	0	0	0	0	0	0	0	0	0	0	0	0	0	0	0	0	0	0	0	0	0	0	0	0	0	0	0	0	0	0	0	0	0	0	0	0	0	0	0	0	0	0	0	0	0	0	0
NW_001845259.1 211000022279229	3490	0.0286533	0	0	0	0	0	0	0	0	0	0	0	0	0	0	0	0	0	0	0	0	0	0	0	0	0	0	0	0	0	0	0	99.9713	0	0	0	0	0	0	0	0	0	0	0	0	0	0	0
NW_001845260.1 chrX 211000022279499	3478	100	0	0	0	0	0	0	0	0	0	0	0	0	0	0	0	0	0	0	0	0	0	0	0	0	0	0	0	0	0	0	0	0	0	0	0	0	0	0	0	0	0	0	0	0	0	0	0
NW_001845261.1 211000022278768	3477	29.9684	0	0	0	0	0	0	0	0	0	0	0	0	0	0	0	0	0	0	0	0	0	0	0	0	0	0	0	0	0	0	0	40.1208	0	0	0	0	0	0	0	0	0	0	0	0	0	0	0
NW_001845263.1 chrX 211000022280597	3473	0.0575871	0	0	0	0	0	0	0	0	0	0	0	0	0	0	0	0	0	0	0	0	0	0	0	0	0	0	0	0	0	0	0	99.9424	0	0	0	0	0	0	0	0	0	0	0	0	0	0	0
NW_001845264.1 211000022279812	3466	10.2712	0	0	0	0	0	0	0	0	0	0	0	0	0	0	0	0	0	0	0	0	0	0	0	0	0	0	0	0	0	0	0	0	0	0	0	0	0	0	0	0	0	0	0	0	0	0	0
NW_001845265.1 211000022278203	3463	32.3708	0	0	0	0	0	0	0	0	0	0	0	0	0	0	0	0	0	0	0	0	0	0	0	0	0	0	0	0	0	0	0	0	0	0	0	0	0	0	0	0	0	0	0	0	0	0	0
NW_001845266.1 211000022278312	3458	36.5529	0	0	0	0	0	0	0	0	0	0	0	0	0	0	0	0	0	0	0	0	0	0	0	0	0	0	0	0	0	0	0	58.3285	0	0	0	0	0	0	0	0	0	0	0	0	0	0	0
NW_001845268.1 211000022279431	3434	92.7199	0	0	0	0	0	0	0	0	0	0	0	0	0	0	0	0	0	0	0	0	0	0	0	0	0	0	0	0	0	0	0	0	0	0	0	0	0	0	0	0	0	0	0	0	0	0	0
NW_001845271.1 chr3CEN 211000022280533	3402	0.323339	0	0	0	0	0	0	0	0	0	0	0	0	0	0	0	0	0	0	0	0	0	0	0	0	0	0	0	0	0	0	0	0	0	0	0	0	0	0	0	0	0	0	0	0	0	0	0
NW_001845272.1 211000022280335	3396	80.9776	0	0	0	0	0	0	0	0	0	0	0	0	0	0	0	0	0	0	0	0	0	0	0	0	0	0	0	0	0	0	0	0	0	0	0	0	0	0	0	0	0	0	0	0	0	0	0
NW_001845274.1 211000022280566	3389	17.6158	0	0	0	0	0	0	0	0	0	0	0	0	0	0	0	0	0	0	0	0	0	0	0	0	0	0	0	0	0	0	0	0	0	0	0	0	0	0	0	0	0	0	0	0	0	0	0
NW_001845275.1 211000022280556	3386	0	0	0	0	0	0	0	0	0	0	0	0	0	0	0	0	0	0	0	0	0	0	0	0	0	0	0	0	0	0	0	0	0	0	0	0	0	0	0	0	0	0	0	0	0	0	0	0
NW_001845276.1 chrY 211000022278795	3375	0.82963	0	0	0	0	0	0	0	0	0	0	0	0	0	0	0	0	0	0	0	0	0	0	0	0	0	0	0	0	0	0	0	0	0	0	0	0	0	0	0	0	0	0	0	0	0	0	0
NW_001845277.1 chrY 211000022279951	3374	16.1529	0	0	0	0	0	0	0	0	0	0	0	0	0	0	0	0	0	0	0	0	0	0	0	0	0	0	0	0	0	0	0	7.52816	0	0	0	0	0	0	0	0	0	0	0	0	0	0	0
NW_001845278.1 211000022279877	3373	0.0296472	0	0	0	0	0	0	0	0	0	0	0	0	0	0	0	0	0	0	0	0	0	0	0	0	0	0	0	0	0	0	0	0	0	0	0	0	0	0	0	0	0	0	0	0	0	0	0
NW_001845281.1 211000022280554	3365	1.63447	0	0	0	0	0	0	0	0	0	0	0	0	0	0	0	0	0	0	0	0	0	0	0	0	0	0	0	0	0	0	0	0	0	0	0	0	0	0	0	0	0	0	0	0	0	0	0
NW_001845283.1 211000022280295	3348	0	0	0	0	0	0	0	0	0	0	0	0	0	0	0	0	0	0	0	0	0	0	0	0	0	0	0	0	0	0	0	0	0	0	0	0	0	0	0	0	0	0	0	0	0	0	0	0
NW_001845284.1 chrX 211000022279188	3347	3.16702	0	0	0	0	0	0	0	0	0	0	0	0	0	0	0	0	0	0	0	0	0	0	0	0	0	0	0	0	0	0	0	26.6806	0.0896325	0	0	0	0	0	0	0	0	0	0	0	0	1.22498	0
NW_001845285.1 chrY 211000022280483	3341	42.622	0	0	0	0	0	0	0	0	0	0	0	0	0	0	0	0	0	0	0	0	0	0	0	0	0	0	0	0	0	0	0	16.3424	0	0	0	0	0	0	0	0	0	0	0	0	0	0	0
NW_001845287.1 211000022280570	3313	0	0	0	0	0	0	0	0	0	0	0	0	0	0	0	0	0	0	0	0	0	0	0	0	0	0	0	0	0	0	0	0	0	0	0	0	0	0	0	0	0	0	0	0	0	0	0	0
NW_001845288.1 211000022280595	3308	0.0604595	0	0	0	0	0	0	0	0	0	0	0	0	0	0	0	0	0	0	0	0	0	0	0	0	0	0	0	0	0	0	0	0.0302297	0	0	0	0	0	0	0	0	0	0	0	0	0	0	0
NW_001845289.1 chr3CEN 211000022280564	3302	0	0	0	0	0	0	0	0	0	0	0	0	0	0	0	0	0	0	0	0	0	0	0	0	0	0	0	0	0	0	0	0	0	0	0	0	0	0	0	0	0	0	0	0	0	0	0	0
NW_001845290.1 211000022280255	3299	27.7963	0	0	0	0	0	0	0	0	0	0	0	0	0	0	0	0	0	0	0	0	0	0	0	0	0	0	0	0	0	0	0	46.2261	2.45529	0	0	0	0	0	0	0	0	0	0	0	0	0	0
NW_001845291.1 chrX 211000022279772	3290	0.0303951	0	0	0	0	0	0	0	0	0	0	0	0	0	0	0	0	0	0	0	0	0	0	0	0	0	0	0	0	0	0	0	99.9696	0	0	0	0	0	0	0	0	0	0	0	0	0	0	0
NW_001845292.1 211000022279606	3284	10.9927	0	10.1096	0	0	0	0	0	0	0	0	0	0	0	0	0	0	0	0	0	0	0	0	0	0	0	0	0	0	0	0	0	47.9294	2.64921	0	0	0	0	0	0	0	0	0	0	0	0	0	0
NW_001845293.1 chr3CEN 211000022280105	3277	0.274641	0	0	0	0	0	0	0	0	0	0	0	0	0	0	0	0	0	0	0	0	0	0	0	0	0	0	0	0	0	0	0	0	0	0	0	0	0	0	0	0	0	0	0	0	0	0	0
NW_001845294.1 chrX 211000022279497	3275	77.8321	0	0	0	0	0	0	0	0	0	0	0	0	0	0	0	0	0	0	0	0	0	0	0	0	0	0	0	0	0	0	0	0	0	0	0	0	0	0	0	0	0	0	0	0	0	0	0
NW_001845295.1 chr3CEN 211000022280524	3268	35.3121	26.071	0	0	0	0	0	0	0	0	0	0	0	0	0	0	0	0	0	0	0	0	0	0	0	0	0	0	0	0	0	0	35.8629	0	0	0	0	0	0	0	0	0	0	0	0	0	0	0
NW_001845296.1 211000022280440	3262	0.15328	24.7394	0	0	0	0	0	0	0	0	0	0	0	0	0	0	2.85101	0	0	0	0	0	0	0	0	0	0	0	0	0	0	0	0	0	0	0	0	0	0	0	0	0	0	0	0	0	0	0
NW_001845299.1 211000022280480	3259	5.61522	0	0	0	0	0	0	0	0	0	0	0	0	0	0	0	0	0	0	0	0	0	0	0	0	0	0	0	0	0	0	0	88.0945	0	0	0	0	0	0	0	0	0	0	0	0	0	0	0
NW_001845298.1 211000022280687	3259	5.03222	0	0	0	0	0	0	0	0	0	0	0	0	0	0	0	0	0	0	0	0	0	0	0	0	0	0	0	0	0	0	0	59.1899	0	0	0	0	0	0	0	0	0	0	0	0	0	0	0
NW_001845301.1 chrX 211000022278361	3254	0	0	0	0	0	0	0	0	0	0	0	0	0	0	0	0	0	0	0	0	0	0	0	0	0	0	0	0	0	0	0	0	0	0	0	0	0	0	0	0	0	0	0	0	0	0	0	0
NW_001845302.1 211000022280296	3252	0.0615006	0	0	0	0	0	0	0	0	0	0	0	0	0	0	0	0	0	0	0	0	0	0	0	0	0	0	0	0	0	0	0	0	0	0	0	0	0	0	0	0	0	0	0	0	0	0	0
NW_001845304.1 211000022280115	3234	0.0309215	0	0	0	0	0	0	0	0	0	0	0	0	0	0	0	0	0	0	0	0	0	0	0	0	0	0	0	0	0	0	0	0	0	0	0	0	0	0	0	0	0	0	0	0	0	0	0
NW_001845306.1 chr3CEN 211000022279953	3227	20.8243	0	0	0	0	0	0	0	0	0	0	0	0	0	0	0	0	0	0	0	0	0	0	0	0	0	0	0	0	0	0	0	0	0	0	0	0	0	0	0	0	0	0	0	0	0	0	0
NW_001845307.1 211000022280588	3223	0.155135	0	0	0	0	0	0	0	0	0	0	0	0	0	0	0	0	0	0	0	0	0	0	0	0	0	0	0	0	0	0	0	0	0	0	0	0	0	0	0	0	0	0	0	0	0	0	0
NW_001845309.1 211000022279982	3218	4.19515	0	0	0	0	0	0	0	0	0	0	0	0	0	0	0	0	0	0	0	0	0	0	0	0	0	0	0	0	0	0	0	6.80547	0.341827	0	0	0	0	0	0	0	0	0	0	0	0	0	0
NW_001845310.1 chrY 211000022278218	3213	26.1749	0	0	0	0	0	0	0	0	0	0	0	0	0	0	0	0	0	0	0	0	0	0	0	0	0	0	0	0	0	0	0	34.6094	1.92966	0	0	0	0	0	0	0	0	0	0	0	0	0	0
NW_001845311.1 chr3CEN 211000022280008	3209	0	0	0	0	0	0	0	0	0	0	0	0	0	0	0	0	0	0	0	0	0	0	0	0	0	0	0	0	0	0	0	0	0	0	0	0	0	0	0	0	0	0	0	0	0	0	0	0
NW_001845312.1 chrX 211000022278544	3206	64.1298	0	0	0	0	0	0	0	0	0	0	0	0	0	0	0	0	0	0	0	0	0	0	0	0	0	0	0	0	0	0	0	0	0	0	0	0	0	0	0	0	0	0	0	0	0	0	0
NW_001845315.1 chrX 211000022280669	3201	0	0	0	0	0	0	0	0	0	0	0	0	0	0	0	0	0	0	0	0	0	0	0	0	0	0	0	0	0	0	0	0	0	0	0	0	0	0	0	0	0	0	0	0	0	0	0	0
NW_001845314.1 211000022279394	3201	0.0312402	0	0	0	0	0	0	0	0	0	0	0	0	0	0	0	0	0	0	0	0	0	0	0	0	0	0	0	0	0	0	0	0	0	0	0	0	0	0	0	0	0	0	0	0	0	0	0
NW_001845316.1 chr3CEN 211000022279265	3197	0.0625586	0	0	0	0	0	0	0	0	0	0	0	0	0	0	0	0	0	0	0	0	0	0	0	0	0	0	0	0	0	0	0	33.0935	0	0	0	0	0	0	0	0	0	0	0	0	0	0	0
NW_001845317.1 211000022279284	3196	0.0312891	0	0	0	0	0	0	0	0	0	0	0	0	0	0	0	0	0	0	0	0	0	0	0	0	0	0	0	0	0	0	0	71.5269	0	0	0	0	0	0	0	0	0	0	0	0	0	0	0
NW_001845318.1 chrY 211000022280619	3195	1.87793	0	0	0	0	0	0	0	0	0	0	0	0	0	0	0	0	0	0	0	0	0	0	0	0	0	0	0	0	0	0	0	98.1221	0	0	0	0	0	0	0	0	0	0	0	0	0	0	0
NW_001845320.1 211000022280557	3190	28.7461	0	0	0	0	0	0	0	0	0	0	0	0	0	0	0	0	0	0	0	0	0	0	0	0	0	0	0	0	0	0	0	0	0	0	0	0	0	0	0	0	0	0	0	0	0	0	0
NW_001845325.1 211000022280555	3174	0.031506	0	0	0	0	0	0	0	0	0	0	0	0	0	0	0	0	0	0	0	0	0	0	0	0	0	0	0	0	0	0	0	0	0	0	0	0	0	0	0	0	0	0	0	0	0	0	0
NW_001845326.1 chrY 211000022279224	3173	97.1636	0	0	0	0	0	0	0	0	0	0	0	0	0	0	0	0	0	0	0	0	0	0	0	0	0	0	0	0	0	0	0	0	0	0	0	0	0	0	0	0	0	0	0	0	0	0	0
NW_001845327.1 211000022280456	3171	8.07316	0	0	0	0	0	0	0	0	0	0	0	0	0	0	0	0	0	0	0	0	0	0	0	0	0	0	0	0	0	0	0	23.7465	0	0	0	0	0	0	0	0	0	0	0	0	0	0	0
NW_001845328.1 211000022278219	3162	16.0658	0	0	0	0	0	0	0	0	0	0	0	0	0	0	0	0	0	0	0	0	0	0	0	0	0	0	0	0	0	0	0	0	0	0	0	0	0	0	0	0	0	0	0	0	0	0	0
NW_001845329.1 211000022278438	3159	28.8699	0	0	0	0	0	0	0	0	0	0	0	0	0	0	0	0	0	0	0	0	0	0	0	0	0	0	0	0	0	0	0	34.7262	0	0	0	0	0	0	0	0.221589	0	0	0	0	0	0	0
NW_001845330.1 chr3CEN 211000022279700	3157	0	0	0	0	0	0	0	0	0	0	0	0	0	0	0	0	0	0	0	0	0	0	0	0	0	0	0	0	0	0	0	0	0	0	0	0	0	0	0	0	0	0	0	0	0	0	0	0
NW_001845331.1 chr3CEN 211000022279868	3156	0.0633714	0	0	0	0	0	0	0	0	0	0	0	0	0	0	0	0	0	0	0	0	0	0	0	0	0	0	0	0	0	0	0	0	0	0	0	0	0	0	0	0	0	0	0	0	0	0	0
NW_001845332.1 chrY 211000022279649	3154	2.69499	0	0	0	0	0	0	0	0	0	0	0	0	0	0	0	0	0	0	0	0	0	0	0	0	0	0	0	0	0	0	0	0	0	0	0	0	0	0	0	0	0	0.887762	0	0	0	0	0
NW_001845333.1 211000022280211	3144	14.5038	0	0	0	0	0	0	0	0	0	0	0	0	0	0	0	0	0	0	0	0	0	0	0	0	0	0	0	0	0	0	0	0	0	0	0	0	0	0	0	0	0	0	0	0	0	0	0
NW_001845334.1 chrX; Y 211000022280467	3129	7.7341	0	0	0	0	0	0	0	0	0	0	0	0	0	0	0	0	0	0	0	0	0	0	0	0	0	0	0	0	0	0	0	91.0195	0	0	0	0	0	0	0	0	0	0	0	0	0	0	0
NW_001845336.1 211000022279777	3123	3.93852	0	0	0	0	0	0	0	0	0	0	0	0	0	0	0	0	0	0	0	0	0	0	0	0	0	0	0	0	0	0	0	0	0	0	0	0	0	0	0	0	0	6.4041	0	0	0	0	0
NW_001845335.1 chrX 211000022280587	3123	0	0	0	0	0	0	0	0	0	0	0	0	0	0	0	0	0	0	0	0	0	0	0	0	0	0	0	0	0	0	0	0	0	0	0	0	0	0	0	0	0	0	0	0	0	0	0	0
NW_001845337.1 chr2CEN 211000022279169	3120	7.40385	0	0	0	0	0	0	0	0	0	0	0	0	0	0	0	0	0	0	0	0	0	0	0	0	0	0	0	0	0	0	0	0	0	0	0	0	0	0	0	0	0	0	0	0	0	0	0
NW_001845338.1 chrY 211000022279186	3102	9.02643	0	0	0	0	0	0	0	0	0	0	0	0	0	0	0	0	0	0	0	0	0	0	0	0	0	0	0	0	0	0	0	75.274	6.67311	0	0	0	0	0	0	0.612508	0	0	0	0	0	0	0
NW_001845340.1 chrX 211000022280538	3100	0.0967742	0	0	0	0	0	0	0	0	0	0	0	0	0	0	0	0	0	0	0	0	0	0	0	0	0	0	0	0	0	0	0	99.9032	0	0	0	0	0	0	0	0	0	0	0	0	0	0	0
NW_001845339.1 211000022278398	3100	86.6129	0	0	0	0	0	0	0	0	0	0	0	0	0	0	0	0	0	0	0	0	0	0	0	0	0	0	0	0	0	0	0	0	0	0	0	0	0	0	0	0	0	0	0	0	0	0	0
NW_001845341.1 211000022278280	3089	100	0	0	0	0	0	0	0	0	0	0	0	0	0	0	0	0	0	0	0	0	0	0	0	0	0	0	0	0	0	0	0	0	0	0	0	0	0	0	0	0	0	0	0	0	0	0	0
NW_001845342.1 211000022280511	3085	9.69206	0	0	0	0	0	0	0	0	0	0	0	0	0	0	0	0	0	0	0	0	0	0	0	0	0	0	0	0	0	0	0	0	7.29335	0	0	0	0	0	0	0	0	0	0	0	0	0	0
NW_001845343.1 211000022278785	3080	81.0065	0	0	0	0	0	0	0	0	0	0	0	0	0	0	0	0	0	0	0	0	0	0	0	0	0	0	0	0	0	0	0	0	0	0	0	0	0	0	0	0	0	0	0	0	0	0	0
NW_001845344.1 211000022280114	3080	100	0	0	0	0	0	0	0	0	0	0	0	0	0	0	0	0	0	0	0	0	0	0	0	0	0	0	0	0	0	0	0	0	0	0	0	0	0	0	0	0	0	0	0	0	0	0	0
NW_001845345.1 chrY 211000022278895	3077	93.9552	0	0	0	0	0	0	0	0	0	0	0	0	0	0	0	0	0	0	0	0	0	0	0	0	0	0	0	0	0	0	0	0	0	0	0	0	0	0	0	0	0	0	0	0	0	0	0
NW_001845346.1 chrX 211000022279109	3076	0.0975293	0	0	0	0	0	0	0	0	0	0	0	0	0	0	0	0	0	0	0	0	0	0	0	0	0	0	0	0	0	0	0	84.7204	4.48635	0	0	0	0	0	0	0	0	0	0	0	0	1.56047	0
NW_001845348.1 211000022279179	3073	15.0993	0	0	0	0	0	0	0	0	0	0	0	0	0	0	0	0	0	0	0	0	0	0	0	0	0	0	0	0	0	0	0	0	0	0	0	0	0	0	0	0	0	0	0	0	0	0	0
NW_001845347.1 chr3CEN 211000022278164	3073	0.943703	0	0	0	0	0	0	0	0	0	0	0	0	0	0	0	0	0	0	0	0	0	0	0	0	0	0	0	0	0	0	0	0	0	0	0	0	0	0	0	0	0	0	0	0	0	0	0
NW_001845349.1 chrX 211000022280641	3065	0.0326264	0	0	0	0	0	0	0	0	0	0	0	0	0	0	0	0	0	0	0	0	0	0	0	0	0	0	0	0	0	0	0	94.3556	0	0	0	0	0	0	0	0	0	0	0	0	0	1.33768	0
NW_001845350.1 chrX 211000022280532	3059	0.0326904	0	0	0	0	0	0	0	0	0	0	0	0	0	0	0	0	0	0	0	0	0	0	0	0	0	0	0	0	0	0	0	99.9673	0	0	0	0	0	0	0	0	0	0	0	0	0	0	0
NW_001845351.1 211000022279784	3058	76.3898	0	0	0	0	0	0	0	0	0	0	0	0	0	0	0	0	0	0	0	0	0	0	0	0	0	0	0	0	0	0	0	23.6102	0	0	0	0	0	0	0	0	0	0	0	0	0	0	0
NW_001845352.1 chrY 211000022279642	3046	98.1287	0	0	0	0	0	0	0	0	0	0	0	0	0	0	0	0	0	0	0	0	0	0	0	0	0	0	0	0	0	0	0	0	0	0	0	0	0	0	0	0	0	0	0	0	0	0	0
NW_001845353.1 chr3CEN 211000022280080	3044	0.328515	0	0	0	0	0	0	0	0	0	0	0	0	0	0	0	0	0	0	0	0	0	0	0	0	0	0	0	0	0	0	0	0	0	0	0	0	0	0	0	0	0	0	0	0	0	0	0
NW_001845354.1 211000022280261	3043	43.0496	34.9326	0	0	0	0	0	0	0	0	0	0	0	0	0	0	0	0	0	0	0	0	0	0	0	0	0	0	0	0	0	0	0	0	0	0	0	0	0	0	0	0	0	0	0	0	0	0
NW_001845355.1 211000022280212	3025	0.661157	0	0	0	0	0	0	0	0	0	0	0	0	0	0	0	0	0	0	0	0	0	0	0	0	0	0	0	0	0	0	0	0	0	0	0	0	0	0	0	0	0	0	0	0	0	0	0
NW_001845356.1 chrX 211000022279460	3024	0.0661376	0	0	0	0	0	0	0	0	0	0	0	0	0	0	0	0	0	0	0	0	0	0	0	0	0	0	0	0	0	0	0	17.295	0	0	0	0	0	0	0	0	0	0	0	0	0	0	0
NW_001845357.1 chr2CEN 211000022280577	3013	0.531032	0	0	0	0	0	0	0	0	0	0	0	0	0	0	0	0	0	0	0	0	0	0	0	0	0	0	0	0	0	0	0	0	0	0	0	0	0	0	0	0	0	0	0	0	0	0	0
NW_001845358.1 chr3CEN 211000022278581	3010	0	0	0	0	0	0	0	0	0	0	0	0	0	0	0	0	0	0	0	0	0	0	0	0	0	0	0	0	0	0	0	0	0	0	0	0	0	0	0	0	0	0	0	0	0	0	0	0
NW_001845359.1 chr3CEN 211000022280093	3009	0.332336	0	0	0	0	0	0	0	0	0	0	0	0	0	0	0	0	0	0	0	0	0	0	0	0	0	0	0	0	0	0	0	0	0	0	0	0	0	0	0	0	0	0	0	0	0	0	0
NW_001845361.1 chrX 211000022279081	3002	0.666223	0	0	0	0	0	0	0	0	0	0	0	0	0	0	0	0	0	0	0	0	0	0	0	0	0	0	0	0	0	0	0	0	0	0	0	0	0	0	0	0	0	0	0	0	0	0	0
NW_001845362.1 211000022278395	2999	58.1527	0	0	0	0	0	0	0	0	0	0	0	0	0	0	0	0	0	0	0	0	0	0	0	0	0	0	0	0	0	0	0	0	0	0	0	0	0	0	0	0	0	0	0	0	0	0	0
NW_001845363.1 chrX 211000022278235	2999	0	0	0	0	0	0	0	0	0	0	0	0	0	0	0	0	0	0	0	0	0	0	0	0	0	0	0	0	0	0	0	0	0	0	0	0	0	0	0	0	0	0	0	0	0	0	0	0
NW_001845364.1 chrX 211000022280542	2996	48.6649	22.1295	0	0	0	0	0	0	0	0	0	0	0	0	0	0	0	0	0	0	0	0	0	0	0	0	0	0	0	0	0	0	0	0	0	0	0	0	0	0	0	0	0	0	0	0	0	0
NW_001845365.1 211000022278744	2991	23.671	0	0	0	0	0	0	0	0	0	0	0	0	0	0	0	0	0	0	0	0	0	0	0	0	0	0	0	0	0	0	0	0	0	0	0	0	0	0	0	0	0	0	0	0	0	0	0
NW_001845366.1 211000022278883	2984	15.4491	7.97587	0.0670241	0	0	0	0	0	0	0	0	0	0	0	0	0	0	0	0	0	0	0	0	0	0	0	0	0	0	0	0	0	52.0442	3.75335	0	0	0	0	0	0	1.37399	1.6756	4.1555	0	0	0	0	0
NW_001845367.1 211000022280086	2982	16.499	0	0	0	0	0	0	0	0	0	0	0	0	0	0	0	0	0	0	0	0	0	0	0	0	0	0	0	0	0	0	0	0	0	0	0	0	0	0	0	0	0	0	0	0	0	0	0
NW_001845368.1 211000022280260	2982	64.4534	0	0	0	0	0	0	0	0	0	0	0	0	0	0	0	0	0	0	0	0	0	0	0	0	0	0	0	0	0	0	0	0	0	0	0	0	0	0	0	0	0	0	0	0	0	0	0
NW_001845369.1 211000022279837	2971	60.5857	21.003	0	0	0	0	0	0	0	0	0	0	0	0	0	0	0	0	0	0	0	0	0	0	0	0	0	0	0	0	0	0	0	0	0	0	0	0	0	0	0	0	0	0	0	0	0	0
NW_001845370.1 chrX 211000022280584	2964	0	0	0	0	0	0	0	0	0	0	0	0	0	0	0	0	0	0	0	0	0	0	0	0	0	0	0	0	0	0	0	0	0	0	0	0	0	0	0	0	0	0	0	0	0	0	0	0
NW_001845372.1 211000022279761	2957	22.6243	0.608725	0	0	0	0	0	0	0	3.41562	0	0	0	0	0	3.14508	7.47379	0	0	0	0	0	0	21.373	0	0	0	0	0	0	0	1.42036	0	0	0	0	0	0	0	0	0	0	0	0	0	0	0	0
NW_001845373.1 chrX 211000022278208	2956	2.70636	0	0	0	0	0	0	0	0	0	0	0	0	0	0	0	0	0	0	0	0	0	0	0	0	0	0	0	0	0	0	0	97.2936	0	0	0	0	0	0	0	0	0	0	0	0	0	0	0
NW_001845374.1 chrX 211000022279277	2945	6.28183	0	0	0	0	0	0	0	0	0	0	0	0	0	0	0	0	0	0	0	0	0	0	0	0	0	0	0	0	0	0	0	93.7182	0	0	0	0	0	0	0	0	0	0	0	0	0	0	0
NW_001845375.1 211000022280035	2943	0	0	0	0	0	0	0	0	0	0	0	0	0	0	0	0	0	0	0	0	0	0	0	0	0	0	0	0	0	0	0	0	0	0	0	0	0	0	0	0	0	0	0	0	0	0	0	0
NW_001845377.1 chrX 211000022279608	2937	1.02145	0	0	0	0	0	0	0	0	0	0	0	0	0	0	0	0	0	0	0	0	0	0	0	0	0	0	0	0	0	0	0	60.1634	4.59653	0	0	0	0	0	0	0	0	0	0	0	0	2.34934	0
NW_001845376.1 211000022279239	2937	0.0340483	0	0	0	0	0	0	0	0	0	0	0	0	0	0	0	0	0	0	0	0	0	0	0	0	0	0	0	0	0	0	0	0	0	0	0	0	0	0	0	0	0	0	0	0	0	0	0
NW_001845378.1 chr3CEN 211000022280037	2928	0	0	0	0	0	0	0	0	0	0	0	0	0	0	0	0	0	0	0	0	0	0	0	0	0	0	0	0	0	0	0	0	0	0	0	0	0	0	0	0	0	0	0	0	0	0	0	0
NW_001845379.1 211000022280474	2927	68.876	0	0	0	0	0	0	0	0	0	0	0	0	0	0	0	0	0	0	0	0	0	0	0	0	0	0	0	0	0	0	0	31.124	0	0	0	0	0	0	0	0	0	0	0	0	0	0	0
NW_001845380.1 211000022280316	2926	14.9692	0	0	0	0	0	0	0	0	0	0	0	0	0	0	0	0	0	0	0	0	0	0	0	0	0	0	0	0	0	0	0	62.0643	0	0	0	0	0	0	0	0	0	0	0	0	0	0	0
NW_001845381.1 211000022280536	2924	2.49658	0	0	0	0	0	0	0	0	0	0	0	0	0	0	0	0	0	0	0	0	0	0	0	0	0	0	0	0	0	0	0	0	0	0	0	0	0	0	0	0	0	0	0	0	0	0	0
NW_001845382.1 211000022279442	2922	0.0342231	0	0	0	0	0	0	0	0	0	0	0	0	0	0	0	0	0	0	0	0	0	0	0	0	0	0	0	0	0	0	0	0	0	0	0	0	0	0	0	0	0	0	0	0	0	0	0
NW_001845383.1 chrY 211000022280686	2922	90.5202	0	0	0	0	0	0	0	0	0	0	0	0	0	0	0	0	0	0	0	0	0	0	0	0	0	0	0	0	0	0	0	0	0	0	0	0	0	0	0	0	0	0	0	0	0	0	0
NW_001845384.1 211000022280544	2919	0.137033	8.29051	0	0	0	0	0	0	0	0	0	0	0	0	0	0	0.171292	0	0	0	0	0	0	0.137033	0	0	0	0	0	0	0	0.993491	0	0	0	0	0	0	0	0	0	0	0	0	0	0	0	0
NW_001845385.1 chrX; Y 211000022278554	2916	1.88615	0	0	0	0	0	0	0	0	0	0	0	0	0	0	0	0	0	0	0	0	0	0	0	0	0	0	0	0	0	0	0	0	0	0	0	0	0	0	0	0	0	0	0	0	0	0	0
NW_001845386.1 chr3CEN 211000022280251	2914	35.93	23.8504	0	0	0	0	0	0	0	0	0	0	0	0	0	0	0	0	0	0	0	0	0	0	0	0	0	0	0	0	0	0	40.2196	0	0	0	0	0	0	0	0	0	0	0	0	0	0	0
NW_001845387.1 211000022279488	2911	0.0343525	0	0	0	0	0	0	0	0	0	0	0	0	0	0	0	0	0	0	0	0	0	0	0	0	0	0	0	0	0	0	0	0	0	0	0	0	0	0	0	0	0	0	0	0	0	0	0
NW_001845388.1 chrX 211000022280639	2910	0.0343643	0	0	0	0	0	0	0	0	0	0	0	0	0	0	0	0	0	0	0	0	0	0	0	0	0	0	0	0	0	0	0	98.1443	0	0	0	0	0	0	0	0	0	0	0	0	0	0	0
NW_001845389.1 211000022278378	2905	93.5628	0	0	0	0	0	0	0	0	0	0	0	0	0	0	0	0	0	0	0	0	0	0	0	0	0	0	0	0	0	0	0	0	0	0	0	0	0	0	0	0	0	0	0	0	0	0	0
NW_001845390.1 chrX 211000022278724	2904	1.7562	0	0	0	0	0	0	0	0	0	0	0	0	0	0	0	0	0	0	0	0	0	0	0	0	0	0	0	0	0	0	0	0	0	0	0	0	0	0	0	0	0	0	0	0	0	0	0
NW_001845391.1 211000022278952	2903	0.0344471	0	0	0	0	0	0	0	0	0	0	0	0	0	0	0	0	0	0	0	0	0	0	0	0	0	0	0	0	0	0	0	3.92697	0	0	0	0	0	0	0	0	0	0	0	0	0	0	0
NW_001845392.1 chrY 211000022279532	2899	29.6309	0	0	0	0	0	0	0	0	0	0	0	0	0	0	0	0	0	0	0	0	0	0	0	0	0	0	0	0	0	0	0	70.3691	0	0	0	0	0	0	0	0	0	0	0	0	0	0	0
NW_001845393.1 211000022280272	2893	18.5966	0	0	0	0	0	0	0	0	0	0	0	0	0	0	0	0	0	0	0	0	0	0	0	0	0	0	0	0	0	0	0	65.7103	0	0	0	0	0	0	0	0	0	0	0	0	0	0	0
NW_001845394.1 211000022280010	2889	4.84597	0	0	0	0	0	0	0	0	0	0	0	0	0	0	0	0	0	0	0	0	0	0	0	0	0	0	0	0	0	0	0	0	0	0	0	0	0	0	0	0	0	0	0	0	0	0	0
NW_001845395.1 211000022279061	2884	21.1165	0	0	0	0	0	0	0	0	0	0	0	0	0	0	0	0	0	0	0	0	0	0	0	0	0	0	0	0	0	0	0	78.8835	0	0	0	0	0	0	0	0	0	0	0	0	0	0	0
NW_001845396.1 211000022280205	2882	6.59264	36.7106	0	0	0	0	0	0	0	0	0	0	0	0	0	0	17.4879	0	0	0	0	0	0	0	0	0	0	0	0	0	0	0	0	0	0	0	0	0	0	0	0	0	0	0	0	0	0	0
NW_001845398.1 211000022280012	2882	40.8397	0	0	0	0	0	0	0	0	0	0	0	0	0	0	0	0	0	0	0	0	0	0	0	0	0	0	0	0	0	0	0	50.1735	7.91117	0	0	0	0	0	0	0	0	0	0	0	0	0	0
NW_001845397.1 211000022280311	2882	94.4136	0	0	0	0	0	0	0	0	0	0	0	0	0	0	0	0	0	0	0	0	0	0	0	0	0	0	0	0	0	0	0	0	0	0	0	0	0	0	0	0	0	0	0	0	0	0	0
NW_001845400.1 211000022279021	2881	84.2069	0	0	0	0	0	0	0	0	0	0	0	0	0	0	0	0	0	0	0	0	0	0	0	0	0	0	0	0	0	0	0	0	0	0	0	0	0	0	0	0	0	0	0	0	0	0	0
NW_001845401.1 chrX 211000022278846	2877	2.18978	0	0	0	0	0	0	0	0	0	0	0	0	0	0	0	0	0	0	0	0	0	0	0	0	0	0	0	0	0	0	0	0	0	0	0	0	0	0	0	0	0	0	0	0	0	0	0
NW_001845402.1 211000022280610	2876	0.0347705	0	0	0	0	0	0	0	0	0	0	0	0	0	0	0	0	0	0	0	0	0	0	0	0	0	0	0	0	0	0	0	0	0	0	0	0	0	0	0	0	0	0	0	0	0	0	0
NW_001845403.1 chrX 211000022278868	2871	53.9533	0	0	0	0	0	0	0	0	0	0	0	0	0	0	0	0	0	0	0	0	0	0	0	0	0	0	0	0	0	0	0	46.0467	0	0	0	0	0	0	0	0	0	0	0	0	0	0	0
NW_001845406.1 211000022279867	2860	0.34965	0	0	0	0	0	0	0	0	0	0	0	0	0	0	0	0	0	0	0	0	0	0	0	0	0	0	0	0	0	0	0	4.40559	0	0	0	0	0	0	0	0	0	0	0	0	0	0	0
NW_001845405.1 chr3CEN 211000022280227	2860	0	0	0	0	0	0	0	0	0	0	0	0	0	0	0	0	0	0	0	0	0	0	0	0	0	0	0	0	0	0	0	0	0	0	0	0	0	0	0	0	0	0	0	0	0	0	0	0
NW_001845407.1 211000022279288	2858	3.324	0	0	0	0	0	0	0	0	0	0	0	0	0	0	0	0	0	0	0	0	0	0	0	0	0	0	0	0	0	0	0	0	0	0	0	0	0	0	0	0	0	0	0	0	0	0	0
NW_001845409.1 211000022280333	2855	29.387	4.9387	0	0	0	0	0	0	0	0	0	0	0	0	0	0	0	0	0	0	0	0	0	0	0	0	0	0	0	0	0	0	0	0	0	0	0	0	0	0	0	0	0	0	0	0	0	0
NW_001845411.1 211000022278404	2849	11.1969	0	0	0	0	0	0	0	0	0	0	0	0	0	0	0	0	0	0	0	0	0	0	0	0	0	0	0	0	0	0	0	0	0	0	0	0	0	0	0	0	0	0	0	0	0	0	0
NW_001845412.1 chrX; Y 211000022280436	2848	4.77528	0	0	0	0	0	0	0	0	0	0	0	0	0	0	0	0	0	0	0	0	0	0	0	0	0	0	0	0	0	0	0	51.1587	0	0	0	0	0	0	0	0	0	0	0	0	0	0	0
NW_001845413.1 chrX 211000022279968	2846	0.035137	0	0	0	0	0	0	0	0	0	0	0	0	0	0	0	0	0	0	0	0	0	0	0	0	0	0	0	0	0	0	0	99.9649	0	0	0	0	0	0	0	0	0	0	0	0	0	0	0
NW_001845414.1 chrX 211000022279698	2844	80.8017	0	0	0	0	0	0	0	0	0	0	0	0	0	0	0	0	0	0	0	0	0	0	0	0	0	0	0	0	0	0	0	18.0028	0	0	0	0	0	0	0	0	0	0	0	0	0	0	0
NW_001845415.1 chrX 211000022278463	2841	0.0351989	0	0	0	0	0	0	0	0	0	0	0	0	0	0	0	0	0	0	0	0	0	0	0	0	0	0	0	0	0	0	0	0	0	0	0	0	0	0	0	0	0	0	0	0	0	0	0
NW_001845417.1 chrY 211000022279382	2836	8.60367	59.6262	2.75035	0	0	0	0	0	0	0	0	0	0	0	0	0	0	0	0	0	0	0	0	0	0	0	0	0	0	0	0	9.48519	0	0	0	0	0	0	0	0	0	0	0	0	0	0	0	0
NW_001845419.1 chrX 211000022279552	2834	0.0352858	0	0	0	0	0	0	0	0	0	0	0	0	0	0	0	0	0	0	0	0	0	0	0	0	0	0	0	0	0	0	0	83.5921	0.211715	0	0	0	0	0	0	0	0	0	0	0	0	0	0
NW_001845420.1 chrX 211000022279703	2833	0.0352983	0	0	0	0	0	0	0	0	0	0	0	0	0	0	0	0	0	0	0	0	0	0	0	0	0	0	0	0	0	0	0	99.9647	0	0	0	0	0	0	0	0	0	0	0	0	0	0	0
NW_001845421.1 chrX 211000022280642	2830	0	0	0	0	0	0	0	0	0	0	0	0	0	0	0	0	0	0	0	0	0	0	0	0	0	0	0	0	0	0	0	0	0	0	0	0	0	0	0	0	0	0	0	0	0	0	0	0
NW_001845422.1 chrX 211000022280592	2829	0	0	0	0	0	0	0	0	0	0	0	0	0	0	0	0	0	0	0	0	0	0	0	0	0	0	0	0	0	0	0	0	0	0	0	0	0	0	0	0	0	0	0	0	0	0	0	0
NW_001845423.1 211000022280501	2828	3.35926	0	0	0	0	0	0	0	0	0	0	0	0	0	0	0	0	0	0	0	0	0	0	0	0	0	0	0	0	0	0	0	18.0693	0	0	0	0	0	0	0	0	0	13.331	0	0	0	0	0
NW_001845424.1 chrX 211000022279408	2825	97.9823	0	0	0	0	0	0	0	0	0	0	0	0	0	0	0	0	0	0	0	0	0	0	0	0	0	0	0	0	0	0	0	0	0	0	0	0	0	0	0	0	0	0	0	0	0	0	0
NW_001845425.1 chrX 211000022278821	2823	31.2788	0	0	0	0	0	0	0	0	0	0	0	0	0	0	0	0	0	0	0	0	0	0	0	0	0	0	0	0	0	0	0	0	0	0	0	0	0	0	0	0	0	0	0	0	0	0	0
NW_001845426.1 chrX 211000022279082	2822	23.3168	0	0	0	0	0	0	0	0	0	0	0	0	0	0	0	0	0	0	0	0	0	0	0	0	0	0	0	0	0	0	0	0	0	0	0	0	0	0	0	0	0	0	0	0	0	0	0
NW_001845427.1 chr3CEN 211000022279964	2822	0.0354359	0	0	0	0	0	0	0	0	0	0	0	0	0	0	0	0	0	0	0	0	0	0	0	0	0	0	0	0	0	0	0	0	0	0	0	0	0	0	0	0	0	0	0	0	0	0	0
NW_001845428.1 211000022278098	2820	70.7092	0	0	0	0	0	0	0	0	0	0	0	0	0	0	0	0	0	0	0	0	0	0	0	0	0	0	0	0	0	0	0	11.4894	0	0	0	0	0	0	0	0	0	0	0	0	0	0	0
NW_001845429.1 chrX 211000022280537	2819	7.76871	0	0	0	0	0	0	0	0	0	0	0	0	0	0	0	0	0	0	0	0	0	0	0	0	0	0	0	0	0	0	0	61.5821	0	0	0	0	0	0	0	0	0	0	0	0	0	0	0
NW_001845431.1 chrY 211000022278436	2815	48.7744	21.2789	0	0	0	0	0	0	0	0	0	0	0	0	0	0	0	0	0	0	0	0	0	0	1.70515	0	0	0	0	0	0	2.09591	0	0	0	0	0	0	0	0	0	0	0	0	0	0	0	0
NW_001845432.1 chrX 211000022279502	2814	0.0355366	0	0	0	0	0	0	0	0	0	0	0	0	0	0	0	0	0	0	0	0	0	0	0	0	0	0	0	0	0	0	0	99.9645	0	0	0	0	0	0	0	0	0	0	0	0	0	0	0
NW_001845433.1 211000022280469	2811	20.6332	0	0	0	0	0	0	0	0	0	0	0	0	0	0	0	0	0	0	0	0	0	0	0	0	0	0	0	0	0	0	0	29.9538	0	0	0	0	0	0	0	0	0	0	0	0	0	0	0
NW_001845434.1 211000022280340	2804	0.713267	0	1.28388	0.10699	0	0	0	0	0	0	0	0	0	0	0	0	0	0	0	0	0	0	0	0	0	0	0	0	0	0	0	0	63.4451	18.2953	0	0	0	0	0	0	0	0	0	0	0	0	0	0
NW_001845435.1 chrY 211000022278586	2799	100	0	0	0	0	0	0	0	0	0	0	0	0	0	0	0	0	0	0	0	0	0	0	0	0	0	0	0	0	0	0	0	0	0	0	0	0	0	0	0	0	0	0	0	0	0	0	0
NW_001845436.1 chr3CEN 211000022279948	2796	67.3104	0	0	0	0	0	0	0	0	0	0	0	0	0	0	0	0	0	0	0	0	0	0	0	0	0	0	0	0	0	0	0	0	0	0	0	0	0	0	0	0	0	0	0	0	0	0	0
NW_001845438.1 211000022279416	2795	0.0357782	0	0	0	0	0	0	0	0	0	0	0	0	0	0	0	0	0	0	0	0	0	0	0	0	0	0	0	0	0	0	0	0	0	0	0	0	0	0	0	0	0	0	0	0	0	0	0
NW_001845437.1 chr3CEN 211000022279521	2795	0.679785	0	0	0	0	0	0	0	0	0	0	0	0	0	0	0	0	0	0	0	0	0	0	0	0	0	0	0	0	0	0	0	0	0	0	0	0	0	0	0	0	0	0	0	0	0	0	0
NW_001845440.1 chr3CEN 211000022280214	2794	37.8311	0	0	0	0	0	0	0	0	0	0	0	0	0	0	0	0	0	0	0	0	0	0	0	0	0	0	0	0	0	0	0	0	0	0	0	0	0	0	0	0	0	0	0	0	0	0	0
NW_001845441.1 chrX; Y 211000022278975	2793	96.0258	0	0	0	0	0	0	0	0	0	0	0	0	0	0	0	0	0	0	0	0	0	0	0	0	0	0	0	0	0	0	0	0	0	0	0	0	0	0	0	0	0	0	0	0	0	0	0
NW_001845442.1 chr3CEN 211000022279746	2793	0.823487	0	0	0	0	0	0	0	0	0	0	0	0	0	0	0	0	0	0	0	0	0	0	0	0	0	0	0	0	0	0	0	0	0	0	0	0	0	0	0	0	0	0	0	0	0	0	0
NW_001845443.1 211000022278923	2791	10.2831	0	0	0	0	0	0	0	0	0	0	0	0	0	0	0	0	0	0	0	0	0	0	0	0	0	0	0	0	0	0	0	0	0	0	0	0	0	0	0	0	0	0	0	0	0	0	0
NW_001845444.1 211000022279311	2790	21.4337	0	0	0	0	0	0	0	0	0	0	0	0	0	0	0	0	0	0	0	0	0	0	0	0	0	0	0	0	0	0	0	51.362	1.82796	0	0	0	0	0	0	0	0	0	0	0	0	0	0
NW_001845445.1 211000022279623	2788	100	0	0	0	0	0	0	0	0	0	0	0	0	0	0	0	0	0	0	0	0	0	0	0	0	0	0	0	0	0	0	0	0	0	0	0	0	0	0	0	0	0	0	0	0	0	0	0
NW_001845446.1 211000022279527	2787	0.0358809	0	0	0	0	0	0	0	0	0	0	0	0	0	0	0	0	0	0	0	0	0	0	0	0	0	0	0	0	0	0	0	52.3861	0.753498	0	0	0	0	0	0	0	0	0	0	0	0	0	0
NW_001845448.1 chr2CEN 211000022280171	2784	5.96264	0	0	0	0	0	0	0	0	0	0	0	0	0	0	0	0	0	0	0	0	0	0	0	0	0	0	0	0	0	0	0	0	6.71695	0	0	0	0	0	0	0	0	0	0	0	0	0	0
NW_001845449.1 211000022278794	2783	0.107797	0	0	0	0	0	0	0	0	0	0	0	0	0	0	0	0	0	0	0	0	0	0	0	0	0	0	0	0	0	0	0	89.5796	10.3126	0	0	0	0	0	0	0	0	0	0	0	0	0	0
NW_001845450.1 chrX 211000022278209	2781	0	0	0	0	0	0	0	0	0	0	0	0	0	0	0	0	0	0	0	0	0	0	0	0	0	0	0	0	0	0	0	0	0	0	0	0	0	0	0	0	0	0	0	0	0	0	0	0
NW_001845451.1 chrX 211000022279298	2765	0.0723327	0	0	0	0	0	0	0	0	0	0	0	0	0	0	0	0	0	0	0	0	0	0	0	0	0	0	0	0	0	0	0	0	0	0	0	0	0	0	0	0	0	0	0	0	0	0	0
NW_001845453.1 chrY 211000022278734	2762	11.8392	0	0	0	0	0	0	0	0	15.134	0	0	0	0	0	0	0	0	0	0	0	0	0	0.0362056	0	0	0	0	0	0	0	0	26.5749	0	0	0	0	0	0	0	0	0	9.6307	0	0	0	0	0
NW_001845454.1 chrX 211000022279287	2751	0.109051	0	0	0	0	0	0	0	0	0	0	0	0	0	0	0	0	0	0	0	0	0	0	0	0	0	0	0	0	0	0	0	0	0	0	0	0	0	0	0	0	0	0	0	0	0	0	0
NW_001845455.1 chrX 211000022280632	2750	0.0363636	0	0	0	0	0	0	0	0	0	0	0	0	0	0	0	0	0	0	0	0	0	0	0	0	0	0	0	0	0	0	0	0	0	0	0	0	0	0	0	0	0	0	0	0	0	0	0
NW_001845456.1 211000022280497	2745	11.4026	32.5319	0	0	0	0	0	0	0	0	0	0	0	0	0	0	0.510018	0	0	0	0	0	0	0	0	0	0	0	0	3.67942	0	0	0	0	0	0	0	0	0	0	0	0	0	0	0	0	0	0
NW_001845457.1 211000022278440	2744	18.586	0	0	0	0	0	0	0	0	0	0	0	0	0	0	0	0	0	0	0	0	0	0	0	0	0	0	0	0	0	0	0	0	0	0	0	0	0	0	0	0	0	0	0	0	0	0	0
NW_001845458.1 211000022279562	2736	32.8582	0	0	0	0	0	0	0	0	0	0	0	0	0	0	0	0	0	0	0	0	0	0	0	0	0	0	0	0	0	0	0	0	8.04094	0	0	0	0	0	0	0.0365497	0	0	0	0	0	0	0
NW_001845459.1 211000022278790	2733	65.2397	0	0	0	0	0	0	0	0	0	0	0	0	0	0	0	0	0	0	0	0	0	0	0	0	0	0	0	0	0	0	0	0	0	0	0	0	0	0	0	0	0	0	0	0	0	0	0
NW_001845460.1 chrY 211000022279709	2728	10.3372	0	0	0	0	0	0	0	0	0	0	0	0	0	0	0	0	0	0	0	0	0	0	0	0	0	0	0	0	0	0	0	89.6628	0	0	0	0	0	0	0	0	0	0	0	0	0	0	0
NW_001845464.1 chrY 211000022280138	2709	20.0074	0	0	0	0	0	0	0	0	0	0	0	0	0	0	0	0	0	0	0	0	0	0	0	0	0	0	0	0	0	0	0	79.9926	0	0	0	0	0	0	0	0	0	0	0	0	0	0	0
NW_001845465.1 211000022280707	2708	66.2851	24.3722	0	0	0	0	0	0	0	0	0	0	0	0	0	0	2.17873	0	0	0	0	0	0	0	0	0	0	0	0	0	0	0	0	0	0	0	0	0	0	0	0	0	0	0	0	0	0	0
NW_001845466.1 211000022279911	2703	0.0369959	0	0	0	0	0	0	0	0	0	0	0	0	0	0	0	0	0	0	0	0	0	0	0	0	0	0	0	0	0	0	0	0	0	0	0	0	0	0	0	0	0	0	0	0	0	0	0
NW_001845467.1 chrX 211000022278921	2698	0.0370645	0	0	0	0	0	0	0	0	0	0	0	0	0	0	0	0	0	0	0	0	0	0	0	0	0	0	0	0	0	0	0	90.8821	9.0808	0	0	0	0	0	0	0	0	0	0	0	0	0	0
NW_001845469.1 211000022278421	2697	0	0	0	0	0	0	0	0	0	0	0	0	0	0	0	0	0	0	0	0	0	0	0	0	0	0	0	0	0	0	0	0	0	0	0	0	0	0	0	0	0	0	0	0	0	0	0	0
NW_001845470.1 chrY 211000022279755	2694	32.1084	0	0	0	0	0	0	0	0	0	0	0	0	0	0	0	0	0	0	0	0	0	0	0	0	0	0	0	0	0	0	0	18.8196	0	0	0	0	0	0	0	0	0	0	0	0	0	0	0
NW_001845471.1 chrX 211000022278645	2689	0.52064	0	0	0	0	0	0	0	0	0	0	0	0	0	0	0	0	0	0	0	0	0	0	0	0	0	0	0	0	0	0	0	0	0	0	0	0	0	0	0	0	0	0	0	0	0	0	0
NW_001845473.1 chrY 211000022278278	2688	0.967262	0	0	0	0	0	0	0	0	0	0	0	0	0	0	0	0	0	0	0	0	0	0	0	0	0	0	0	0	0	0	0	95.8705	3.1622	0	0	0	0	0	0	0	0	0	0	0	0	0	0
NW_001845472.1 211000022279653	2688	0	0	0	0	0	0	0	0	0	0	0	0	0	0	0	0	0	0	0	0	0	0	0	0	0	0	0	0	0	0	0	0	0	0	0	0	0	0	0	0	0	0	0	0	0	0	0	0
NW_001845474.1 chrX 211000022280148	2686	21.7796	78.2204	0	0	0	0	0	0	0	0	0	0	0	0	0	0	0	0	0	0	0	0	0	0	0	0	0	0	0	0	0	0	0	0	0	0	0	0	0	0	0	0	0	0	0	0	0	0
NW_001845476.1 chrX 211000022280095	2671	0.262074	0	0	0	0	0	0	0	0	0	0	0	0	0	0	0	0	0	0	0	0	0	0	0	0	0	0	0	0	0	0	0	91.2767	0	0	0	0	0	0	0	0	0	0	0	0	0	0	0
NW_001845477.1 chr3CEN 211000022279157	2670	0	0	0	0	0	0	0	0	0	0	0	0	0	0	0	0	0	0	0	0	0	0	0	0	0	0	0	0	0	0	0	0	0	0	0	0	0	0	0	0	0	0	0	0	0	0	0	0
NW_001845478.1 211000022279973	2669	5.47021	0	0	0	0	0	0	0	0	0	0	0	0	0	0	0	0	0	0	0	0	0	0	0	0	0	0	0	0	0	0	0	0	8.99213	0	0	0	0	0	0	0	0	0	0	0	0	0	0
NW_001845479.1 211000022278546	2668	0.112444	0	0	0	0	0	0	0	0	0	0	0	0	0	0	0	0	0	0	0	0	0	0	0	0	0	0	0	0	0	0	0	0	0	0	0	0	0	0	0	0	0	0	0	0	0	0	0
NW_001845480.1 211000022278114	2665	1.05066	0	0	0	0	0	0	0	0	0	0	0	0	0	0	0	0	0	0	0	0	0	0	0	0	0	0	0	0	0	0	0	69.8687	0	0	0	0	0	0	0	0	0	12.9081	0	0	0	0	0
NW_001845481.1 211000022280108	2664	42.3423	7.58258	0	0	0	0	0	0	0	0	0	0	0	0	0	0	0	0	0	0	0	0	0	0	0	0	0	0	0	0	0	0	0	0	0	0	0	0	0	0	0	0	0	0	0	0	0	0
NW_001845482.1 211000022279233	2647	0.0377786	0	0	0	0	0	0	0	0	0	0	0	0	0	0	0	0	0	0	0	0	0	0	0	0	0	0	0	0	0	0	0	0	0	0	0	0	0	0	0	0	0	0	0	0	0	0	0
NW_001845485.1 chr3CEN 211000022280284	2644	81.2027	4.12254	0	0	0	0	0	0	0	0	0	0	0	0	0	0	0	0	0	0	0	0	0	0	0	0	0	0	0	0	0	0	10.7791	0	0	0	0	0	0	0	0	0	0	0	0	0	0	0
NW_001845486.1 chrY 211000022279046	2642	98.486	0	0	0	0	0	0	0	0	0	0	0	0	0	0	0	0	0	0	0	0	0	0	0	0	0	0	0	0	0	0	0	0	0	0	0	0	0	0	0	0	0	0	0	0	0	0	0
NW_001845487.1 chrX 211000022278630	2641	0	0	0	0	0	0	0	0	0	0	0	0	0	0	0	0	0	0	0	0	0	0	0	0	0	0	0	0	0	0	0	0	0	0	0	0	0	0	0	0	0	0	0	0	0	0	0	0
NW_001845489.1 chrX 211000022278316	2639	0.378931	0	0	0	0	0	0	0	0	0	0	0	0	0	0	0	0	0	0	0	0	0	0	0	0	0	0	0	0	0	0	0	0	0	0	0	0	0	0	0	0	0	0	0	0	0	0	0
NW_001845490.1 chrX 211000022278615	2637	0	0	0	0	0	0	0	0	0	0	0	0	0	0	0	0	0	0	0	0	0	0	0	0	0	0	0	0	0	0	0	0	0	0	0	0	0	0	0	0	0	0	0	0	0	0	0	0
NW_001845491.1 211000022278426	2636	38.088	0	0	0	0	0	0	0	0	0	0	0	0	0	0	0	0	0	0	0	0	0	0	0	0	0	0	0	0	0	0	0	0	0	0	0	0	0	0	0	0	0	0	0	0	0	0	0
NW_001845492.1 chrX 211000022279917	2635	0.0379507	0	0	0	0	0	0	0	0	0	0	0	0	0	0	0	0	0	0	0	0	0	0	0	0	0	0	0	0	0	0	0	99.962	0	0	0	0	0	0	0	0	0	0	0	0	0	0	0
NW_001845494.1 chrX; Y 211000022279602	2629	5.05896	0	0	0	0	0	0	0	0	0	0	0	0	0	0	0	0	0	0	0	0	0	0	0	0	0	0	0	0	0	0	0	0	0	0	0	0	0	0	0	0	0	0	0	0	0	0	0
NW_001845495.1 211000022280089	2628	7.80061	0	0	0	0	0	0	0	0	0	0	0	0	0	0	0	0	0	0	0	0	0	0	0	0	0	0	0	0	0	0	0	0	0	0	0	0	0	0	0	0	0	0	0	0	0	0	0
NW_001845496.1 211000022278937	2626	100	0	0	0	0	0	0	0	0	0	0	0	0	0	0	0	0	0	0	0	0	0	0	0	0	0	0	0	0	0	0	0	0	0	0	0	0	0	0	0	0	0	0	0	0	0	0	0
NW_001845498.1 211000022280548	2618	2.6738	0	0	0	0	0	0	0	0	0	0	0	0	0	0	0	0	0	0	0	0	0	0	0	0	0	0	0	0	0	0	0	0	0	0	0	0	0	0	0	0	0	0	0	0	0	0	0
NW_001845499.1 211000022278732	2617	76.1177	8.33015	0	0	0	0	0	0	0	0	0	0	0	0	0	0	0	0	0	0	0	0	0	0	0	0	0	0	0	0	0	0	0	0	0	0	0	0	0	0	0	0	0	0	0	0	0	0
NW_001845501.1 211000022280198	2612	0	0	0	0	0	0	0	0	0	0	0	0	0	0	0	0	0	0	0	0	0	0	0	0	0	0	0	0	0	0	0	0	0	0	0	0	0	0	0	0	0	0	0	0	0	0	0	0
NW_001845502.1 chr3CEN 211000022280137	2611	31.2907	0	0	0	0	0	0	0	0	0	0	0	0	0	0	0	0	0	0	0	0	0	0	0	0	0	0	0	0	0	0	0	0	0	0	0	0	0	0	0	0	0	0	0	0	0	0	0
NW_001845504.1 chrX 211000022278648	2605	0	0	0	0	0	0	0	0	0	0	0	0	0	0	0	0	0	0	0	0	0	0	0	0	0	0	0	0	0	0	0	0	0	0	0	0	0	0	0	0	0	0	0	0	0	0	0	0
NW_001845505.1 chrX 211000022280062	2603	17.0572	0	0	0	0	0	0	0	0	0	0	0	0	0	0	0	0	0	0	0	0	0	0	0	0	0	0	0	0	0	0	0	0.384172	9.48905	0	0	0	0	0	0	0	0	0	0	0	0	0	0
NW_001845506.1 211000022280112	2603	3.72647	0	0	0	0	0	0	0	0	0	0	0	0	0	0	0	0	0	0	0	0	0	0	0	0	0	0	0	0	0	0	0	0	0	0	0	0	0	0	0	0	0	0	0	0	0	0	0
NW_001845508.1 chrX 211000022278299	2591	0.192976	0	0	0	0	0	0	0	0	0	0	0	0	0	0	0	0	0	0	0	0	0	0	0	0	0	0	0	0	0	0	0	0	0	0	0	0	0	0	0	0	0	0	0	0	0	0	0
NW_001845509.1 211000022279003	2588	76.4683	0	0	0	0	0	0	0	0	0	0	0	0	0	0	0	0	0	0	0	0	0	0	0	0	0	0	0	0	0	0	0	0	0	0	0	0	0	0	0	0	0	0	0	0	0	0	0
NW_001845510.1 211000022280141	2584	18.6533	22.291	0	0	0	0	0	0	0	0	0	0	0	0	0	0	0	0	0	0	0	0	0	0	0	0	0	0	0	0	0	0	0	0	0	0	0	0	0	0	0	0	0	0	0	0	0	0
NW_001845511.1 211000022280535	2583	0.154859	0	0	0	0	0	0	0	0	0	0	0	0	0	0	0	0	0	0	0	0	0	0	0	0	0	0	0	0	0	0	0	0	37.2048	0	0	0	0	0	0	0	0	0	0	0	0	0	0
NW_001845513.1 211000022280696	2577	9.08033	0	5.70431	0	0	0	0	0	0	0	0	0	0	0	0	0	0	0	0	0	0	0	0	0	0	0	0	0	0	0	0	0	42.142	2.63873	0	0	0	0	0	0	0	0	0	0	0	0	0	0
NW_001845514.1 chr3CEN 211000022280520	2577	0.116414	0	0	0	0	0	0	0	0	0	0	0	0	0	0	0	0	0	0	0	0	0	0	0	0	0	0	0	0	0	0	0	0	0	0	0	0	0	0	0	0	0	0	0	0	0	0	0
NW_001845515.1 211000022278327	2576	2.52329	0	0	0	0	0	0	0	0	0	0	0	0	0	0	0	0	0	0	0	0	0	0	0	0	0	0	0	0	0	0	0	0	0	0	0	0	0	0	0	0	0	0	0	0	0	0	0
NW_001845518.1 211000022278452	2575	21.3981	0	0	0	0	0	0	0	0	0	0	0	0	0	0	0	0	0	0	0	0	0	0	13.5922	0	0	0	0	0	0	0	0	0	0	0	0	0	0	0	0	0	0	0	0	0	0	0	0
NW_001845517.1 chrX; Y 211000022279190	2575	0.854369	0	0	0	0	0	0	0	0	0	0	0	0	0	0	0	0	0	0	0	0	0	0	0	0	0	0	0	0	0	0	0	18.9515	0	0	0	0	0	0	0	0	0	0	0	0	0	0	0
NW_001845519.1 211000022280443	2575	1.51456	0	0	0	0	0	0	0	0	0	0	0	0	0	0	0	0	0	0	0	0	0	0	0	0	0	0	0	0	0	0	0	70.1748	0	0	0	0	0	0	0	0	0	0	0	0	0	0	0
NW_001845520.1 211000022279483	2574	3.4965	0	0	0	0	0	0	0	0	0	0	0	0	0	0	0	0	0	0	0	0	0	0	0	0	0	0	0	0	0	0	0	0	0	0	0	0	0	0	0	0	0	0	0	0	0	0	0
NW_001845521.1 211000022278738	2570	5.79767	0	0	0	0	0	0	0	0	0	0	0	0	0	0	0	0	0	0	0	0	0	0	0	0	0	0	0	0	0	0	0	0	0	0	0	0	0	0	0	0	0	0	0	0	0	0	0
NW_001845522.1 chrY 211000022278509	2565	5.61404	0	0	0	0	0	0	0	0	0	0	0	0	0	0	0	0	0	0	0	0	0	0	0	0	0	0	0	0	0	0	0	32.2027	0.350877	0	0	0	0	0	0	0	0	0	0	0	0	0	0
NW_001845523.1 211000022280553	2561	87.8954	0	0	0	0	0	0	0	0	0	0	0	0	0	0	0	0	0	0	0	0	0	0	0	0	0	0	0	0	0	0	0	0	0	0	0	0	0	0	0	0	0	0	0	0	0	0	0
NW_001845524.1 chrX 211000022278489	2557	0	0	0	0	0	0	0	0	0	0	0	0	0	0	0	0	0	0	0	0	0	0	0	0	0	0	0	0	0	0	0	0	0	0	0	0	0	0	0	0	0	0	0	0	0	0	0	0
NW_001845525.1 211000022279513	2556	0.0782473	0	0	0	0	0	0	0	0	0	0	0	0	0	0	0	0	0	0	0	0	0	0	0	0	0	0	0	0	0	0	0	0	0	0	0	0	0	0	0	0	0	0	0	0	0	0	0
NW_001845527.1 211000022279214	2555	64.3836	27.8669	0	0	0	0	0	0	0	0	0	0	0	0	0	0	0	0	0	0	0	0	0	0	0	0	0	0	0	0.821918	0	0	0	0	0	0	0	0	0	0	0	0	0	0	0	0	0	0
NW_001845528.1 chr3CEN 211000022279191	2549	0.0392311	0	0	0	0	0	0	0	0	0	0	0	0	0	0	0	0	0	0	0	0	0	0	0	0	0	0	0	0	0	0	0	0	0	0	0	0	0	0	0	0	0	0	0	0	0	0	0
NW_001845530.1 211000022279056	2547	0.0392619	0	0	0	0	0	0	0	0	0	0	0	0	0	0	0	0	0	0	0	0	0	0	0	0	0	0	0	0	0	0	0	91.755	0	0	0	0	0	0	0	0	0	0	0	0	0	0	0
NW_001845531.1 211000022280218	2541	12.4754	0.669028	23.8095	0.550964	7.79221	1.21999	0	0	0	0	0.708383	5.15545	0	2.04644	0	0	0	0	0	0	0	0	0	0	0	0	0	0	0	0	0	0	45.5726	0	0	0	0	0	0	0	0	0	0	0	0	0	0	0
NW_001845532.1 211000022278963	2541	100	0	0	0	0	0	0	0	0	0	0	0	0	0	0	0	0	0	0	0	0	0	0	0	0	0	0	0	0	0	0	0	0	0	0	0	0	0	0	0	0	0	0	0	0	0	0	0
NW_001845533.1 chr3CEN 211000022279373	2536	0.946372	0	0	0	0	0	0	0	0	0	0	0	0	0	0	0	0	0	0	0	0	0	0	0	0	0	0	0	0	0	0	0	0	0	0	0	0	0	0	0	0	0	0	0	0	0	0	0
NW_001845536.1 211000022280485	2529	0.0395413	0	0	0	0	0	0	0	0	0	0	0	0	0	0	0	0	0	0	0	0	0	0	0	0	0	0	0	0	0	0	0	0	0	0	0	0	0	0	0	0	0	0	0	0	0	0	0
NW_001845535.1 chr3CEN 211000022279116	2529	0.790826	0	0	0	0	0	0	0	0	0	0	0	0	0	0	0	0	0	0	0	0	0	0	0	0	0	0	0	0	0	0	0	0	0	0	0	0	0	0	0	0	0	0	0	0	0	0	0
NW_001845538.1 chrY 211000022279261	2522	10.1507	0	0	0	0	0	0	0	0	0	0	0	0	0	0	0	0	0	0	0	0	0	0	0	0	0	0	0	0	0	0	0	6.18557	0	0	0	0	0	0	0	0	0	0	0	0	0	0	0
NW_001845540.1 211000022278927	2521	16.7791	0	0	0	0	0	0	0	0	0	0	0	0	0	0	0	0	0	0	0	0	0	0	0	0	0	0	0	0	0	0	0	0	6.58469	0	0	0	0	0	0	0	0	0	0	0	0	0	0
NW_001845539.1 chrY 211000022278743	2521	94.3673	0	0	0	0	0	0	0	0	0	0	0	0	0	0	0	0	0	0	0	0	0	0	0	0	0	0	0	0	0	0	0	0	0	0	0	0	0	0	0	0	0	0	0	0	0	0	0
NW_001845542.1 211000022279573	2520	1.98413	0	4.12698	0	0	0	0	0	0	0	0	0	0	0	0	0	0	0	0	0	0	0	0	0	0	0	0	0	0	0	0	0	38.6111	0	0	0	0	0	0	0	0	0	0	0	0	0	0	0
NW_001845541.1 chrX 211000022278831	2520	0.0793651	0	0	0	0	0	0	0	0	0	0	0	0	0	0	0	0	0	0	0	0	0	0	0	0	0	0	0	0	0	0	0	0	0	0	0	0	0	0	0	0	0	0	0	0	0	0	0
NW_001845543.1 211000022279710	2517	0.11919	0	0	0	0	0	0	0	0	0	0	0	0	0	0	0	0	0	0	0	0	0	0	0	0	0	0	0	0	0	0	0	0	0	0	0	0	0	0	0	0	0	0	0	0	0	0	0
NW_001845544.1 chr3CEN 211000022279898	2516	0.198728	0	0	0	0	0	0	0	0	0	0	0	0	0	0	0	0	0	0	0	0	0	0	0	0	0	0	0	0	0	0	0	0	0	0	0	0	0	0	0	0	0	0	0	0	0	0	0
NW_001845546.1 211000022278282	2511	1.59299	0	0	0	0	0	0	0	0	0	0	0	0	0	0	0	0	0	0	0	0	0	0	0	0	0	0	0	0	0	0	0	0	0	0	0	0	0	0	0	0	0	0	0	0	0	0	0
NW_001845545.1 211000022280598	2511	88.8092	0	0	0	0	0	0	0	0	0	0	0	0	0	0	0	0	0	0	0	0	0	0	0	0	0	0	0	0	0	0	0	8.16408	0	0	0	0	0	0	0	0	0	0	0	0	0	0	0
NW_001845547.1 chr3CEN 211000022279849	2510	0.0796813	0	0	0	0	0	0	0	0	0	0	0	0	0	0	0	0	0	0	0	0	0	0	0	0	0	0	0	0	0	0	0	0	0	0	0	0	0	0	0	0	0	0	0	0	0	0	0
NW_001845548.1 chrY 211000022278683	2508	60.2073	0	0	0	0	0	0	0	0	0	0	0	0	0	0	0	0	0	0	0	0	0	0	0	0	0	0	0	0	0	0	0	0	0	0	0	0	0	0	0	0	0	0	0	0	0	0	0
NW_001845549.1 chrX 211000022279062	2505	6.02794	0	0	0	0	0	0	0	0	0	0	0	0	0	0	0	0	0	0	0	0	0	0	0	0	0	0	0	0	0	0	0	8.62275	0	0	0	0	0	0	0	0	0	0	0	0	0	0	0
NW_001845550.1 chrX 211000022278622	2500	10.44	0	0	0	0	0	0	0	0	0	0	0	0	0	0	0	0	0	0	0	0	0	0	0	0	0	0	0	0	0	0	0	0	0	0	0	0	0	0	0	0	0	0	0	0	0	0	0
NW_001845551.1 211000022278740	2491	0.0401445	0	0	0	0	0	0	0	0	0	0	0	0	0	0	0	0	0	0	0	0	0	0	0	0	0	0	0	0	0	0	0	15.3352	0.240867	0	0	0	0	0	0	0	0	0	0	0	0	0	0
NW_001845552.1 211000022279126	2487	89.425	0	0	0	0	0	0	0	0	0	0	0	0	0	0	0	0	0	0	0	0	0	0	0	0	0	0	0	0	0	0	0	0	0	0	0	0	0	0	0	0	0	0	0	0	0	0	0
NW_001845553.1 211000022280033	2479	0	0	0	0	0	0	0	0	0	0	0	0	0	0	0	0	0	0	0	0	0	0	0	0	0	0	0	0	0	0	0	0	0	0	0	0	0	0	0	0	0	0	0	0	0	0	0	0
NW_001845555.1 chrY 211000022278802	2477	10.4158	0	0	0	0	0	0	0	0	0	0	0	0	0	0	0	0	0	0	0	0	0	0	0	0	0	0	0	0	0	0	0	0	0	0	0	0	0	0	0	0	0	0	0	0	0	0	0
NW_001845556.1 211000022279980	2476	10.2585	0	0	0	0	0	0	0	0	0	0	0	0	0	0	0	0	0	0	0	0	0	0	0	0	0	0	0	0	0	0	0	0	0	0	0	0	0	0	0	0	0	0	0	0	0	0	0
NW_001845557.1 chrX 211000022279902	2475	12.5253	0	0	0	0	0	0	0	0	0	0	0	0	0	0	0	0	0	0	0	0	0	0	0	0	0	0	0	0	0	0	0	85.7374	0	0	0	0	0	0	0	0	0	0	0	0	0	0	0
NW_001845559.1 chrY 211000022278510	2473	0.444804	0	0	0	0	0	0	0	0	0	0	0	0	0	0	0	0	0	0	0	0	0	0	0	0	0	0	0	0	0	0	0	0	0	0	0	0	0	0	0	0	0	0	0	0	0	0	0
NW_001845560.1 chr3CEN 211000022279866	2470	0.850202	0	0	0	0	0	0	0	0	0	0	0	0	0	0	0	0	0	0	0	0	0	0	0	0	0	0	0	0	0	0	0	0	0	0	0	0	0	0	0	0	0	0	0	0	0	0	0
NW_001845561.1 chrX 211000022278172	2464	52.151	0	0	0	0	0	0	0	0	0	0	0	0	0	0	0	0	0	0	0	0	0	0	0	0	0	0	0	0	0	0	0	47.849	0	0	0	0	0	0	0	0	0	0	0	0	0	0	0
NW_001845562.1 chrX 211000022279994	2463	6.49614	0	0	0	0	0	0	0	0	0	0	0	0	0	0	0	0	0	0	0	0	0	0	0	0	0	0	0	0	0	0	0	21.5591	0	0	0	0	0	0	0	0	0	0	0	0	0	0	0
NW_001845563.1 211000022279193	2462	6.41755	0	0	0	0	0	0	0	0	0	0	0	0	0	0	0	0	0	0	0	0	0	0	0	0	0	0	0	0	0	0	0	0	0	0	0	0	0	0	0	0	0	0	0	0	0	0	0
NW_001845564.1 chrX; Y 211000022278664	2451	0.326397	19.747	0	0	0	0	0	0	0	0	0	0	0	0	0	0	0	0	0	0	0	0	0	0	0	0	0	0	0	0	0	0	0	0	0	0	0	0	0	0	0	0	0	0	0	0	0	0
NW_001845565.1 211000022279070	2447	0.612996	0	0	0	0	0	0	0	0	0	0	0	0	0	0	0	0	0	0	0	0	0	0	0	0	0	0	0	0	0	0	0	0	0	0	0	0	0	0	0	0	0	0	0	0	0	0	0
NW_001845566.1 chr3CEN 211000022278493	2442	0.04095	0	0	0	0	0	0	0	0	0	0	0	0	0	0	0	0	0	0	0	0	0	0	0	0	0	0	0	0	0	0	0	0	0	0	0	0	0	0	0	0	0	0	0	0	0	0	0
NW_001845567.1 chrX 211000022280586	2439	0	0	0	0	0	0	0	0	0	0	0	0	0	0	0	0	0	0	0	0	0	0	0	0	0	0	0	0	0	0	0	0	0	0	0	0	0	0	0	0	0	0	0	0	0	0	0	0
NW_001845569.1 chrX; Y 211000022280492	2438	0.0410172	0	0	0	0	0	0	0	0	0	0	0	0	0	0	0	0	0	0	0	0	0	0	0	0	0	0	0	0	0	0	0	90.6481	0	0	0	0	0	0	0	0	0	0	0	0	0	0	0
NW_001845570.1 211000022279178	2438	1.31255	0	0	0	0	0	0	0	0	0	0	0	0	0	0	0	0	0	0	0	0	0	0	0	0	0	0	0	0	0	0	0	0	0	0	0	0	0	0	0	0	0	0	0	0	0	0	0
NW_001845568.1 chr3CEN 211000022279711	2438	0	0	0	0	0	0	0	0	0	0	0	0	0	0	0	0	0	0	0	0	0	0	0	0	0	0	0	0	0	0	0	0	0	0	0	0	0	0	0	0	0	0	0	0	0	0	0	0
NW_001845571.1 chr3CEN 211000022278858	2435	0	0	0	0	0	0	0	0	0	0	0	0	0	0	0	0	0	0	0	0	0	0	0	0	0	0	0	0	0	0	0	0	0	0	0	0	0	0	0	0	0	0	0	0	0	0	0	0
NW_001845572.1 211000022279651	2434	3.08135	46.5078	0.369762	0	0	0	0	0	0	0	0	0	0	0	0	0	1.02712	0	0	0	0	0	0	0	0	0	0	0	0	0	0	0	29.4988	0	0	0	0	0	0	0	0	0	0	0	0	0	0	0
NW_001845573.1 chrX 211000022278225	2432	0.0411184	0	0	0	0	0	0	0	0	0	0	0	0	0	0	0	0	0	0	0	0	0	0	0	0	0	0	0	0	0	0	0	0	0	0	0	0	0	0	0	0	0	0	0	0	0	0	0
NW_001845574.1 chr3CEN 211000022279850	2431	0	0	0	0	0	0	0	0	0	0	0	0	0	0	0	0	0	0	0	0	0	0	0	0	0	0	0	0	0	0	0	0	0	0	0	0	0	0	0	0	0	0	0	0	0	0	0	0
NW_001845575.1 211000022279909	2429	3.17003	0	0	0	0	0	0	0	0	0	0	0	0	0	0	0	0	0	0	0	0	0	0	0	0	0	0	0	0	0	0	0	0	0	0	0	0	0	0	0	0	0	0	0	0	0	0	0
NW_001845576.1 211000022279780	2428	9.30807	27.4712	0.164745	0	0	0	0	0	0	0	0	0	0	0	0	0	16.8863	0	0	0	0	0	0	0	0	0	0	0	0	0	0	0	46.1697	0	0	0	0	0	0	0	0	0	0	0	0	0	0	0
NW_001845577.1 chrX 211000022278828	2425	0	0	0	0	0	0	0	0	0	0	0	0	0	0	0	0	0	0	0	0	0	0	0	0	0	0	0	0	0	0	0	0	0	0	0	0	0	0	0	0	0	0	0	0	0	0	0	0
NW_001845578.1 chr3CEN 211000022280643	2425	0	0	0	0	0	0	0	0	0	0	0	0	0	0	0	0	0	0	0	0	0	0	0	0	0	0	0	0	0	0	0	0	0	0	0	0	0	0	0	0	0	0	0	0	0	0	0	0
NW_001845581.1 211000022280679	2421	77.9017	0	0	0	0	0	0	0	0	0	0	0	0	0	0	0	0	0	0	0	0	0	0	0	0	0	0	0	0	0	0	0	0	0	0	0	0	0	0	0	0	0	0	0	0	0	0	0
NW_001845580.1 211000022279436	2421	91.6563	0	0	0	0	0	0	0	0	0	0	0	0	0	0	0	0	0	0	0	0	0	0	0	0	0	0	0	0	0	0	0	4.50227	0	0	0	0	0	0	0	0	0	0	0	0	0	0	0
NW_001845582.1 chrX 211000022279537	2420	16.0331	0	0	0	0	0	0	0	0	0	0	0	0	0	0	0	0	0	0	0	0	0	0	0	0	0	0	0	0	0	0	0	0	0	0	0	0	0	0	0	0	0	0	0	0	0	0	0
NW_001845583.1 chr2CEN 211000022280626	2419	0	0	0	0	0	0	0	0	0	0	0	0	0	0	0	0	0	0	0	0	0	0	0	0	0	0	0	0	0	0	0	0	0	0	0	0	0	0	0	0	0	0	0	0	0	0	0	0
NW_001845585.1 211000022280561	2417	4.96483	0	0	0	0	0	0	0	0	0	0	0	0	0	0	0	0	0	0	0	0	0	0	0	0	0	0	0	0	0	0	0	0	16.1771	0	0	0	0	0	0	0	0	0	0	0	0	0	0
NW_001845586.1 chrX 211000022279967	2413	0.0414422	0	0	0	0	0	0	0	0	0	0	0	0	0	0	0	0	0	0	0	0	0	0	0	0	0	0	0	0	0	0	0	99.9586	0	0	0	0	0	0	0	0	0	0	0	0	0	0	0
NW_001845587.1 chrX 211000022278578	2412	0	0	0	0	0	0	0	0	0	0	0	0	0	0	0	0	0	0	0	0	0	0	0	0	0	0	0	0	0	0	0	0	0	0	0	0	0	0	0	0	0	0	0	0	0	0	0	0
NW_001845589.1 211000022279960	2400	0	0	0	0	0	0	0	0	0	0	0	0	0	0	0	0	0	0	0	0	0	0	0	0	0	0	0	0	0	0	0	0	0	0	0	0	0	0	0	0	0	0	0	0	0	0	0	0
NW_001845590.1 211000022279000	2394	100	0	0	0	0	0	0	0	0	0	0	0	0	0	0	0	0	0	0	0	0	0	0	0	0	0	0	0	0	0	0	0	0	0	0	0	0	0	0	0	0	0	0	0	0	0	0	0
NW_001845593.1 211000022278335	2390	0.041841	0	0	0	0	0	0	0	0	0	0	0	0	0	0	0	0	0	0	0	0	0	0	0	0	0	0	0	0	0	0	0	64.6444	0.334728	0	0	0	0	0	0	0	0	0	0	0	0	0	0
NW_001845592.1 211000022278507	2390	0.753138	0	0	0	0	0	0	0	0	0	0	0	0	0	0	0	0	0	0	0	0	0	0	0	0	0	0	0	0	0	0	0	88.7866	0.292887	0	0	0	0	0	0	0	0	0	0	0	0	0	0
NW_001845594.1 chrX 211000022278908	2389	14.1482	0	0	0	0	0	0	0	0	0	0	0	0	0	0	0	0	0	0	0	0	0	0	0	0	0	0	0	0	0	0	0	0	0	0	0	0	0	0	0	0	0	0	0	0	0	0	0
NW_001845595.1 211000022280144	2385	4.69602	0	0	0	0	0	0	0	0	0	0	0	0	0	0	0	0	0	0	0	0	0	0	0	0	0	0	0	0	0	0	0	0	0	0	0	0	0	0	0	0	0	0	0	0	0	0	0
NW_001845596.1 211000022279635	2385	0.545073	0	0	0	0	0	0	0	0	0	0	0	0	0	0	0	0	0	0	0	0	0	0	0	0	0	0	0	0	0	0	0	0	0	0	0	0	0	0	0	0	0	0	0	0	0	0	0
NW_001845597.1 211000022280302	2385	10.021	0	0	0	0	0	0	0	0	0	0	0	0	0	0	0	0	0	0	0	0	0	0	0	0	0	0	0	0	0	0	0	0	0	0	0	0	0	0	0	0	0	0	0	0	0	0	0
NW_001845598.1 chrX; Y 211000022278942	2384	20.1342	0	0	0	0	0	0	0	0	0	0	0	0	0	0	0	0	0	0	0	0	0	0	0	0	0	0	0	0	0	0	0	56.1661	0	0	0	0	0	0	0	0	0	0	0	0	0	0	0
NW_001845599.1 chrX; Y 211000022279122	2383	0.0839278	0	0	0	0	0	0	0	0	0	0	0	0	0	0	0	0	0	0	0	0	0	0	0	0	0	0	0	0	0	0	0	66.8905	0	0	0	0	0	0	0	0	0	0	0	0	0	0	0
NW_001845600.1 211000022278716	2383	56.8611	0	0	0	0	0	0	0	0	0	0	0	0	0	0	0	0	0	0	0	0	0	0	0	0	0	0	0	0	0	0	0	43.1389	0	0	0	0	0	0	0	0	0	0	0	0	0	0	0
NW_001845601.1 211000022279247	2382	0.0419815	0	0	0	0	0	0	0	0	0	0	0	0	0	0	0	0	0	0	0	0	0	0	0	0	0	0	0	0	0	0	0	0	0	0	0	0	0	0	0	0	0	0	0	0	0	0	0
NW_001845602.1 chrX; Y 211000022278869	2381	1.00798	0	0	0	0	0	0	0	0	0	0	0	0	0	0	0	0	0	0	0	0	0	0	0	0	0	0	0	0	0	0	0	32.8013	0	0	0	0	0	0	0	0	0	0	0	0	0	0	0
NW_001845603.1 chrX; Y 211000022279810	2381	83.5783	0	0	0	0	0	0	0	0	0	0	0	0	0	0	0	0	0	0	0	0	0	0	0	0	0	0	0	0	0	0	0	13.2297	0	0	0	0	0	0	0	0	0	0	0	0	0	0	0
NW_001845605.1 chrX 211000022280453	2379	1.219	0	0	0	0	0	0	0	0	0	0	0	0	0	0	0	0	0	0	0	0	0	0	0	0	0	0	0	0	0	0	0	0	0	0	0	0	0	0	0	0	0	0	0	0	0	0	0
NW_001845604.1 211000022279259	2379	2.73224	0	0	0	0	0	0	0	0	0	0	0	0	0	0	0	0	0	0	0	0	0	0	0	0	0	0	0	0	0	0	0	0	0	0	0	0	0	0	0	0	0	0	0	0	0	0	0
NW_001845606.1 211000022280747	2378	4.49958	0	0	0	0	0	0	0	0	0	0	0	0	0	0	0	0	0	0	0	0	0	0	0	0	0	0	0	0	0	0	0	0	0	0	0	0	0	0	0	0	0	0	0	0	0	0	0
NW_001845607.1 211000022280289	2375	0	0	0	0	0	0	0	0	0	0	0	0	0	0	0	0	0	0	0	0	0	0	0	0	0	0	0	0	0	0	0	0	0	0	0	0	0	0	0	0	0	0	0	0	0	0	0	0
NW_001845608.1 chrX 211000022279530	2372	100	0	0	0	0	0	0	0	0	0	0	0	0	0	0	0	0	0	0	0	0	0	0	0	0	0	0	0	0	0	0	0	0	0	0	0	0	0	0	0	0	0	0	0	0	0	0	0
NW_001845609.1 211000022279197	2369	21.5281	0	0	0	0	0	0	0	0	0	0	0	0	0	0	0	0	0	0	0	0	0	0	0	0	0	0	0	0	0	0	0	0	0	0	0	0	0	0	0	0	0	0	0	0	0	0	0
NW_001845610.1 211000022280208	2368	36.4865	0	0	0	0	0	0	0	0	0	0	0	0	0	0	0	0	0	0	0	0	0	0	0	0	0	0	0	0	0	0	0	0	0	0	0	0	0	0	0	0	0	0	0	0	0	0	0
NW_001845611.1 chrX 211000022279340	2366	0.0845309	0	0	0	0	0	0	0	0	0	0	0	0	0	0	0	0	0	0	0	0	0	0	0	0	0	0	0	0	0	0	0	99.9155	0	0	0	0	0	0	0	0	0	0	0	0	0	0	0
NW_001845612.1 chrX 211000022278844	2363	0.550148	0	0	0	0	0	0	0	0	0	0	0	0	0	0	0	0	0	0	0	0	0	0	0	0	0	0	0	0	0	0	0	0	0	0	0	0	0	0	0	0	0	0	0	0	0	0	0
NW_001845615.1 chrX 211000022280507	2357	0.0424268	0	0	0	0	0	0	0	0	0	0	0	0	0	0	0	0	0	0	0	0	0	0	0	0	0	0	0	0	0	0	0	99.9576	0	0	0	0	0	0	0	0	0	0	0	0	0	0	0
NW_001845617.1 chrX 211000022279704	2355	0.0424628	0	0	0	0	0	0	0	0	0	0	0	0	0	0	0	0	0	0	0	0	0	0	0	0	0	0	0	0	0	0	0	99.9575	0	0	0	0	0	0	0	0	0	0	0	0	0	0	0
NW_001845618.1 211000022278387	2354	11.3849	0	0	0	0	0	0	0	0	0	0	0	0	0	0	0	0	0	0	0	0	0	0	0	0	0	0	0	0	0	0	0	88.6151	0	0	0	0	0	0	0	0	0	0	0	0	0	0	0
NW_001845619.1 chrX 211000022280534	2353	7.8198	0	0	0	0	0	0	0	0	0	0	0	0	0	0	0	0	0	0	0	0	0	0	0	0	0	0	0	0	0	0	0	30.9817	0.254994	0	0	0	0	0	0	0	0	0	0	0	0	0	0
NW_001845620.1 211000022279058	2352	2.80612	0	0	0	0	0	0	0	0	0	0	0	0	0	0	0	0	0	0	0	0	0	0	0	0	0	0	0	0	0	0	0	94.3027	0	0	0	0	0	0	0	0	0	0	0	0	0	0	0
NW_001845622.1 211000022278934	2344	94.7952	0	0	0	0	0	0	0	0	0	0	0	0	0	0	0	0	0	0	0	0	0	0	0	0	0	0	0	0	0	0	0	0	0	0	0	0	0	0	0	0	0	0	0	0	0	0	0
NW_001845624.1 211000022280228	2342	0.426985	0	0	0	0	0	0	0	0	0	0	0	0	0	0	0	0	0	0	0	0	0	0	0	0	0	0	0	0	0	0	0	0	0	0	0	0	0	0	0	0	0	0	0	0	0	0	0
NW_001845625.1 chrY 211000022279334	2342	8.9667	0	0	0	0	0	0	0	0	0	0	0	0	0	0	0	0	0	0	0	0	0	0	0	0	0	0	0	0	0	0	0	0	0	0	0	0	0	0	0	0	0	0	0	0	0	0	0
NW_001845626.1 chrX 211000022278649	2335	11.4775	0	0	0	0	0	0	0	0	0	0	0	0	0	0	0	0	0	0	0	0	0	0	0	0	0	0	0	0	0	0	0	0	0	0	0	0	0	0	0	0	0	0	0	0	0	0	0
NW_001845628.1 211000022278220	2330	10.4292	0	0	0	0	0	0	0	0	0	0	0	0	0	0	0	0	0	0	0	0	0	0	0	0	0	0	0	0	0	0	0	17.9828	0	0	0	0	0	0	0	0	0	0	0	0	0	0	0
NW_001845629.1 211000022279612	2328	55.9278	0	0	0	0	0	0	0	0	0	0	0	0	0	0	0	0	0	0	0	0	0	0	0	0	0	0	0	0	0	0	0	41.2801	0	0	0	0	0	0	0	0	0	0	0	0	0	0	0
NW_001845630.1 chrX 211000022280633	2328	0	0	0	0	0	0	0	0	0	0	0	0	0	0	0	0	0	0	0	0	0	0	0	0	0	0	0	0	0	0	0	0	0	0	0	0	0	0	0	0	0	0	0	0	0	0	0	0
NW_001845631.1 211000022279966	2326	0.0429923	0	0	0	0	0	0	0	0	0	0	0	0	0	0	0	0	0	0	0	0	0	0	0	0	0	0	0	0	0	0	0	0	0	0	0	0	0	0	0	0	0	0	0	0	0	0	0
NW_001845632.1 chr3CEN 211000022280058	2325	0	0	0	0	0	0	0	0	0	0	0	0	0	0	0	0	0	0	0	0	0	0	0	0	0	0	0	0	0	0	0	0	0	0	0	0	0	0	0	0	0	0	0	0	0	0	0	0
NW_001845633.1 chrX 211000022279092	2322	0.430663	0	0	0	0	0	0	0	0	0	0	0	0	0	0	0	0	0	0	0	0	0	0	0	0	0	0	0	0	0	0	0	0	0	0	0	0	0	0	0	0	0	0	0	0	0	0	0
NW_001845634.1 chrX 211000022279774	2318	0.0431406	0	0	0	0	0	0	0	0	0	0	0	0	0	0	0	0	0	0	0	0	0	0	0	0	0	0	0	0	0	0	0	99.9569	0	0	0	0	0	0	0	0	0	0	0	0	0	0	0
NW_001845635.1 chrX 211000022279504	2317	100	0	0	0	0	0	0	0	0	0	0	0	0	0	0	0	0	0	0	0	0	0	0	0	0	0	0	0	0	0	0	0	0	0	0	0	0	0	0	0	0	0	0	0	0	0	0	0
NW_001845637.1 211000022279787	2308	10.7019	0	0	0	0	0	0	0	0	0	0	0	0	0	0	0	0	0	0	0	0	0	0	0	0	0	0	0	0	0	0	0	0	0	0	0	0	0	0	0	0	0	0	0	0	0	0	0
NW_001845638.1 chrX 211000022278810	2307	0	0	0	0	0	0	0	0	0	0	0	0	0	0	0	0	0	0	0	0	0	0	0	0	0	0	0	0	0	0	0	0	0	0	0	0	0	0	0	0	0	0	0	0	0	0	0	0
NW_001845639.1 211000022278536	2304	12.4132	0	0	0	0	0	0	0	0	0	0	0	0	0	0	0	0	0	0	0	0	0	0	0	0	0	0	0	0	0	0	0	79.5139	0	0	0	0	0	0	0	0	0	0	0	0	0	0	0
NW_001845640.1 chrY 211000022278577	2303	0.521059	0	0	0	0	0	0	0	0	0	0	0	0	0	0	0	0	0	0	0	0	0	0	0	0	0	0	0	0	0	0	0	0	8.16327	0	0	0	0	0	0	0	0	0	0	0	0	0	0
NW_001845642.1 chrX; Y 211000022280580	2295	0.784314	0	0	0	0	0	0	0	0	0	0	0	0	0	0	0	0	0	0	0	0	0	0	0	0	0	0	0	0	0	0	0	99.2157	0	0	0	0	0	0	0	0	0	0	0	0	0	0	0
NW_001845643.1 chrX 211000022278557	2293	0.043611	0	0	0	0	0	0	0	0	0	0	0	0	0	0	0	0	0	0	0	0	0	0	0	0	0	0	0	0	0	0	0	0	0	0	0	0	0	0	0	0	0	0	0	0	0	0	0
NW_001845644.1 chr3CEN 211000022279011	2291	1.61502	0	0	0	0	0	0	0	0	0	0	0	0	0	0	0	0	0	0	0	0	0	0	0	0	0	0	0	0	0	0	0	0	0	0	0	0	0	0	0	0	0	0	0	0	0	0	0
NW_001845645.1 chrX 211000022279689	2289	4.89297	0	0	0	0	0	0	0	0	0	0	0	0	0	0	0	0	0	0	0	0	0	0	0	0	0	0	0	0	0	0	0	0	0	0	0	0	0	0	0	0	0	0	0	0	0	0	0
NW_001845646.1 chrX 211000022279085	2287	0.787057	0	0	0	0	0	0	0	0	0	0	0	0	0	0	0	0	0	0	0	0	0	0	0	0	0	0	0	0	0	0	0	0	0	0	0	0	0	0	0	0	0	0	0	0	0	0	0
NW_001845647.1 chrX 211000022278341	2286	0.0874891	0	0	0	0	0	0	0	0	0	0	0	0	0	0	0	0	0	0	0	0	0	0	0	0	0	0	0	0	0	0	0	0	0	0	0	0	0	0	0	0	0	0	0	0	0	0	0
NW_001845648.1 chrX 211000022279553	2284	0.0437828	0	0	0	0	0	0	0	0	0	0	0	0	0	0	0	0	0	0	0	0	0	0	0	0	0	0	0	0	0	0	0	99.9562	0	0	0	0	0	0	0	0	0	0	0	0	0	0	0
NW_001845649.1 chrX 211000022278823	2283	0.087604	0	0	0	0	0	0	0	0	0	0	0	0	0	0	0	0	0	0	0	0	0	0	0	0	0	0	0	0	0	0	0	0	0	0	0	0	0	0	0	0	0	0	0	0	0	0	0
NW_001845650.1 chrX 211000022279732	2282	0.0438212	0	0	0	0	0	0	0	0	0	0	0	0	0	0	0	0	0	0	0	0	0	0	0	0	0	0	0	0	0	0	0	99.9562	0	0	0	0	0	0	0	0	0	0	0	0	0	0	0
NW_001845651.1 chrX 211000022278612	2273	0.219974	0	0	0	0	0	0	0	0	0	0	0	0	0	0	0	0	0	0	0	0	0	0	0	0	0	0	0	0	0	0	0	0	0	0	0	0	0	0	0	0	0	0	0	0	0	0	0
NW_001845652.1 211000022280698	2270	3.9207	0	0	0	0	0	0	0	0	0	0	0	0	0	0	0	0	0	0	0	0	0	0	0	0	0	0	0	0	0	0	0	87.5771	0	0	0	0	0	0	0	0	0	0	0	0	0	0	0
NW_001845653.1 chrX 211000022278639	2269	0	0	0	0	0	0	0	0	0	0	0	0	0	0	0	0	0	0	0	0	0	0	0	0	0	0	0	0	0	0	0	0	0	0	0	0	0	0	0	0	0	0	0	0	0	0	0	0
NW_001845655.1 211000022278178	2266	1.94175	0	0	0	0	0	0	0	0	0	0	0	0	0	0	0	0	0	0	0	0	0	0	0	0	0	0	0	0	0	0	0	0	0	0	0	0	0	0	0	0	0	0	0	0	0	0	0
NW_001845657.1 chrX 211000022278629	2259	4.16113	0	0	0	0	0	0	0	0	0	0	0	0	0	0	0	0	0	0	0	0	0	0	0	0	0	0	0	0	0	0	0	0	0	0	0	0	0	0	0	0	0	0	0	0	0	0	0
NW_001845656.1 chrX 211000022278249	2259	0.0885347	0	0	0	0	0	0	0	0	0	0	0	0	0	0	0	0	0	0	0	0	0	0	0	0	0	0	0	0	0	0	0	0	0	0	0	0	0	0	0	0	0	0	0	0	0	0	0
NW_001845658.1 chr3CEN 211000022278860	2253	1.06525	0	0	0	0	0	0	0	0	0	0	0	0	0	0	0	0	0	0	0	0	0	0	0	0	0	0	0	0	0	0	0	0	0	0	0	0	0	0	0	0	0	0	0	0	0	0	0
NW_001845659.1 211000022279479	2248	0.489324	0	0	0	0	0	0	0	0	0	0	0	0	0	0	0	0	0	0	0	0	0	0	0	0	0	0	0	0	0	0	0	0	0	0	0	0	0	0	0	0	0	0	0	0	0	0	0
NW_001845660.1 chrX 211000022280330	2247	0	0	0	0	0	0	0	0	0	0	0	0	0	0	0	0	0	0	0	0	0	0	0	0	0	0	0	0	0	0	0	0	0	0	0	0	0	0	0	0	0	0	0	0	0	0	0	0
NW_001845663.1 chrX 211000022279299	2237	0.0894055	0	0	0	0	0	0	0	0	0	0	0	0	0	0	0	0	0	0	0	0	0	0	0	0	0	0	0	0	0	0	0	0	0	0	0	0	0	0	0	0	0	0	0	0	0	0	0
NW_001845664.1 211000022280568	2234	0.0447628	0	0	0	0	0	0	0	0	0	0	0	0	0	0	0	0	0	0	0	0	0	0	0	0	0	0	0	0	0	0	0	0	0	0	0	0	0	0	0	0	0	0	0	0	0	0	0
NW_001845666.1 chrY 211000022280024	2232	5.82437	0	0	0	0	0	0	0	0	0	0	0	0	0	0	0	0	0	0	0	0	0	0	0	0	0	0	0	0	0	0	0	0	0	0	0	0	0	0	0	0	0	0	0	0	0	0	0
NW_001845667.1 211000022279949	2232	100	0	0	0	0	0	0	0	0	0	0	0	0	0	0	0	0	0	0	0	0	0	0	0	0	0	0	0	0	0	0	0	0	0	0	0	0	0	0	0	0	0	0	0	0	0	0	0
NW_001845668.1 chrX 211000022278513	2228	3.27648	0	0	0	0	0	0	0	0	0	0	0	0	0	0	0	0	0	0	0	0	0	0	0	0	0	0	0	0	0	0	0	0	0	0	0	0	0	0	0	0	0	0	0	0	0	0	0
NW_001845669.1 211000022278953	2227	32.1958	0	0	0	0	0	0	0	0	0	0	0	0	0	0	0	0	0	0	0	0	0	0	0	0	0	0	0	0	0	0	0	52.9861	0	0	0	0	0	0	0	0	0	0	0	0	0	0	0
NW_001845671.1 chrX 211000022280088	2223	0.0449843	0	0	0	0	0	0	0	0	0	0	0	0	0	0	0	0	0	0	0	0	0	0	0	0	0	0	0	0	0	0	0	99.955	0	0	0	0	0	0	0	0	0	0	0	0	0	0	0
NW_001845672.1 chr3CEN 211000022278672	2221	0	0	0	0	0	0	0	0	0	0	0	0	0	0	0	0	0	0	0	0	0	0	0	0	0	0	0	0	0	0	0	0	0	0	0	0	0	0	0	0	0	0	0	0	0	0	0	0
NW_001845673.1 chrX 211000022279514	2220	0	0	0	0	0	0	0	0	0	0	0	0	0	0	0	0	0	0	0	0	0	0	0	0	0	0	0	0	0	0	0	0	0	0	0	0	0	0	0	0	0	0	0	0	0	0	0	0
NW_001845674.1 chrX; Y 211000022279101	2217	0.135318	0	0	0	0	0	0	0	0	0	0	0	0	0	0	0	0	0	0	0	0	0	0	0	0	0	0	0	0	0	0	0	72.3049	0	0	0	0	0	0	0	0	0	0	0	0	0	3.24763	0
NW_001845675.1 chr3CEN 211000022280621	2216	42.2383	1.94043	0	0	0	0	0	0	0	0	0	0	0	0	0	0	0	0	0	0	0	0	0	0	0	0	0	0	0	0	0	0	0	0	0	0	0	0	0	0	0	0	0	0	0	0	0	0
NW_001845676.1 chrX 211000022280442	2210	0	0	0	0	0	0	0	0	0	0	0	0	0	0	0	0	0	0	0	0	0	0	0	0	0	0	0	0	0	0	0	0	0	0	0	0	0	0	0	0	0	0	0	0	0	0	0	0
NW_001845677.1 chrX 211000022278461	2209	0.226347	0	0	0	0	0	0	0	0	0	0	0	0	0	0	0	0	0	0	0	0	0	0	0	0	0	0	0	0	0	0	0	0	0	0	0	0	0	0	0	0	0	0	0	0	0	0	0
NW_001845678.1 211000022279929	2207	0.498414	0	0	0	0	0	0	0	0	0	0	0	0	0	0	0	0	0	0	0	0	0	0	0	0	0	0	0	0	0	0	0	0	0	0	0	0	0	0	0	0	0	0	0	0	0	0	0
NW_001845679.1 chrY 211000022279932	2206	0.0453309	0	0	0	0	0	0	0	0	0	0	0	0	0	0	0	0	0	0	0	0	0	0	0	0	0	0	0	0	0	0	0	0	0	0	0	0	0	0	0	0	0	0	0	0	0	0	0
NW_001845680.1 211000022280599	2205	5.94104	0	0	0	0	0	0	0	0	0	0	0	0	0	0	0	0	0	0	0	0	0	0	0	0	0	0	0	0	0	0	0	0	0	0	0	0	0	0	0	0	0	0	0	0	0	0	0
NW_001845682.1 chrX 211000022278608	2201	0.0454339	0	0	0	0	0	0	0	0	0	0	0	0	0	0	0	0	0	0	0	0	0	0	0	0	0	0	0	0	0	0	0	0	0	0	0	0	0	0	0	0	0	0	0	0	0	0	0
NW_001845683.1 chr3CEN 211000022278888	2200	0	0	0	0	0	0	0	0	0	0	0	0	0	0	0	0	0	0	0	0	0	0	0	0	0	0	0	0	0	0	0	0	0	0	0	0	0	0	0	0	0	0	0	0	0	0	0	0
NW_001845685.1 chr3CEN 211000022279118	2198	0.0454959	0	0	0	0	0	0	0	0	0	0	0	0	0	0	0	0	0	0	0	0	0	0	0	0	0	0	0	0	0	0	0	0	0	0	0	0	0	0	0	0	0	0	0	0	0	0	0
NW_001845684.1 211000022280153	2198	8.78071	0	0	0	0	0	0	0	0	0	0	0	0	0	0	0	0	0	0	0	0	0	0	0	0	0	0	0	0	0	0	0	0	0	0	0	0	0	0	0	0	0	0	0	0	0	0	0
NW_001845686.1 chrX 211000022278628	2196	20.765	0	0	0	0	0	0	0	0	0	0	0	0	0	0	0	0	0	0	0	0	0	0	0	0	0	0	0	0	0	0	0	79.235	0	0	0	0	0	0	0	0	0	0	0	0	0	0	0
NW_001845688.1 chrX 211000022278359	2192	0	0	0	0	0	0	0	0	0	0	0	0	0	0	0	0	0	0	0	0	0	0	0	0	0	0	0	0	0	0	0	0	0	0	0	0	0	0	0	0	0	0	0	0	0	0	0	0
NW_001845689.1 211000022279039	2190	0.273973	0	0	0	0	0	0	0	0	0	0	0	0	0	0	0	0	0	0	0	0	0	0	0	0	0	0	0	0	0	0	0	0	0	0	0	0	0	0	0	0	0	0	0	0	0	0	0
NW_001845690.1 chrX 211000022278555	2189	26.7702	0	0	0	0	0	0	0	0	0	0	0	0	0	0	0	0	0	0	0	0	0	0	0	0	0	0	0	0	0	0	0	0	0	0	0	0	0	0	0	0	0	0	0	0	0	0	0
NW_001845691.1 chrX 211000022278467	2189	0.045683	0	0	0	0	0	0	0	0	0	0	0	0	0	0	0	0	0	0	0	0	0	0	0	0	0	0	0	0	0	0	0	0	0	0	0	0	0	0	0	0	0	0	0	0	0	0	0
NW_001845692.1 211000022279476	2187	0.0457247	0	0	0	0	0	0	0	0	0	0	0	0	0	0	0	0	0	0	0	0	0	0	0	0	0	0	0	0	0	0	0	0	0	0	0	0	0	0	0	0	0	0	0	0	0	0	0
NW_001845693.1 211000022278652	2185	0.0457666	0	0	0	0	0	0	0	0	0	0	0	0	0	0	0	0	0	0	0	0	0	0	0	0	0	0	0	0	0	0	0	0	0	0	0	0	0	0	0	0	0	0	0	0	0	0	0
NW_001845695.1 chrX 211000022278775	2177	0	0	0	0	0	0	0	0	0	0	0	0	0	0	0	0	0	0	0	0	0	0	0	0	0	0	0	0	0	0	0	0	0	0	0	0	0	0	0	0	0	0	0	0	0	0	0	0
NW_001845696.1 chr3CEN 211000022278205	2176	28.5386	21.6452	0	0	0	0	0	0	0	0	0	0	0	0	0	0	14.2463	0	0	0	0	0	0	0	0	0	0	0	0	1.79228	0	0	0	0	0	0	0	0	0	0	0	0	0	0	0	0	0	0
NW_001845697.1 211000022280223	2173	4.55591	0	0	0	0	0	0	0	0	0	0	0	0	0	0	0	0	0	0	0	0	0	0	0	0	0	0	0	0	0	0	0	0	0	0	0	0	0	0	0	0	0	0	0	0	0	0	0
NW_001845698.1 chrX 211000022278853	2166	0.138504	0	0	0	0	0	0	0	0	0	0	0	0	0	0	0	0	0	0	0	0	0	0	0	0	0	0	0	0	0	0	0	0	0	0	0	0	0	0	0	0	0	0	0	0	0	0	0
NW_001845701.1 211000022280133	2161	4.85886	0	0	0	0	0	0	0	0	0	0	0	0	0	0	0	0	0	0	0	0	0	0	0	0	0	0	0	0	0	0	0	1.34197	0	0	0	0	0	0	0	0	0	0	0	0	0	0	0
NW_001845700.1 chrX 211000022278616	2161	0	0	0	0	0	0	0	0	0	0	0	0	0	0	0	0	0	0	0	0	0	0	0	0	0	0	0	0	0	0	0	0	0	0	0	0	0	0	0	0	0	0	0	0	0	0	0	0
NW_001845703.1 chrX; Y 211000022280500	2157	16.7826	0	0	0	0	0	0	0	0	0	0	0	0	0	0	0	0	0	0	0	0	0	0	0	0	0	0	0	0	0	0	0	0	0	0	0	0	0	0	0	0	0	0	0	0	0	0	0
NW_001845704.1 chrX 211000022278825	2147	0	0	0	0	0	0	0	0	0	0	0	0	0	0	0	0	0	0	0	0	0	0	0	0	0	0	0	0	0	0	0	0	0	0	0	0	0	0	0	0	0	0	0	0	0	0	0	0
NW_001845706.1 chrX 211000022279834	2139	0.0467508	0	0	0	0	0	0	0	0	0	0	0	0	0	0	0	0	0	0	0	0	0	0	0	0	0	0	0	0	0	0	0	99.9532	0	0	0	0	0	0	0	0	0	0	0	0	0	0	0
NW_001845708.1 chrX 211000022279084	2132	0	0	0	0	0	0	0	0	0	0	0	0	0	0	0	0	0	0	0	0	0	0	0	0	0	0	0	0	0	0	0	0	0	0	0	0	0	0	0	0	0	0	0	0	0	0	0	0
NW_001845710.1 211000022280176	2129	0	0	0	0	0	0	0	0	0	0	0	0	0	0	0	0	0	0	0	0	0	0	0	0	0	0	0	0	0	0	0	0	0	0	0	0	0	0	0	0	0	0	0	0	0	0	0	0
NW_001845712.1 chrX 211000022279307	2126	0	0	0	0	0	0	0	0	0	0	0	0	0	0	0	0	0	0	0	0	0	0	0	0	0	0	0	0	0	0	0	0	0	0	0	0	0	0	0	0	0	0	0	0	0	0	0	0
NW_001845714.1 211000022279663	2124	19.7269	35.0753	0	0	0	0	0	0	0	0	0	0	0	0	0	0	0	0	0	0	0	0	0	0	0	0	0	0	0	0	0	0	45.1977	0	0	0	0	0	0	0	0	0	0	0	0	0	0	0
NW_001845713.1 211000022280135	2124	49.5292	31.2618	0	0	0	0	0	0	0	0	0	0	0	0	0	0	0	0	0	0	0	0	0	0	0	0	0	0	0	0	0	0	0	0	0	0	0	0	0	0	0	0	0	0	0	0	0	0
NW_001845715.1 211000022280631	2119	4.48325	46.1067	0	0	0	0	0	0	0	0	0	0	0	0	0	0	4.20009	0	0	0	0	0	0	0	0	0	0	0	0	0	0	0	0	0	0	0	0	0	0	0	0	0	0	0	0	0	0	0
NW_001845716.1 211000022279756	2117	5.71564	0	0	0	0	0	0	0	0	0	0	0	0	0	0	0	0	0	0	0	0	0	0	0	0	0	0	0	0	0	0	0	0	0	0	0	0	0	0	0	0	0	0	0	0	0	0	0
NW_001845717.1 chrX 211000022278353	2114	0.89877	0	0	0	0	0	0	0	0	0	0	0	0	0	0	0	0	0	0	0	0	0	0	0	0	0	0	0	0	0	0	0	21.7597	0	0	0	0	0	0	0	0	0	0	0	0	0	0	0
NW_001845718.1 chrX 211000022278320	2113	0.283956	0	0	0	0	0	0	0	0	0	0	0	0	0	0	0	0	0	0	0	0	0	0	0	0	0	0	0	0	0	0	0	0	0	0	0	0	0	0	0	0	0	0	0	0	0	0	0
NW_001845719.1 chrX 211000022278343	2113	0	0	0	0	0	0	0	0	0	0	0	0	0	0	0	0	0	0	0	0	0	0	0	0	0	0	0	0	0	0	0	0	0	0	0	0	0	0	0	0	0	0	0	0	0	0	0	0
NW_001845720.1 chrX 211000022278490	2113	14.4345	0	0	0	0	0	0	0	0	0	0	0	0	0	0	0	0	0	0	0	0	0	0	0	0	0	0	0	0	0	0	0	0	0	0	0	0	0	0	0	0	0	0	0	0	0	0	0
NW_001845721.1 211000022280617	2112	0.142045	0	0	0	0	0	0	0	0	0	0	0	0	0	0	0	0	0	0	0	0	0	0	0	0	0	0	0	0	0	0	0	0	0	0	0	0	0	0	0	0	0	0	0	0	0	0	0
NW_001845722.1 chrX 211000022279305	2109	0	0	0	0	0	0	0	0	0	0	0	0	0	0	0	0	0	0	0	0	0	0	0	0	0	0	0	0	0	0	0	0	0	0	0	0	0	0	0	0	0	0	0	0	0	0	0	0
NW_001845723.1 chr3CEN 211000022280070	2108	0.0474383	0	0	0	0	0	0	0	0	0	0	0	0	0	0	0	0	0	0	0	0	0	0	0	0	0	0	0	0	0	0	0	0	0	0	0	0	0	0	0	0	0	0	0	0	0	0	0
NW_001845725.1 211000022278968	2105	0.23753	0	0	0	0	0	0	0	0	0	0	0	0	0	0	0	0	0	0	0	0	0	0	0	0	0	0	0	0	0	0	0	0	0	0	0	0	0	0	0	0	0	0	0	0	0	0	0
NW_001845724.1 211000022279470	2105	14.8694	0	0	0	0	0	0	0	0	0	0	0	0	0	0	0	0	0	0	0	0	0	0	0	0	0	0	0	0	0	0	0	0	0	0	0	0	0	0	0	0	0	0	0	0	0	0	0
NW_001845726.1 chr3CEN 211000022279310	2103	0	0	0	0	0	0	0	0	0	0	0	0	0	0	0	0	0	0	0	0	0	0	0	0	0	0	0	0	0	0	0	0	0	0	0	0	0	0	0	0	0	0	0	0	0	0	0	0
NW_001845727.1 211000022279807	2102	12.4643	0	0	0	0	0	0	0	0	0	0	0	0	0	0	0	0	0	0	0	0	0	0	0	0	0	0	0	0	0	0	0	0	0	0	0	0	0	0	0	0	0	0	0	0	0	0	0
NW_001845730.1 chrY 211000022279583	2096	77.958	0	0	0	0	0	0	0	0	0	0	0	0	0	0	0	0	0	0	0	0	0	0	0	0	0	0	0	0	0	0	0	0	0	0	0	0	0	0	0	0	0	0	0	0	0	0	0
NW_001845731.1 chrX 211000022278840	2096	0	0	0	0	0	0	0	0	0	0	0	0	0	0	0	0	0	0	0	0	0	0	0	0	0	0	0	0	0	0	0	0	0	0	0	0	0	0	0	0	0	0	0	0	0	0	0	0
NW_001845732.1 chrX; Y 211000022278874	2094	0.191022	0	0	0	0	0	0	0	0	0	0	0	0	0	0	0	0	0	0	0	0	0	0	0	0	0	0	0	0	0	0	0	84.575	0	0	0	0	0	0	0	0	0	0	0	0	0	0.286533	0
NW_001845733.1 chrX 211000022279063	2094	0	0	0	0	0	0	0	0	0	0	0	0	0	0	0	0	0	0	0	0	0	0	0	0	0	0	0	0	0	0	0	0	0	0	0	0	0	0	0	0	0	0	0	0	0	0	0	0
NW_001845734.1 211000022279044	2092	0.0478011	50.478	0	0	0	0	0	0	0	0	0	0	0	0	0	0	3.20268	0	0	0	0	0	0	0	0	0	0	0	0	0	0	0	0	0	0	0	0	0	0	0	0	0	0	0	0	0	0	0
NW_001845735.1 211000022278206	2090	21.9139	0	0	0	0	0	0	0	0	0	0	0	0	0	0	0	0	0	0	0	0	0	0	0	0	0	0	0	0	0	0	0	59.1866	0.813397	0	0	0	0	0	0	0	0	0	0	0	0	0	0
NW_001845736.1 chrX 211000022278431	2089	0	0	0	0	0	0	0	0	0	0	0	0	0	0	0	0	0	0	0	0	0	0	0	0	0	0	0	0	0	0	0	0	0	0	0	0	0	0	0	0	0	0	0	0	0	0	0	0
NW_001845737.1 211000022278138	2088	0.0957854	0	0	0	0	0	0	0	0	0	0	0	0	0	0	0	0	0	0	0	0	0	0	0	0	0	0	0	0	0	0	0	0.0478927	3.54406	0	0	0	0	0	0	0	3.44828	8.42912	0	0	0	0	0
NW_001845738.1 211000022279804	2087	0.0479157	34.8347	0	0	0	0	0	0	0	0	0	0	0	0	0	0	0.143747	0	0	0	0	0	0	0	0	0	0	0	0	0	0	0	0	0	0	0	0	0	0	0	0	0	0	0	0	0	0	0
NW_001845739.1 chrX 211000022278464	2087	12.6018	0	0	0	0	0	0	0	0	0	0	0	0	0	0	0	0	0	0	0	0	0	0	0	0	0	0	0	0	0	0	0	0	0	0	0	0	0	0	0	0	0	0	0	0	0	0	0
NW_001845741.1 chrX; Y 211000022278522	2086	3.3557	0	0	0	0	0	0	0	0	0	0	0	0	0	0	0	0	0	0	0	0	0	0	0	0	0	0	0	0	0	0	0	1.00671	0	0	0	0	0	0	0	0	0	0	0	0	0	0	0
NW_001845743.1 chr3CEN 211000022278711	2084	0.0959693	0	0	0	0	0	0	0	0	0	0	0	0	0	0	0	0	0	0	0	0	0	0	0	0	0	0	0	0	0	0	0	0	0	0	0	0	0	0	0	0	0	0	0	0	0	0	0
NW_001845745.1 211000022278919	2081	51.1293	0	0	0	0	0	0	0	0	0	0	0	0	0	0	0	0	0	0	0	0	0	0	0	0	0	0	0	0	0	0	0	0	0	0	0	0	0	0	0	0	0	0	0	0	0	0	0
NW_001845746.1 chrX 211000022278845	2079	1.0582	0	0	0	0	0	0	0	0	0	0	0	0	0	0	0	0	0	0	0	0	0	0	0	0	0	0	0	0	0	0	0	0	0	0	0	0	0	0	0	0	0	0	0	0	0	0	0
NW_001845747.1 211000022279942	2079	0.769601	0	0	0	0	0	0	0	0	0	0	0	0	0	0	0	0	0	0	0	0	0	0	0	0	0	0	0	0	0	0	0	0	0	0	0	0	0	0	0	0	0	0	0	0	0	0	0
NW_001845748.1 chrX 211000022278226	2078	15.5919	0	0	0	0	0	0	0	0	0	0	0	0	0	0	0	0	0	0	0	0	0	0	0	0	0	0	0	0	0	0	0	0	0	0	0	0	0	0	0	0	0	0	0	0	0	0	0
NW_001845749.1 211000022278216	2076	61.7534	0	0	0	0	0	0	0	0	0	0	0	0	0	0	0	0	0	0	0	0	0	0	0	0	0	0	0	0	0	0	0	36.5125	0	0	0	0	0	0	0	0	0	0	0	0	0	0	0
NW_001845751.1 chrX 211000022279601	2068	0.0483559	0	0	0	0	0	0	0	0	0	0	0	0	0	0	0	0	0	0	0	0	0	0	0	0	0	0	0	0	0	0	0	33.2689	3.48162	0	0	0	0	0	0	0	0	0	0	0	0	0	0
NW_001845752.1 211000022279641	2064	63.6143	0	0	0	0	0	0	0	0	0	0	0	0	0	0	0	0	0	0	0	0	0	0	0	0	0	0	0	0	0	0	0	0	0	0	0	0	0	0	0	0	0	0	0	0	0	0	0
NW_001845753.1 211000022280294	2063	0	0	0	0	0	0	0	0	0	0	0	0	0	0	0	0	0	0	0	0	0	0	0	0	0	0	0	0	0	0	0	0	0	0	0	0	0	0	0	0	0	0	0	0	0	0	0	0
NW_001845754.1 chrY 211000022279937	2063	5.23509	0	0	0	0	0	0	0	0	0	0	0	0	0	0	0	0	0	0	0	0	0	0	0	0	0	0	0	0	0	0	0	0	0	0	0	0	0	0	0	0	0	0	0	0	0	0	0
NW_001845755.1 211000022280143	2062	3.00679	0	0	0	0	0	0	0	0	0	0	0	0	0	0	0	0	0	0	0	0	0	0	0	0	0	0	0	0	0	0	0	0	0	0	0	0	0	0	0	0	0	0	0	0	0	0	0
NW_001845756.1 chr3CEN 211000022279517	2060	0.436893	0	0	0	0	0	0	0	0	0	0	0	0	0	0	0	0	0	0	0	0	0	0	0	0	0	0	0	0	0	0	0	0	0	0	0	0	0	0	0	0	0	0	0	0	0	0	0
NW_001845757.1 chrX 211000022279715	2060	15.1456	0	0	0	0	0	0	0	0	0	0	0	0	0	0	0	0	0	0	0	0	0	0	0	0	0	0	0	0	0	0	0	0	0	0	0	0	0	0	0	0	0	0	0	0	0	0	0
NW_001845758.1 chr3CEN 211000022279096	2060	1.31068	0	0	0	0	0	0	0	0	0	0	0	0	0	0	0	0	0	0	0	0	0	0	0	0	0	0	0	0	0	0	0	0	0	0	0	0	0	0	0	0	0	0	0	0	0	0	0
NW_001845759.1 211000022278506	2059	15.493	0	0	0	0	0	0	0	0	0	0	0	0	0	0	0	0	0	0	0	0	0	0	0	0	0	0	0	0	0	0	0	0	0	0	0	0	0	0	0	0	0	0	0	0	0	0	0
NW_001845760.1 211000022279733	2050	0.0487805	0	0	0	0	0	0	0	0	0	0	0	0	0	0	0	0	0	0	0	0	0	0	0	0	0	0	0	0	0	0	0	0	0	0	0	0	0	0	0	0	0	0	0	0	0	0	0
NW_001845761.1 chr3CEN 211000022279376	2046	25.1222	0	0	0	0	0	0	0	0	0	0	0	0	0	0	0	0	0	0	0	0	0	0	0	0	0	0	0	0	0	0	0	0	0	0	0	0	0	0	0	0	0	0	0	0	0	0	0
NW_001845763.1 chrX 211000022279332	2044	0.244618	0	0	0	0	0	0	0	0	0	0	0	0	0	0	0	0	0	0	0	0	0	0	0	0	0	0	0	0	0	0	0	0	0	0	0	0	0	0	0	0	0	0	0	0	0	0	0
NW_001845764.1 211000022278439	2043	8.51689	0	0	0	0	0	0	0	0	0	0	0	0	0	0	0	0	0	0	0	0	0	0	19.2854	0	0	0	0	0	0	0	0	0	0	0	0	0	0	0	0	0	0	0	0	0	0	0	0
NW_001845766.1 chrX 211000022278695	2035	0.14742	0	0	0	0	0	0	0	0	0	0	0	0	0	0	0	0	0	0	0	0	0	0	0	0	0	0	0	0	0	0	0	0	0	0	0	0	0	0	0	0	0	0	0	0	0	0	0
NW_001845768.1 211000022278922	2033	0.196754	0	0	0	0	0	0	0	0	0	0	0	0	0	0	0	0	0	0	0	0	0	0	0	0	0	0	0	0	0	0	0	0	0	0	0	0	0	0	0	0	0	0	0	0	0	0	0
NW_001845767.1 211000022278780	2033	81.5052	0	0	0	0	0	0	0	0	0	0	0	0	0	0	0	0	0	0	0	0	0	0	0	0	0	0	0	0	0	0	0	12.0512	0	0	0	0	0	0	0	0	0	0	0	0	0	0	0
NW_001845769.1 211000022279198	2030	6.30542	0	0	0	0	0	0	0	0	11.8719	0	0	0	0	0	0	0	0	0	0	0	0	0	0	0	0	0	0	0	0	0	0	0	29.6552	0	0	0	0	0	0	0	0	4.13793	0	0	0	0	0
NW_001845770.1 211000022278707	2027	3.50271	0	0	0	0	0	0	0	0	0	0	0	0	0	0	0	0	0	0	0	0	0	0	0	0	0	0	0	0	0	0	0	0	0	0	0	0	0	0	0	0	0	0	0	0	0	0	0
NW_001845772.1 chrX 211000022278817	2021	0	0	0	0	0	0	0	0	0	0	0	0	0	0	0	0	0	0	0	0	0	0	0	0	0	0	0	0	0	0	0	0	0	0	0	0	0	0	0	0	0	0	0	0	0	0	0	0
NW_001845773.1 211000022278047	2020	14.4554	0	0	0	0	0	0	0	0	0	0	0	0	0	0	0	0	0	0	0	0	0	0	0	0	0	0	0	0	0	0	0	54.5545	0	0	0	0	0	0	0	0	0	0	0	0	0	0	0
NW_001845774.1 211000022278284	2017	11.1552	12.2459	0	0	0	0	0	0	0	0	0	0	0	0	0	0	0	0	0	0	0	0	0	0	0	0	0	0	0	0	0	0	0	0	0	0	0	0	0	0	0	0	0	0	0	0	0	0
NW_001845775.1 211000022280151	2014	31.3803	0	0	0	0	0	0	0	0	0	0	0	0	0	0	0	0	0	0	0	0	0	0	0	0	0	0	0	0	0	0	0	0	0	0	0	0	0	0	0	0	0	0	0	0	0	0	0
NW_001845776.1 211000022279237	2010	8.30846	0	0	0	0	0	0	0	0	0	0	0	0	0	0	0	0	0	0	0	0	0	0	0	0	0	0	0	0	0	0	0	1.59204	21.3433	0	0	0	0	0	0	0	0	0	0	0	0	0	0
NW_001845777.1 chrX 211000022280594	2009	5.32603	0	0	0	0	0	0	0	0	0	0	0	0	0	0	0	0	0	0	0	0	0	0	0	0	0	0	0	0	0	0	0	0	0	0	0	0	0	0	0	0	0	0	0	0	0	0	0
NW_001845778.1 211000022278120	2008	5.52789	0	0	0	0	0	0	0	0	0	0	0	0	0	0	0	0	0	0	0	0	0	0	0	0	0	0	0	0	0	0	0	45.3187	0	0	0	0	0	0	0	0	0	0	0	0	0	0	0
NW_001845780.1 211000022280192	2006	0	0	0	0	0	0	0	0	0	0	0	0	0	0	0	0	0	0	0	0	0	0	0	0	0	0	0	0	0	0	0	0	0	0	0	0	0	0	0	0	0	0	0	0	0	0	0	0
NW_001845779.1 211000022278254	2006	0.747757	0	0	0	0	0	0	0	0	0	0	0	0	0	0	0	0	0	0	0	0	0	0	0	0	0	0	0	0	0	0	0	0	0	0	0	0	0	0	0	0	0	0	0	0	0	0	0
NW_001845781.1 chrY 211000022278984	2005	0.0498753	0	0	0	0	0	0	0	0	0	0	0	0	0	0	0	0	0	0	0	0	0	0	0	0	0	0	0	0	0	0	0	16.1097	0	0	0	0	0	0	0	0	0	0	15.5112	0	14.4638	0	0
NW_001845782.1 211000022278589	2005	0.0997506	0	0	0	0	0	0	0	0	0	0	0	0	0	0	0	0	0	0	0	0	0	0	0	0	0	0	0	0	0	0	0	0	0	0	0	0	0	0	0	0	0	0	0	0	0	0	0
NW_001845786.1 chrX 211000022278482	1998	0.2002	0	0	0	0	0	0	0	0	0	0	0	0	0	0	0	0	0	0	0	0	0	0	0	0	0	0	0	0	0	0	0	25.2252	0	0	0	0	0	0	0	0	0	0	0	0	0	0	0
NW_001845785.1 211000022278362	1998	0.1001	0	0	0	0	0	0	0	0	0	0	0	0	0	0	0	0	0	0	0	0	0	0	0	0	0	0	0	0	0	0	0	91.3914	0	0	0	0	0	0	0	0	0	0	0	0	0	0	0
NW_001845787.1 211000022279162	1998	30.5305	52.8529	0	0	0	0	0	0	0	0	0	0	0	0	0	0	0	0	0	0	0	0	0	0	0	0	0	0	0	0	0	0	0	0	0	0	0	0	0	0	0	0	0	0	0	0	0	0
NW_001845788.1 211000022279654	1995	1.85464	0	0	0	0	0	0	0	0	0	0	0	0	0	0	0	0	0	0	0	0	0	0	0	0	0	0	0	0	0	0	0	0	0	0	0	0	0	0	0	0	0	0	0	0	0	0	0
NW_001845789.1 chrX 211000022278820	1993	0.150527	0	0	0	0	0	0	0	0	0	0	0	0	0	0	0	0	0	0	0	0	0	0	0	0	0	0	0	0	0	0	0	0	0	0	0	0	0	0	0	0	0	0	0	0	0	0	0
NW_001845790.1 chr2CEN 211000022279130	1990	0.0502513	0	0	0	0	0	0	0	0	0	0	0	0	0	0	0	0	0	0	0	0	0	0	0	0	0	0	0	0	0	0	0	0	0	0	0	0	0	0	0	0	0	0	0	0	0	0	0
NW_001845791.1 211000022279820	1990	52.8643	0	0	0	0	0	0	0	0	0	0	0	0	0	0	0	0	0	0	0	0	0	0	0	0	0	0	0	0	0	0	0	47.1357	0	0	0	0	0	0	0	0	0	0	0	0	0	0	0
NW_001845792.1 211000022279712	1988	2.96781	0	0	0	0	0	0	0	0	0	0	0	0	0	0	0	0	0	0	0	0	0	0	0	0	0	0	0	0	0	0	0	0	0	0	0	0	0	0	0	0	0	0	0	0	0	0	0
NW_001845794.1 211000022278515	1986	57.0493	13.998	0	0	0	0	0	0	0	0	0	0	0	0	0	0	0	0	0	0	0	0	0	0	0	0	0	0	0	0	0	0	0	0	0	0	0	0	0	0	0	0	0	0	0	0	0	0
NW_001845793.1 chrX 211000022278619	1986	0	0	0	0	0	0	0	0	0	0	0	0	0	0	0	0	0	0	0	0	0	0	0	0	0	0	0	0	0	0	0	0	0	0	0	0	0	0	0	0	0	0	0	0	0	0	0	0
NW_001845795.1 chrX 211000022278976	1980	0.10101	0	0	0	0	0	0	0	0	0	0	0	0	0	0	0	0	0	0	0	0	0	0	0	0	0	0	0	0	0	0	0	0	0	0	0	0	0	0	0	0	0	0	0	0	0	0	0
NW_001845796.1 chrX 211000022278233	1978	0	0	0	0	0	0	0	0	0	0	0	0	0	0	0	0	0	0	0	0	0	0	0	0	0	0	0	0	0	0	0	0	0	0	0	0	0	0	0	0	0	0	0	0	0	0	0	0
NW_001845798.1 211000022279851	1976	0.0506073	0	0	0	0	0	0	0	0	0	0	0	0	0	0	0	0	0	0	0	0	0	0	0	0	0	0	0	0	0	0	0	0	0	0	0	0	0	0	0	0	0	0	0	0	0	0	0
NW_001845797.1 211000022278982	1976	21.8117	0	0	0	0	0	0	0	0	0	0	0	0	0	0	0	0	0	0	0	0	0	0	0	0	0	0	0	0	0	0	0	0	0	0	0	0	0	0	0	0	0	0	0	0	0	0	0
NW_001845799.1 211000022279282	1975	0.0506329	0	0	0	0	0	0	0	0	0	0	0	0	0	0	0	0	0	0	0	0	0	0	0	0	0	0	0	0	0	0	0	0	0	0	0	0	0	0	0	0	0	0	0	0	0	0	0
NW_001845800.1 211000022278271	1974	95.9473	0	0	0	0	0	0	0	0	0	0	0	0	0	0	0	0	0	0	0	0	0	0	0	0	0	0	0	0	0	0	0	0	0	0	0	0	0	0	0	0	0	0	0	0	0	0	0
NW_001845801.1 chrX 211000022278317	1970	0	0	0	0	0	0	0	0	0	0	0	0	0	0	0	0	0	0	0	0	0	0	0	0	0	0	0	0	0	0	0	0	0	0	0	0	0	0	0	0	0	0	0	0	0	0	0	0
NW_001845802.1 211000022279889	1966	0.152594	0	0	0	0	0	0	0	0	0	0	0	0	0	0	0	0	0	0	0	0	0	0	0	0	0	0	0	0	0	0	0	0	0	0	0	0	0	0	0	0	0	0	0	0	0	0	0
NW_001845803.1 211000022279217	1966	1.11902	0	0	0	0	0	0	0	0	0	0	0	0	0	0	0	0	0	0	0	0	0	0	0	0	0	0	0	0	0	0	0	0	11.1902	0	0	0	0	0	0	2.39064	0	0	0	0	0	0	0
NW_001845804.1 chr2CEN 211000022278678	1966	3.91658	0	0	0	0	0	0	0	0	0	0	0	0	0	0	0	0	0	0	0	0	0	0	0	0	0	0	0	0	0	0	0	0	0	0	0	0	0	0	0	0	0	0	0	0	0	0	0
NW_001845807.1 chrX 211000022278321	1964	0.152749	0	0	0	0	0	0	0	0	0	0	0	0	0	0	0	0	0	0	0	0	0	0	0	0	0	0	0	0	0	0	0	0	0	0	0	0	0	0	0	0	0	0	0	0	0	0	0
NW_001845808.1 chrX 211000022278879	1963	4.02445	0	0	0	0	0	0	0	0	0	0	0	0	0	0	0	0	0	0	0	0	0	0	0	0	0	0	0	0	0	0	0	14.8752	0	0	0	0	0	0	0	0	0	0	0	0	0	0.20377	0
NW_001845809.1 chrX; Y 211000022279571	1962	90.9276	0	0	0	0	0	0	0	0	0	0	0	0	0	0	0	0	0	0	0	0	0	0	0	0	0	0	0	0	0	0	0	0	0	0	0	0	0	0	0	0	0	0	0	0	0	0	0
NW_001845811.1 211000022278528	1962	0.0509684	0	0	0	0	0	0	0	0	0	0	0	0	0	0	0	0	0	0	0	0	0	0	0	0	0	0	0	0	0	0	0	0	0	0	0	0	0	0	0	0	0	0	0	0	0	0	0
NW_001845810.1 211000022280269	1962	0	0	0	0	0	0	0	0	0	0	0	0	0	0	0	0	0	0	0	0	0	0	0	0	0	0	0	0	0	0	0	0	0	0	0	0	0	0	0	0	0	0	0	0	0	0	0	0
NW_001845813.1 211000022279628	1961	22.7945	0	0	0	0	0	0	0	0	5.15043	0	0	0	0	0	0	0	0	0	0	0	0	0	5.66038	0	0	0	0	0	0	0	0	0	0	0	0	0	0	0	0	0	0	5.71137	0	0	0	0	0
NW_001845814.1 211000022280195	1961	3.46762	0	0	0	0	0	0	0	0	0	0	0	0	0	0	0	0	0	0	0	0	0	0	0	0	0	0	0	0	0	0	0	0	0	0	0	0	0	0	0	0	0	0	0	0	0	0	0
NW_001845812.1 chrY 211000022279268	1961	0.0509944	71.6981	6.3233	0	0	0	0	0	0	0	0	0	0	0	0	0	0.662927	0	0	0	0	0	0	0	0	0	0	0	0	0	0	0	0	0	0	0	0	0	0	0	0	0	0	0	0	0	0	0
NW_001845816.1 211000022278211	1956	8.43558	0	0	0	0	0	0	0	0	0	0	0	0	0	0	0	12.3211	0	0	0	0	1.73824	0	0	0	0	0	0	0	0	0	0	0	0	0	0	0	0	0	0	0	0	0	0	0	0	0	0
NW_001845815.1 chrX 211000022278229	1956	0.511247	0	0	0	0	0	0	0	0	0	0	0	0	0	0	0	0	0	0	0	0	0	0	0	0	0	0	0	0	0	0	0	0	0	0	0	0	0	0	0	0	0	0	0	0	0	0	0
NW_001845817.1 211000022279900	1947	86.3893	0	0	0	0	0	0	0	0	0	0	0	0	0	0	0	0	0	0	0	0	0	0	0	0	0	0	0	0	0	0	0	0	0	0	0	0	0	0	0	0	0	0	0	0	0	0	0
NW_001845819.1 chrY 211000022278449	1947	61.1197	0	0	0	0	0	0	0	0	0	0	0	0	0	0	0	0	0	0	0	0	0	0	0	0	0	0	0	0	0	0	0	0	0	0	0	0	0	0	0	0	0	0	0	0	0	0	0
NW_001845818.1 chrX 211000022278319	1947	3.28711	0	0	0	0	0	0	0	0	0	0	0	0	0	0	0	0	0	0	0	0	0	0	0	0	0	0	0	0	0	0	0	0	0	0	0	0	0	0	0	0	0	0	0	0	0	0	0
NW_001845820.1 chrY 211000022279795	1946	10.7914	24.5632	0	0	0	0	0	0	0	0	0	0	0	0	0	0	0	0	0	0	0	0	0	0	0	0	0	0	0	0	0	13.2066	0	0	0	0	0	0	0	0	0	0	0	0	0	0	0	0
NW_001845821.1 211000022278446	1945	29.9743	0	0	0	0	0	0	0	0	0	0	0	0	0	0	0	0	0	0	0	0	0	0	0	0	0	0	0	0	0	0	0	0	0	0	0	0	0	0	0	0	0	0	0	0	0	0	0
NW_001845822.1 chrX 211000022278460	1944	6.06996	0	0	0	0	0	0	0	0	0	0	0	0	0	0	0	0	0	0	0	0	0	0	0	0	0	0	0	0	0	0	0	0	0	0	0	0	0	0	0	0	0	0	0	0	0	0	0
NW_001845823.1 211000022280028	1943	0	0	0	0	0	0	0	0	0	0	0	0	0	0	0	0	0	0	0	0	0	0	0	0	0	0	0	0	0	0	0	0	0	0	0	0	0	0	0	0	0	0	0	0	0	0	0	0
NW_001845824.1 chrX 211000022279075	1939	0	0	0	0	0	0	0	0	0	0	0	0	0	0	0	0	0	0	0	0	0	0	0	0	0	0	0	0	0	0	0	0	0	0	0	0	0	0	0	0	0	0	0	0	0	0	0	0
NW_001845828.1 211000022280605	1936	0.258264	33.936	0	0	0	0	0	0	0	0	0	0	0	0	0	0	3.25413	0	0	0	0	0	0	0	0	0	0	0	0	0	0	0	0	0	0	0	0	0	0	0	0	0	0	0	0	0	0	0
NW_001845827.1 chrX 211000022280612	1936	0	0	0	0	0	0	0	0	0	0	0	0	0	0	0	0	0	0	0	0	0	0	0	0	0	0	0	0	0	0	0	0	0	0	0	0	0	0	0	0	0	0	0	0	0	0	0	0
NW_001845829.1 chrX 211000022278643	1935	0.258398	0	0	0	0	0	0	0	0	0	0	0	0	0	0	0	0	0	0	0	0	0	0	0	0	0	0	0	0	0	0	0	0	0	0	0	0	0	0	0	0	0	0	0	0	0	0	0
NW_001845831.1 211000022279228	1933	1.75892	0	0	0	0	0	0	0	0	0	0	0	0	0	0	0	0	0	0	0	0	0	0	0	0	0	0	0	0	0	0	0	98.2411	0	0	0	0	0	0	0	0	0	0	0	0	0	0	0
NW_001845830.1 chrX 211000022279245	1933	0	0	0	0	0	0	0	0	0	0	0	0	0	0	0	0	0	0	0	0	0	0	0	0	0	0	0	0	0	0	0	0	0	0	0	0	0	0	0	0	0	0	0	0	0	0	0	0
NW_001845832.1 211000022280301	1931	0.15536	0	0	0	0	0	0	0	0	0	0	0	0	0	0	0	0	0	0	0	0	0	0	0	0	0	0	0	0	0	0	0	0	0	0	0	0	0	0	0	0	0	0	0	0	0	0	0
NW_001845833.1 211000022279627	1929	1.96993	43.8569	0	0	0	0	0	0	0	0	0	0	0	0	0	0	0	0	0	0	0	0	0	0	0	0	0	0	0	0	0	3.00674	0	0	0	0	0	0	0	0	0	0	0	0	0	0	0	0
NW_001845835.1 211000022278304	1928	1.91909	0	0	0	0	0	0	0	0	0	0	0	0	0	0	0	0	0	0	0	0	0	0	0	0	0	0	0	0	0	0	0	0	0	0	0	0	0	0	0	0	0	0	0	0	0	0	0
NW_001845834.1 chrX 211000022278627	1928	0	0	0	0	0	0	0	0	0	0	0	0	0	0	0	0	0	0	0	0	0	0	0	0	0	0	0	0	0	0	0	0	0	0	0	0	0	0	0	0	0	0	0	0	0	0	0	0
NW_001845836.1 chrX 211000022278480	1927	0	0	0	0	0	0	0	0	0	0	0	0	0	0	0	0	0	0	0	0	0	0	0	0	0	0	0	0	0	0	0	0	0	0	0	0	0	0	0	0	0	0	0	0	0	0	0	0
NW_001845837.1 211000022278406	1926	16.3032	0	0	0	0	0	0	0	0	0	0	0	0	0	0	0	0	0	0	0	0	0	0	0	0	0	0	0	0	0	0	0	79.9585	0	0	0	0	0	0	0	0	0	0	0	0	0	0	0
NW_001845838.1 211000022278890	1926	0.103842	0	0	0	0	0	0	0	0	0	0	0	0	0	0	0	0	0	0	0	0	0	0	0	0	0	0	0	0	0	0	0	0	0	0	0	0	0	0	0	0	0	0	0	0	0	0	0
NW_001845839.1 211000022279366	1924	14.501	0	0	0	0	0	0	0	0	0	0	0	0	0	0	0	0	0	0	0	0	0	0	0	0	0	0	0	0	0	0	0	18.1393	0	0	0	0	0	0	0	0	0	0	0	0	0	0	0
NW_001845841.1 chrX 211000022278365	1920	1.19792	0	0	0	0	0	0	0	0	0	0	0	0	0	0	0	0	0	0	0	0	0	0	0	0	0	0	0	0	0	0	0	15.5729	0	0	0	0	0	0	0	0	0	0	0	0	0	0	0
NW_001845842.1 211000022279657	1917	0.10433	0	0	0	0	0	0	0	0	0	0	0	0	0	0	0	0	0	0	0	0	0	0	0	0	0	0	0	0	0	0	0	0	0	0	0	0	0	0	0	0	0	0	0	0	0	0	0
NW_001845844.1 chrX 211000022278812	1916	0.104384	0	0	0	0	0	0	0	0	0	0	0	0	0	0	0	0	0	0	0	0	0	0	0	0	0	0	0	0	0	0	0	0	0	0	0	0	0	0	0	0	0	0	0	0	0	0	0
NW_001845845.1 chrX 211000022280622	1916	59.8643	0	0	0	0	0	0	0	0	0	0	0	0	0	0	0	0	0	0	0	0	0	0	0	0	0	0	0	0	0	0	0	0	0	0	0	0	0	0	0	0	0	0	0	0	0	0	0
NW_001845846.1 211000022279969	1907	3.67069	0	0	0	0	0	0	0	0	0	0	0	0	0	0	0	0	0	0	0	0	0	0	0	0	0	0	0	0	0	0	0	27.268	0	0	0	0	0	0	0	0	0	0	0	0	0	0	0
NW_001845847.1 chrX 211000022278468	1906	0	0	0	0	0	0	0	0	0	0	0	0	0	0	0	0	0	0	0	0	0	0	0	0	0	0	0	0	0	0	0	0	0	0	0	0	0	0	0	0	0	0	0	0	0	0	0	0
NW_001845848.1 211000022278929	1905	0.0524934	0	0	0	0	0	0	0	0	0	0	0	0	0	0	0	0	0	0	0	0	0	0	0	0	0	0	0	0	0	0	0	0	0	0	0	0	0	0	0	0	0	0	0	0	0	0	0
NW_001845849.1 chrX 211000022279072	1904	0	0	0	0	0	0	0	0	0	0	0	0	0	0	0	0	0	0	0	0	0	0	0	0	0	0	0	0	0	0	0	0	0	0	0	0	0	0	0	0	0	0	0	0	0	0	0	0
NW_001845852.1 chrX 211000022280628	1903	77.4041	0	0	0	0	0	0	0	0	0	0	0	0	0	0	0	0	0	0	0	0	0	0	0	0	0	0	0	0	0	0	0	0	0	0	0	0	0	0	0	0	0	0	0	0	0	0	0
NW_001845850.1 211000022279285	1903	5.46506	0	0	0	0	0	0	0	0	0	0	0	0	0	0	0	0	0	0	0	0	0	0	0	0	0	0	0	0	0	0	0	63.0058	0	0	0	0	0	0	0	0	0	0	0	0	0	0	0
NW_001845851.1 chrX 211000022280657	1903	0	0	0	0	0	0	0	0	0	0	0	0	0	0	0	0	0	0	0	0	0	0	0	0	0	0	0	0	0	0	0	0	0	0	0	0	0	0	0	0	0	0	0	0	0	0	0	0
NW_001845853.1 chrX 211000022278462	1902	4.36383	0	0	0	0	0	0	0	0	0	0	0	0	0	0	0	0	0	0	0	0	0	0	0	0	0	0	0	0	0	0	0	0	0	0	0	0	0	0	0	0	0	0	0	0	0	0	0
NW_001845854.1 211000022279473	1901	30.8785	0	0	0	0	0	0	0	0	0	0	0	0	0	0	0	0	0	0	0	0	0	0	0	0	0	0	0	0	0	0	0	17.7801	0	0	0	0	0	0	0	0	0	0	0	0	0	0	0
NW_001845856.1 211000022278435	1900	0.157895	0	0	0	0	0	0	0	0	0	0	0	0	0	0	0	0	0	0	0	0	0	0	0	0	0	0	0	0	0	0	0	0	0	0	0	0	0	0	0	0	0	0	0	0	0	0	0
NW_001845855.1 chr3CEN 211000022279158	1900	0.526316	0	0	0	0	0	0	0	0	0	0	0	0	0	0	0	0	0	0	0	0	0	0	0	0	0	0	0	0	0	0	0	0	0	0	0	0	0	0	0	0	0	0	0	0	0	0	0
NW_001845857.1 chrX 211000022278346	1899	0.0526593	0	0	0	0	0	0	0	0	0	0	0	0	0	0	0	0	0	0	0	0	0	0	0	0	0	0	0	0	0	0	0	0	0	0	0	0	0	0	0	0	0	0	0	0	0	0	0
NW_001845858.1 chrX 211000022278815	1895	0	0	0	0	0	0	0	0	0	0	0	0	0	0	0	0	0	0	0	0	0	0	0	0	0	0	0	0	0	0	0	0	0	0	0	0	0	0	0	0	0	0	0	0	0	0	0	0
NW_001845859.1 chrX 211000022278826	1895	0	0	0	0	0	0	0	0	0	0	0	0	0	0	0	0	0	0	0	0	0	0	0	0	0	0	0	0	0	0	0	0	0	0	0	0	0	0	0	0	0	0	0	0	0	0	0	0
NW_001845860.1 211000022278274	1893	97.4643	0	0	0	0	0	0	0	0	0	0	0	0	0	0	0	0	0	0	0	0	0	0	0	0	0	0	0	0	0	0	0	0	0	0	0	0	0	0	0	0	0	0	0	0	0	0	0
NW_001845861.1 chrX 211000022278694	1891	0	0	0	0	0	0	0	0	0	0	0	0	0	0	0	0	0	0	0	0	0	0	0	0	0	0	0	0	0	0	0	0	0	0	0	0	0	0	0	0	0	0	0	0	0	0	0	0
NW_001845863.1 chrY 211000022279104	1890	9.84127	11.0582	0	0	0	0	0	0	0	0	0	0	0	0	0	0	4.02116	0	0	0	0	0	0	0	0	0	0	0	0	0	0	0	0	0	0	0	0	0	0	0	0	0	0	0	0	0	0	0
NW_001845862.1 211000022280293	1890	0	0	0	0	0	0	0	0	0	0	0	0	0	0	0	0	0	0	0	0	0	0	0	0	0	0	0	0	0	0	0	0	0	0	0	0	0	0	0	0	0	0	0	0	0	0	0	0
NW_001845865.1 chrX 211000022278411	1888	16.7903	0	0	0	0	0	0	0	0	0	0	0	0	0	0	0	0	0	0	0	0	0	0	0	0	0	0	0	0	0	0	0	0	0	0	0	0	0	0	0	0	0	0	0	0	0	0	0
NW_001845866.1 211000022279029	1882	0.265675	0	0	0	0	0	0	0	0	0	0	0	0	0	0	0	0	0	0	0	0	0	0	0	0	0	0	0	0	0	0	0	99.7343	0	0	0	0	0	0	0	0	0	0	0	0	0	0	0
NW_001845868.1 211000022279199	1872	10.203	0	0	0	0	0	0	0	0	0	0	0	0	0	0	0	0	0	0	0	0	0	0	0	0	0	0	0	0	0	0	0	0	0	0	0	0	0	0	0	0	0	0	0	0	0	0	0
NW_001845867.1 211000022278988	1872	22.9701	0	0	0	0	0	0	0	0	0	0	0	0	0	0	0	0	0	0	0	0	0	0	0	0	0	0	0	0	0	0	0	0	0	0	0	0	0	0	0	0	0	0	0	0	0	0	0
NW_001845869.1 chrX 211000022279303	1871	0	0	0	0	0	0	0	0	0	0	0	0	0	0	0	0	0	0	0	0	0	0	0	0	0	0	0	0	0	0	0	0	0	0	0	0	0	0	0	0	0	0	0	0	0	0	0	0
NW_001845871.1 chrX 211000022278318	1870	0.160428	0	0	0	0	0	0	0	0	0	0	0	0	0	0	0	0	0	0	0	0	0	0	0	0	0	0	0	0	0	0	0	0	0	0	0	0	0	0	0	0	0	0	0	0	0	0	0
NW_001845870.1 211000022280347	1870	91.0695	0	0	0	0	0	0	0	0	0	0	0	0	0	0	0	0	0	0	0	0	0	0	0	0	0	0	0	0	0	0	0	0	0	0	0	0	0	0	0	0	0	0	0	0	0	0	0
NW_001845874.1 chrX 211000022278277	1869	0.535045	0	0	0	0	0	0	0	0	0	0	0	0	0	0	0	0	0	0	0	0	0	0	0	0	0	0	0	0	0	0	0	0	0	0	0	0	0	0	0	0	0	0	0	0	0	0	0
NW_001845872.1 chrX 211000022278352	1869	20.2247	0	0	0	0	0	0	0	0	0	0	0	0	0	0	0	0	0	0	0	0	0	0	0	0	0	0	0	0	0	0	0	0	0	0	0	0	0	0	0	0	0	0	0	0	0	0	0
NW_001845873.1 211000022279921	1869	97.2713	0	0	0	0	0	0	0	0	0	0	0	0	0	0	0	0	0	0	0	0	0	0	0	0	0	0	0	0	0	0	0	0	0	0	0	0	0	0	0	0	0	0	0	0	0	0	0
NW_001845875.1 chrX 211000022280585	1868	6.85225	0	0	0	0	0	0	0	0	0	0	0	0	0	0	0	0	0	0	0	0	0	0	0	0	0	0	0	0	0	0	0	0	0	0	0	0	0	0	0	0	0	0	0	0	0	0	0
NW_001845876.1 chrX 211000022278636	1865	0	0	0	0	0	0	0	0	0	0	0	0	0	0	0	0	0	0	0	0	0	0	0	0	0	0	0	0	0	0	0	0	0	0	0	0	0	0	0	0	0	0	0	0	0	0	0	0
NW_001845878.1 chrY 211000022279494	1863	86.6881	0	0	0	0	0	0	0	0	0	0	0	0	0	0	0	0	0	0	0	0	0	0	0	0	0	0	0	0	0	0	0	13.3119	0	0	0	0	0	0	0	0	0	0	0	0	0	0	0
NW_001845877.1 chr3CEN 211000022279538	1863	0	0	0	0	0	0	0	0	0	0	0	0	0	0	0	0	0	0	0	0	0	0	0	0	0	0	0	0	0	0	0	0	0	0	0	0	0	0	0	0	0	0	0	0	0	0	0	0
NW_001845879.1 chrX 211000022278854	1856	41.4332	0	0	0	0	0	0	0	0	0	0	0	0	0	0	0	0	0	0	0	0	0	0	0	0	0	0	0	0	0	0	0	0	0	0	0	0	0	0	0	0	0	0	0	0	0	0	0
NW_001845880.1 211000022279574	1854	0.377562	0	0	0	0	0	0	0	0	0	0	0	0	0	0	0	0	0	0	0	0	0	0	0	0	0	0	0	0	0	0	0	0	0	0	0	0	0	0	0	0	0	0	0	0	0	0	0
NW_001845881.1 211000022280344	1851	0.0540249	0	2.16099	0.432199	0	0	0	0	0	0	0	0	0	0	0	0	0	0	0	0	0	0	0	0	0	0	0	0	0	0	0	0	92.7066	0.162075	0	0	0	0	0	0	0	0	0	0	0	0	0	0
NW_001845882.1 chr3CEN 211000022279139	1849	0.108167	0	0	0	0	0	0	0	0	0	0	0	0	0	0	0	0	0	0	0	0	0	0	0	0	0	0	0	0	0	0	0	0	0	0	0	0	0	0	0	0	0	0	0	0	0	0	0
NW_001845884.1 211000022279192	1843	8.6815	0	0	0	0	0	0	0	0	0	0	0	0	0	0	0	0	0	0	0	0	0	0	0	0	0	0	0	0	0	0	0	0	0	0	0	0	0	0	0	0	0	0	0	0	0	0	0
NW_001845885.1 chrX 211000022278481	1843	0	0	0	0	0	0	0	0	0	0	0	0	0	0	0	0	0	0	0	0	0	0	0	0	0	0	0	0	0	0	0	0	0	0	0	0	0	0	0	0	0	0	0	0	0	0	0	0
NW_001845883.1 chrX 211000022278325	1843	0.108519	0	0	0	0	0	0	0	0	0	0	0	0	0	0	0	0	0	0	0	0	0	0	0	0	0	0	0	0	0	0	0	0	0	0	0	0	0	0	0	0	0	0	0	0	0	0	0
NW_001845886.1 chrX 211000022278911	1843	0	0	0	0	0	0	0	0	0	0	0	0	0	0	0	0	0	0	0	0	0	0	0	0	0	0	0	0	0	0	0	0	0	0	0	0	0	0	0	0	0	0	0	0	0	0	0	0
NW_001845887.1 chrX 211000022278774	1842	34.4734	0	0	0	0	0	0	0	0	0	0	0	0	0	0	0	0	0	0	0	0	0	0	0	0	0	0	0	0	0	0	0	0	0	0	0	0	0	0	0	0	0	0	0	0	0	0	0
NW_001845889.1 chrX 211000022278502	1841	7.87615	0	0	0	0	0	0	0	0	0	0	0	0	0	0	0	0	0	0	0	0	0	0	0	0	0	0	0	0	0	0	0	0	0	0	0	0	0	0	0	0	0	0	0	0	0	0	0
NW_001845888.1 chrX 211000022279080	1841	0.271592	0	0	0	0	0	0	0	0	0	0	0	0	0	0	0	0	0	0	0	0	0	0	0	0	0	0	0	0	0	0	0	0	0	0	0	0	0	0	0	0	0	0	0	0	0	0	0
NW_001845891.1 211000022280220	1832	25.7096	0	0	0	0	0	0	0	0	0	0	0	0	0	0	0	0	0	0	0	0	0	0	0	0	0	0	0	0	0	0	0	64.9017	0	0	0	0	0	0	0	0	0	0	0	0	0	0	0
NW_001845890.1 chr3CEN 211000022279097	1832	0.218341	0	0	0	0	0	0	0	0	0	0	0	0	0	0	0	0	0	0	0	0	0	0	0	0	0	0	0	0	0	0	0	0	0	0	0	0	0	0	0	0	0	0	0	0	0	0	0
NW_001845892.1 chrX 211000022279301	1830	1.53005	0	0	0	0	0	0	0	0	0	0	0	0	0	0	0	0	0	0	0	0	0	0	0	0	0	0	0	0	0	0	0	0	0	0	0	0	0	0	0	0	0	0	0	0	0	0	0
NW_001845894.1 chrX 211000022278905	1829	24.7676	0	0	0	0	0	0	0	0	0	0	0	0	0	0	0	0	0	0	0	0	0	0	0	0	0	0	0	0	0	0	0	0	0	0	0	0	0	0	0	0	0	0	0	0	0	0	0
NW_001845893.1 chrX 211000022278614	1829	0	0	0	0	0	0	0	0	0	0	0	0	0	0	0	0	0	0	0	0	0	0	0	0	0	0	0	0	0	0	0	0	0	0	0	0	0	0	0	0	0	0	0	0	0	0	0	0
NW_001845895.1 211000022279002	1826	95.7831	0	0	0	0	0	0	0	0	0	0	0	0	0	0	0	0	0	0	0	0	0	0	0	0	0	0	0	0	0	0	0	0	0	0	0	0	0	0	0	0	0	0	0	0	0	0	0
NW_001845896.1 211000022279971	1819	0.384827	0	0	0	0	0	0	0	0	0	0	0	0	0	0	0	0	0	0	0	0	0	0	0	0	0	0	0	0	0	0	0	0	0	0	0	0	0	0	0	0	0	0	0	0	0	0	0
NW_001845897.1 chrX 211000022278475	1818	0.165017	0	0	0	0	0	0	0	0	0	0	0	0	0	0	0	0	0	0	0	0	0	0	0	0	0	0	0	0	0	0	0	0	0	0	0	0	0	0	0	0	0	0	0	0	0	0	0
NW_001845898.1 chrX 211000022278625	1818	0	0	0	0	0	0	0	0	0	0	0	0	0	0	0	0	0	0	0	0	0	0	0	0	0	0	0	0	0	0	0	0	0	0	0	0	0	0	0	0	0	0	0	0	0	0	0	0
NW_001845900.1 chrX 211000022278876	1813	1.9305	0	0	0	0	0	0	0	0	0	0	0	0	0	0	0	0	0	0	0	0	0	0	0	0	0	0	0	0	0	0	0	66.9608	0	0	0	0	0	0	0	0	0	0	0	0	0	0	0
NW_001845899.1 chrX 211000022278465	1813	0	0	0	0	0	0	0	0	0	0	0	0	0	0	0	0	0	0	0	0	0	0	0	0	0	0	0	0	0	0	0	0	0	0	0	0	0	0	0	0	0	0	0	0	0	0	0	0
NW_001845903.1 chr3CEN 211000022279745	1806	1.38427	0	0	0	0	0	0	0	0	0	0	0	0	0	0	0	0	0	0	0	0	0	0	0	0	0	0	0	0	0	0	0	0	0	0	0	0	0	0	0	0	0	0	0	0	0	0	0
NW_001845904.1 chrX 211000022280060	1803	27.1769	0	0	0	0	0	0	0	0	0	0	0	0	0	0	0	0	0	0	0	0	0	0	0	0	0	0	0	0	0	0	0	0	0	0	0	0	0	0	0	0	0	0	0	0	0	0	0
NW_001845905.1 211000022280320	1802	1.16537	0	0	0	0	0	0	0	0	0	0	0	0	0	0	0	0	0	0	0	0	0	0	0	0	0	0	0	0	0	0	0	0	0	0	0	0	0	0	0	0	0	0	0	0	0	0	0
NW_001845906.1 211000022280326	1801	0.499722	0	0	0	0	0	0	0	0	0	0	0	0	0	0	0	0	0	0	0	0	0	0	0	0	0	0	0	0	0	0	0	0	0	0	0	0	0	0	0	0	0	0	0	0	0	0	0
NW_001845908.1 211000022279633	1800	0.166667	0	0	0	0	0	0	0	0	0	0	0	0	0	0	0	0	0	0	0	0	0	0	0	0	0	0	0	0	0	0	0	95.7222	0	0	0	0	0	0	0	0	0	0	0	0	0	0	0
NW_001845907.1 chrX 211000022279078	1800	0	0	0	0	0	0	0	0	0	0	0	0	0	0	0	0	0	0	0	0	0	0	0	0	0	0	0	0	0	0	0	0	0	0	0	0	0	0	0	0	0	0	0	0	0	0	0	0
NW_001845909.1 chrX 211000022279846	1798	0.778643	0	0	0	0	0	0	0	0	0	0	0	0	0	0	0	0	0	0	0	0	0	0	0	0	0	0	0	0	0	0	0	0	0	0	0	0	0	0	0	0	0	0	0	0	0	0	0
NW_001845910.1 211000022280161	1797	0	0	0	0	0	0	0	0	0	0	0	0	0	0	0	0	0	0	0	0	0	0	0	0	0	0	0	0	0	0	0	0	0	0	0	0	0	0	0	0	0	0	0	0	0	0	0	0
NW_001845911.1 chrX 211000022278228	1793	22.9225	0	0	0	0	0	0	0	0	0	0	0	0	0	0	0	0	0	0	0	0	0	0	0	0	0	0	0	0	0	0	0	0	0	0	0	0	0	0	0	0	0	0	0	0	0	0	0
NW_001845912.1 chrX 211000022279093	1792	28.5156	0	0	0	0	0	0	0	0	0	0	0	0	0	0	0	0	0	0	0	0	0	0	0	0	0	0	0	0	0	0	0	0	0	0	0	0	0	0	0	0	0	0	0	0	0	0	0
NW_001845914.1 chrX 211000022278633	1787	0	0	0	0	0	0	0	0	0	0	0	0	0	0	0	0	0	0	0	0	0	0	0	0	0	0	0	0	0	0	0	0	0	0	0	0	0	0	0	0	0	0	0	0	0	0	0	0
NW_001845915.1 chrX 211000022278634	1786	0	0	0	0	0	0	0	0	0	0	0	0	0	0	0	0	0	0	0	0	0	0	0	0	0	0	0	0	0	0	0	0	0	0	0	0	0	0	0	0	0	0	0	0	0	0	0	0
NW_001845918.1 211000022279121	1785	21.4566	0	0	0	0	0	0	0	0	0	0	0	0	0	0	0	0	0	0	0	0	0	0	0	0	0	0	0	0	0	0	0	0	0	0	0	0	0	0	0	0	0	0	0	0	0	0	0
NW_001845917.1 chrX 211000022278613	1785	13.3333	0	0	0	0	0	0	0	0	0	0	0	0	0	0	0	0	0	0	0	0	0	0	0	0	0	0	0	0	0	0	0	0	0	0	0	0	0	0	0	0	0	0	0	0	0	0	0
NW_001845919.1 chr3CEN 211000022279858	1776	0.844595	0	0	0	0	0	0	0	0	0	0	0	0	0	0	0	0	0	0	0	0	0	0	0	0	0	0	0	0	0	0	0	0	0	0	0	0	0	0	0	0	0	0	0	0	0	0	0
NW_001845920.1 chrY 211000022278941	1775	0.788732	0	0	0	0	0	0	0	0	0	0	0	0	0	0	0	0	0	0	0	0	0	0	0	0	0	0	0	0	0	0	0	99.2113	0	0	0	0	0	0	0	0	0	0	0	0	0	0	0
NW_001845921.1 211000022279230	1775	6.98592	0	0	0	0	0	0	0	0	0	0	0	0	0	0	0	0	0	0	0	0	0	0	0	0	0	0	0	0	0	0	0	33.7465	0	0	0	0	0	0	0	0	0	0	0	0	0	0	0
NW_001845922.1 chrX 211000022278819	1775	30.6479	0	0	0	0	0	0	0	0	0	0	0	0	0	0	0	0	0	0	0	0	0	0	0	0	0	0	0	0	0	0	0	0	0	0	0	0	0	0	0	0	0	0	0	0	0	0	0
NW_001845924.1 211000022279481	1770	0.508475	0	0	0	0	0	0	0	0	0	0	0	0	0	0	0	0	0	0	0	0	0	0	0	0	0	0	0	0	0	0	0	0	0	0	0	0	0	0	0	0	0	0	0	0	0	0	0
NW_001845925.1 chrX 211000022279322	1769	3.95704	0	0	0	0	0	0	0	0	0	0	0	0	0	0	0	0	0	0	0	0	0	0	0	0	0	0	0	0	0	0	0	93.4992	0	0	0	0	0	0	0	0	0	0	0	0	0	0	0
NW_001845926.1 chrY 211000022279123	1766	0.453001	0	0	0	0	0	0	0	0	0	0	0	0	0	0	0	0	0	0	0	0	0	0	0	0	0	0	0	0	0	0	0	0	0	0	0	0	0	0	0	0	0	0	0	0	0	0	0
NW_001845928.1 211000022279208	1761	61.4424	0	0	0	0	0	0	0	0	0	0	0	0	0	0	0	0	0	0	0	0	0	0	0	0	0	0	0	0	0	0	0	0	0	0	0	0	0	0	0	0	0	0	0	0	0	0	0
NW_001845930.1 chrY 211000022279989	1756	0.0569476	0	0	0	0	0	0	0	0	0	0	0	0	0	0	0	0	0	0	0	0	0	0	0	0	0	0	0	0	0	0	0	0	0	0	0	0	0	0	0	0	0	0	0	0	0	0	0
NW_001845931.1 211000022279049	1754	100	0	0	0	0	0	0	0	0	0	0	0	0	0	0	0	0	0	0	0	0	0	0	0	0	0	0	0	0	0	0	0	0	0	0	0	0	0	0	0	0	0	0	0	0	0	0	0
NW_001845932.1 chrY 211000022278565	1751	0.0571102	0	0	0	0	0	0	0	0	0	0	0	0	0	0	0	0	0	0	0	0	0	0	0	0	0	0	0	0	0	0	0	0	0	0	0	0	0	0	0	0	2.28441	29.9258	0	0	0	0	0
NW_001845933.1 chrX 211000022278842	1747	2.74757	0	0	0	0	0	0	0	0	0	0	0	0	0	0	0	0	0	0	0	0	0	0	0	0	0	0	0	0	0	0	0	0	0	0	0	0	0	0	0	0	0	0	0	0	0	0	0
NW_001845934.1 chrX 211000022279296	1747	0.343446	0	0	0	0	0	0	0	0	0	0	0	0	0	0	0	0	0	0	0	0	0	0	0	0	0	0	0	0	0	0	0	0	0	0	0	0	0	0	0	0	0	0	0	0	0	0	0
NW_001845935.1 chr3CEN 211000022279159	1747	0	0	0	0	0	0	0	0	0	0	0	0	0	0	0	0	0	0	0	0	0	0	0	0	0	0	0	0	0	0	0	0	0	0	0	0	0	0	0	0	0	0	0	0	0	0	0	0
NW_001845936.1 chrX 211000022278473	1743	0.114745	0	0	0	0	0	0	0	0	0	0	0	0	0	0	0	0	0	0	0	0	0	0	0	0	0	0	0	0	0	0	0	0	0	0	0	0	0	0	0	0	0	0	0	0	0	0	0
NW_001845937.1 chrX 211000022278816	1741	0.172315	0	0	0	0	0	0	0	0	0	0	0	0	0	0	0	0	0	0	0	0	0	0	0	0	0	0	0	0	0	0	0	0	0	0	0	0	0	0	0	0	0	0	0	0	0	0	0
NW_001845938.1 211000022280298	1738	0	0	0	0	0	0	0	0	0	0	0	0	0	0	0	0	0	0	0	0	0	0	0	0	0	0	0	0	0	0	0	0	0	0	0	0	0	0	0	0	0	0	0	0	0	0	0	0
NW_001845939.1 chrX 211000022278314	1737	0	0	0	0	0	0	0	0	0	0	0	0	0	0	0	0	0	0	0	0	0	0	0	0	0	0	0	0	0	0	0	0	0	0	0	0	0	0	0	0	0	0	0	0	0	0	0	0
NW_001845940.1 211000022279337	1734	0.0576701	0	0	0	0	0	0	0	0	0	0	0	0	0	0	0	0	0	0	0	0	0	0	0	0	0	0	0	0	0	0	0	0	0	0	0	0	0	0	0	0	0	0	0	0	0	0	0
NW_001845941.1 211000022280700	1733	70.2827	0	0	0	0	0	0	0	0	0	0	0	0	0	0	0	0	0	0	0	0	0	0	0	0	0	0	0	0	0	0	0	0	0	0	0	0	0	0	0	0	0	0	0	0	0	0	0
NW_001845942.1 211000022278388	1732	100	0	0	0	0	0	0	0	0	0	0	0	0	0	0	0	0	0	0	0	0	0	0	0	0	0	0	0	0	0	0	0	0	0	0	0	0	0	0	0	0	0	0	0	0	0	0	0
NW_001845943.1 211000022278992	1728	32.3495	0	0	0	0	0	0	0	0	0	0	0	0	0	0	0	0	0	0	0	0	0	0	0	0	0	0	0	0	0	0	0	0	0	0	0	0	0	0	0	0	0	0	0	0	0	0	0
NW_001845945.1 211000022279931	1724	0.174014	0	0	0	0	0	0	0	0	0	0	0	0	0	0	0	0	0	0	0	0	0	0	0	0	0	0	0	0	0	0	0	0	0	0	0	0	0	0	0	0	0	0	0	0	0	0	0
NW_001845946.1 chrX 211000022278907	1724	0	0	0	0	0	0	0	0	0	0	0	0	0	0	0	0	0	0	0	0	0	0	0	0	0	0	0	0	0	0	0	0	0	0	0	0	0	0	0	0	0	0	0	0	0	0	0	0
NW_001845947.1 chr2CEN 211000022279450	1719	78.2432	0	0	0	0	0	0	0	0	0	0	0	0	0	0	0	0	0	0	0	0	0	0	0	0	0	0	0	0	0	0	0	0	0	0	0	0	0	0	0	0	0	0	0	0	0	0	0
NW_001845948.1 211000022278559	1719	0.34904	2.21059	0	0	0	0	0	0	0	0	0	0	0	0	0	0	3.66492	0	0	0	0	0	0	0	0	0	0	0	0	0	0	0	0	0	0	0	0	0	0	0	0	0	0	0	0	0	0	0
NW_001845950.1 211000022280160	1716	29.662	0	0	0	0	0	0	0	0	0	0	0	0	0	0	0	0	0	0	0	0	0	0	0	0	0	0	0	0	0	0	0	0	0	0	0	0	0	0	0	0	0	0	0	0	0	0	0
NW_001845949.1 chrX 211000022278677	1716	0	0	0	0	0	0	0	0	0	0	0	0	0	0	0	0	0	0	0	0	0	0	0	0	0	0	0	0	0	0	0	0	0	0	0	0	0	0	0	0	0	0	0	0	0	0	0	0
NW_001845951.1 211000022280247	1715	15.7434	0	0	0	0	0	0	0	0	0	0	0	0	0	0	0	0	0	0	0	0	0	0	0	0	0	0	0	0	0	0	0	0	0	0	0	0	0	0	0	0	0	0	0	0	0	0	0
NW_001845952.1 211000022278132	1714	0	0	0	0	0	0	0	0	0	0	0	0	0	0	0	0	0	0	0	0	0	0	0	0	0	0	0	0	0	0	0	0	0	0	0	0	0	0	0	0	0	0	0	0	0	0	0	0
NW_001845953.1 chrX 211000022278165	1713	0.116754	0	0	0	0	0	0	0	0	0	0	0	0	0	0	0	0	0	0	0	0	0	0	0	0	0	0	0	0	0	0	0	0	0	0	0	0	0	0	0	0	0	0	0	0	0	0	0
NW_001845954.1 chrY 211000022279026	1712	7.00935	0	0	0	0	0	0	0	0	0	0	0	0	0	0	0	0	0	0	0	0	0	0	0	0	0	0	0	0	0	0	0	21.028	1.75234	0	0	0	0	0	0	0	0	0	0	0	0	0	0
NW_001845955.1 chrX 211000022280243	1710	2.5731	82.3392	0	0	0	0	0	0	0	0	0	0	0	0	0	0	0	0	0	0	0	0	0	0	0	0	0	0	0.0584795	2.63158	0	0	0	0	0	0	0	0	0	0	0	0	0	0	0	0	0	0
NW_001845956.1 211000022278306	1710	0.0584795	0	0	0	0	0	0	0	0	0	0	0	0	0	0	0	0	0	0	0	0	0	0	0	0	0	0	0	0	0	0	0	0	0	0	0	0	0	0	0	0	0	0	0	0	0	0	0
NW_001845957.1 chrX 211000022278125	1709	0	0	0	0	0	0	0	0	0	0	0	0	0	0	0	0	0	0	0	0	0	0	0	0	0	0	0	0	0	0	0	0	0	0	0	0	0	0	0	0	0	0	0	0	0	0	0	0
NW_001845958.1 chrX 211000022279297	1708	70.4918	0	0	0	0	0	0	0	0	0	0	0	0	0	0	0	0	0	0	0	0	0	0	0	0	0	0	0	0	0	0	0	0	0	0	0	0	0	0	0	0	0	0	0	0	0	0	0
NW_001845959.1 chrX 211000022278621	1704	0	0	0	0	0	0	0	0	0	0	0	0	0	0	0	0	0	0	0	0	0	0	0	0	0	0	0	0	0	0	0	0	0	0	0	0	0	0	0	0	0	0	0	0	0	0	0	0
NW_001845960.1 211000022279896	1703	4.16911	0	0	0	0	0	0	0	0	0	0	0	0	0	0	0	0	0	0	0	0	0	0	0	0	0	0	0	0	0	0	0	0	0	0	0	0	0	0	0	0	0	0	0	0	0	0	0
NW_001845961.1 chrX 211000022278491	1703	8.27951	0	0	0	0	0	0	0	0	0	0	0	0	0	0	0	0	0	0	0	0	0	0	0	0	0	0	0	0	0	0	0	0	0	0	0	0	0	0	0	0	0	0	0	0	0	0	0
NW_001845962.1 chr3CEN 211000022279575	1696	0	0	0	0	0	0	0	0	0	0	0	0	0	0	0	0	0	0	0	0	0	0	0	0	0	0	0	0	0	0	0	0	0	0	0	0	0	0	0	0	0	0	0	0	0	0	0	0
NW_001845963.1 chrY 211000022279936	1690	0.0591716	0	0	0	0	0	0	0	0	0	0	0	0	0	0	0	0	0	0	0	0	0	0	0	0	0	0	0	0	0	0	0	0	0	0	0	0	0	0	0	0	0	0	0	0	0	0	0
NW_001845964.1 chrY 211000022279025	1690	100	0	0	0	0	0	0	0	0	0	0	0	0	0	0	0	0	0	0	0	0	0	0	0	0	0	0	0	0	0	0	0	0	0	0	0	0	0	0	0	0	0	0	0	0	0	0	0
NW_001845966.1 chrX 211000022279065	1687	0.0592768	0	0	0	0	0	0	0	0	0	0	0	0	0	0	0	0	0	0	0	0	0	0	0	0	0	0	0	0	0	0	0	0	0	0	0	0	0	0	0	0	0	0	0	0	0	0	0
NW_001845967.1 211000022279490	1685	0.0593472	0	0	0	0	0	0	0	0	0	0	0	0	0	0	0	0	0	0	0	0	0	0	0	0	0	0	0	0	0	0	0	0	0	0	0	0	0	0	0	0	0	0	0	0	0	0	0
NW_001845969.1 chrY 211000022279582	1683	0.118835	67.2014	0	0	0	0	0	0	0	0	0	0	0	0	0	0	0	0	0	0	0	0	0	0	0	0	0	0	0	0	0	0	0	0	0	0	0	0	0	0	0	0	0	0	0	0	0	0
NW_001845970.1 chrY 211000022278709	1683	8.61557	0	0	0	0	0	0	0	0	0	0	0	0	0	0	0	0	0	0	0	0	0	0	0	0	0	0	0	0	0	0	0	49.8515	0	0	0	0	0	0	0	0	0	0	0	0	0	0	0
NW_001845968.1 chrX 211000022278471	1683	0	0	0	0	0	0	0	0	0	0	0	0	0	0	0	0	0	0	0	0	0	0	0	0	0	0	0	0	0	0	0	0	0	0	0	0	0	0	0	0	0	0	0	0	0	0	0	0
NW_001845971.1 chrX 211000022279077	1680	0	0	0	0	0	0	0	0	0	0	0	0	0	0	0	0	0	0	0	0	0	0	0	0	0	0	0	0	0	0	0	0	0	0	0	0	0	0	0	0	0	0	0	0	0	0	0	0
NW_001845972.1 chrX 211000022278938	1679	6.07504	0	0	0	0	0	0	0	0	0	0	0	0	0	0	0	0	0	0	0	0	0	0	0	0	0	0	0	0	0	0	0	0	0	0	0	0	0	0	0	0	0	0	0	0	0	0	0
NW_001845973.1 chrX 211000022278469	1678	24.4338	0	0	0	0	0	0	0	0	0	0	0	0	0	0	0	0	0	0	0	0	0	0	0	0	0	0	0	0	0	0	0	0	0	0	0	0	0	0	0	0	0	0	0	0	0	0	0
NW_001845974.1 211000022279970	1675	10.6866	0	0	0	0	0	0	0	0	0	0	0	0	0	0	0	0	0	0	0	0	0	0	0	0	0	0	0	0	0	0	0	86.2687	0	0	0	0	0	0	0	0	0	0	0	0	0	0	0
NW_001845975.1 211000022279788	1667	0.239952	0	0	0	0	0	0	0	0	0	0	0	0	0	0	0	0	0	0	0	0	0	0	0	0	0	0	0	0	0	0	0	0	0	0	0	0	0	0	0	0	0	0	0	0	0	0	0
NW_001845977.1 chrX 211000022278484	1657	0	0	0	0	0	0	0	0	0	0	0	0	0	0	0	0	0	0	0	0	0	0	0	0	0	0	0	0	0	0	0	0	0	0	0	0	0	0	0	0	0	0	0	0	0	0	0	0
NW_001845978.1 chr2CEN 211000022278224	1650	0	0	0	0	0	0	0	0	0	0	0	0	0	0	0	0	0	0	0	0	0	0	0	0	0	0	0	0	0	0	0	0	0	0	0	0	0	0	0	0	0	0	0	0	0	0	0	0
NW_001845979.1 chrX 211000022278726	1645	0	0	0	0	0	0	0	0	0	0	0	0	0	0	0	0	0	0	0	0	0	0	0	0	0	0	0	0	0	0	0	0	0	0	0	0	0	0	0	0	0	0	0	0	0	0	0	0
NW_001845981.1 211000022279934	1643	8.15581	0	0	0	0	0	0	0	0	0	0	0	0	0	0	0	0	0	0	0	0	0	0	0	0	0	0	0	0	0	0	0	0	0	0	0	0	0	0	0	0	0	0	0	0	0	0	0
NW_001845980.1 chrX 211000022278472	1643	0	0	0	0	0	0	0	0	0	0	0	0	0	0	0	0	0	0	0	0	0	0	0	0	0	0	0	0	0	0	0	0	0	0	0	0	0	0	0	0	0	0	0	0	0	0	0	0
NW_001845982.1 211000022280074	1641	6.88605	0	0	0	0	0	0	0	0	0	0	0	0	0	0	0	0	0	0	0	0	0	0	0	0	0	0	0	0	0	0	0	53.3211	0	0	0	0	0	0	0	0	0	0	0	0	0	0	0
NW_001845985.1 chrY 211000022279680	1637	0.0610874	0	0	0	0	0	0	0	0	0	0	0	0	0	0	0	0	0	0	0	0	0	0	0	0	0	0	0	0	0	0	0	0	0	0	0	0	0	0	0	0	0	0	0	0	0	0	0
NW_001845984.1 chrX 211000022278620	1637	0	0	0	0	0	0	0	0	0	0	0	0	0	0	0	0	0	0	0	0	0	0	0	0	0	0	0	0	0	0	0	0	0	0	0	0	0	0	0	0	0	0	0	0	0	0	0	0
NW_001845983.1 chrX 211000022279064	1637	0	0	0	0	0	0	0	0	0	0	0	0	0	0	0	0	0	0	0	0	0	0	0	0	0	0	0	0	0	0	0	0	0	0	0	0	0	0	0	0	0	0	0	0	0	0	0	0
NW_001845986.1 chrX 211000022280061	1636	1.40587	0	0	0	0	0	0	0	0	0	0	0	0	0	0	0	0	0	0	0	0	0	0	0	0	0	0	0	0	0	0	0	0	0	0	0	0	0	0	0	0	0	0	0	0	0	0	0
NW_001845987.1 chrX 211000022278839	1630	0	0	0	0	0	0	0	0	0	0	0	0	0	0	0	0	0	0	0	0	0	0	0	0	0	0	0	0	0	0	0	0	0	0	0	0	0	0	0	0	0	0	0	0	0	0	0	0
NW_001845988.1 211000022280315	1629	20.3192	0	0	0	0	0	0	0	0	0	0	0	0	0	0	0	0	0	0	0	0	0	0	0	0	0	0	0	0	0	0	0	0	0	0	0	0	0	0	0	0	0	0	0	0	0	0	0
NW_001845989.1 211000022280226	1625	69.7231	0	0	0	0	0	0	0	0	0	0	0	0	0	0	0	0	0	0	0	0	0	0	0	0	0	0	0	0	0	0	0	0	0	0	0	0	0	0	0	0	0	0	0	0	0	0	0
NW_001845990.1 chrX 211000022278099	1625	0	0	0	0	0	0	0	0	0	0	0	0	0	0	0	0	0	0	0	0	0	0	0	0	0	0	0	0	0	0	0	0	0	0	0	0	0	0	0	0	0	0	0	0	0	0	0	0
NW_001845991.1 chrX 211000022279316	1623	0.0616143	0	0	0	0	0	0	0	0	0	0	0	0	0	0	0	0	0	0	0	0	0	0	0	0	0	0	0	0	0	0	0	95.8718	0	0	0	0	0	0	0	0	0	0	0	0	0	2.52619	0
NW_001845992.1 chrX 211000022278670	1622	16.9544	0	0	0	0	0	0	0	0	0	0	0	0	0	0	0	0	0	0	0	0	0	0	0	0	0	0	0	0	0	0	0	0	0	0	0	0	0	0	0	0	0	0	0	0	0	0	0
NW_001845995.1 chrY 211000022279090	1619	22.6683	0	0	0	0	0	0	0	0	0	0	0	0	0	0	0	0	0	0	0	0	0	0	0	0	0	0	0	0	0	0	0	26.189	15.3181	0	0	0	0	0	0	0	0	0	0	0	0	0	0
NW_001845996.1 chrX; Y 211000022278298	1614	0	0	0	0	0	0	0	0	0	0	0	0	0	0	0	0	0	0	0	0	0	0	0	0	0	0	0	0	0	0	0	0	0	0	0	0	0	0	0	0	0	0	0	0	0	0	0	0
NW_001845998.1 211000022278979	1611	29.4227	0	0	0	0	0	0	0	0	0	0	0	0	0	0	0	0	0	0	0	0	0	0	0	0	0	0	0	0	0	0	0	0	0	0	0	0	0	0	0	0	0	0	0	0	0	0	0
NW_001846001.1 211000022279839	1610	0.0621118	0	0	0	0	0	0	0	0	0	0	0	0	0	0	0	0	0	0	0	0	0	0	0	0	0	0	0	0	0	0	0	0	0	0	0	0	0	0	0	0	0	0	0	0	0	0	0
NW_001845999.1 211000022278754	1610	0.434783	0	0	0	0	0	0	0	0	0	0	0	0	0	0	0	0	0	0	0	0	0	0	0	0	0	0	0	0	0	0	0	0	0	0	0	0	0	0	0	0	0	0	0	0	0	0	0
NW_001846002.1 211000022278969	1608	0.0621891	0	0	0	0	0	0	0	0	0	0	0	0	0	0	0	0	0	0	0	0	0	0	0	0	0	0	0	0	0	0	0	0	0	0	0	0	0	0	0	0	0	0	0	0	0	0	0
NW_001846003.1 211000022280297	1597	0.187852	0	0	0	0	0	0	0	0	0	0	0	0	0	0	0	0	0	0	0	0	0	0	0	0	0	0	0	0	0	0	0	0	0	0	0	0	0	0	0	0	0	0	0	0	0	0	0
NW_001846004.1 chrX 211000022279542	1595	0	0	0	0	0	0	0	0	0	0	0	0	0	0	0	0	0	0	0	0	0	0	0	0	0	0	0	0	0	0	0	0	0	0	0	0	0	0	0	0	0	0	0	0	0	0	0	0
NW_001846005.1 211000022278376	1594	0.250941	0	0	0	0	0	0	0	0	0	0	0	0	0	0	0	0	0	0	0	0	0	0	0	0	0	0	0	0	0	0	0	73.0238	0	0	0	0	0	0	0	0	0	0	0	0	0	0	0
NW_001846008.1 chrX 211000022279957	1586	0.189155	0	0	0	0	0	0	0	0	0	0	0	0	0	0	0	0	0	0	0	0	0	0	0	0	0	0	0	0	0	0	0	99.8108	0	0	0	0	0	0	0	0	0	0	0	0	0	0	0
NW_001846009.1 211000022278525	1586	29.319	0	0	0	0	0	0	0	0	0	0	0	0	0	0	0	0	0	0	0	0	0	0	0	0	0	0	0	0	0	0	0	0	0	0	0	0	0	0	0	0	0	0	0	0	0	0	0
NW_001846007.1 chr3CEN 211000022280131	1586	0	0	0	0	0	0	0	0	0	0	0	0	0	0	0	0	0	0	0	0	0	0	0	0	0	0	0	0	0	0	0	0	0	0	0	0	0	0	0	0	0	0	0	0	0	0	0	0
NW_001846010.1 211000022279040	1581	0.0632511	0	0	0	0	0	0	0	0	0	0	0	0	0	0	0	0	0	0	0	0	0	0	0	0	0	0	0	0	0	0	0	0	0	0	0	0	0	0	0	0	0	0	0	0	0	0	0
NW_001846012.1 chrX 211000022278584	1577	56.3729	0	0	0	0	0	0	0	0	0	0	0	0	0	0	0	0	0	0	0	0	0	0	0	0	0	0	0	0	0	0	0	0	0	0	0	0	0	0	0	0	0	0	0	0	0	0	0
NW_001846011.1 chr3CEN 211000022279691	1577	0.634115	0	0	0	0	0	0	0	0	0	0	0	0	0	0	0	0	0	0	0	0	0	0	0	0	0	0	0	0	0	0	0	0	0	0	0	0	0	0	0	0	0	0	0	0	0	0	0
NW_001846013.1 chrX 211000022278323	1575	0	0	0	0	0	0	0	0	0	0	0	0	0	0	0	0	0	0	0	0	0	0	0	0	0	0	0	0	0	0	0	0	0	0	0	0	0	0	0	0	0	0	0	0	0	0	0	0
NW_001846014.1 chrX 211000022279076	1573	0	0	0	0	0	0	0	0	0	0	0	0	0	0	0	0	0	0	0	0	0	0	0	0	0	0	0	0	0	0	0	0	0	0	0	0	0	0	0	0	0	0	0	0	0	0	0	0
NW_001846015.1 211000022278176	1571	5.47422	0	0	0	0	0	0	0	0	0	0	0	0	0	0	0	0	0	0	0	0	0	0	0	0	0	0	0	0	0	0	0	29.2807	0	0	0	0	0	0	0	0	0	0	0	0	0	0	0
NW_001846016.1 211000022278597	1567	1.46777	0	0	0	0	0	0	0	0	0	0	0	0	0	0	0	0	0	0	0	0	0	0	0	0	0	0	0	0	0	0	0	0	0	0	0	0	0	0	0	0	0	0	0	0	0	0	0
NW_001846017.1 chrX; Y 211000022278866	1566	51.1494	0	0	0	0	0	0	0	0	0	0	0	0	0	0	0	0	0	0	0	0	0	0	0	0	0	0	0	0	0	0	0	0	0	0	0	0	0	0	0	0	0	0	0	0	0	0	0
NW_001846019.1 chrX 211000022278315	1560	0.192308	0	0	0	0	0	0	0	0	0	0	0	0	0	0	0	0	0	0	0	0	0	0	0	0	0	0	0	0	0	0	0	0	0	0	0	0	0	0	0	0	0	0	0	0	0	0	0
NW_001846018.1 211000022280292	1560	0.192308	0	0	0	0	0	0	0	0	0	0	0	0	0	0	0	0	0	0	0	0	0	0	0	0	0	0	0	0	0	0	0	0	0	0	0	0	0	0	0	0	0	0	0	0	0	0	0
NW_001846020.1 chrX 211000022278857	1558	6.93196	0	0	0	0	0	0	0	0	0	0	0	0	0	0	0	0	0	0	0	0	0	0	0	0	0	0	0	0	0	0	0	0	0	0	0	0	0	0	0	0	0	0	0	0	0	0	0
NW_001846022.1 chrX 211000022279244	1556	0.192802	0	0	0	0	0	0	0	0	0	0	0	0	0	0	0	0	0	0	0	0	0	0	0	0	0	0	0	0	0	0	0	0	0	0	0	0	0	0	0	0	0	0	0	0	0	0	0
NW_001846021.1 chrX 211000022280029	1556	0	0	0	0	0	0	0	0	0	0	0	0	0	0	0	0	0	0	0	0	0	0	0	0	0	0	0	0	0	0	0	0	0	0	0	0	0	0	0	0	0	0	0	0	0	0	0	0
NW_001846023.1 211000022280196	1555	0	0	0	0	0	0	0	0	0	0	0	0	0	0	0	0	0	0	0	0	0	0	0	0	0	0	0	0	0	0	0	0	0	0	0	0	0	0	0	0	0	0	0	0	0	0	0	0
NW_001846024.1 211000022280694	1553	0.128783	9.59433	0	0	0	0	0	0	0	0	0	0	0	0	0	0	0.257566	0	0	0	0	0	0	0	0	0	0	0	0	0	0	0	32.3889	2.57566	0	0	0	0	0	0	0	0	0	0	0	0	0	0
NW_001846025.1 211000022278334	1552	0.064433	0	0	0	0	0	0	0	0	0	0	0	0	0	0	0	0	0	0	0	0	0	0	0	0	0	0	0	0	0	0	0	99.9356	0	0	0	0	0	0	0	0	0	0	0	0	0	0	0
NW_001846026.1 chrX 211000022278655	1550	9.03226	0	0	0	0	0	0	0	0	0	0	0	0	0	0	0	0	0	0	0	0	0	0	0	0	0	0	0	0	0	0	0	90.9677	0	0	0	0	0	0	0	0	0	0	0	0	0	0	0
NW_001846027.1 211000022278891	1550	0	0	0	0	0	0	0	0	0	0	0	0	0	0	0	0	0	0	0	0	0	0	0	0	0	0	0	0	0	0	0	0	0	0	0	0	0	0	0	0	0	0	0	0	0	0	0	0
NW_001846028.1 chr3CEN 211000022278521	1549	0	0	0	0	0	0	0	0	0	0	0	0	0	0	0	0	0	0	0	0	0	0	0	0	0	0	0	0	0	0	0	0	0	0	0	0	0	0	0	0	0	0	0	0	0	0	0	0
NW_001846029.1 chrX 211000022278671	1546	4.85123	0	0	0	0	0	0	0	0	0	0	0	0	0	0	0	0	0	0	0	0	0	0	0	0	0	0	0	0	0	0	0	0	0	0	0	0	0	0	0	0	0	0	0	0	0	0	0
NW_001846030.1 chrX 211000022278850	1544	0	0	0	0	0	0	0	0	0	0	0	0	0	0	0	0	0	0	0	0	0	0	0	0	0	0	0	0	0	0	0	0	0	0	0	0	0	0	0	0	0	0	0	0	0	0	0	0
NW_001846031.1 211000022279842	1543	1.10175	0	0	0	0	0	0	0	0	0	0	0	0	0	0	0	0	0	0	0	0	0	0	0	0	0	0	0	0	0	0	0	93.2599	0	0	0	0	0	0	0	0	0	0	0	0	0	0	0
NW_001846034.1 chrX 211000022278232	1541	0	0	0	0	0	0	0	0	0	0	0	0	0	0	0	0	0	0	0	0	0	0	0	0	0	0	0	0	0	0	0	0	0	0	0	0	0	0	0	0	0	0	0	0	0	0	0	0
NW_001846035.1 211000022278244	1540	0	0	0	0	0	0	0	0	0	0	0	0	0	0	0	0	0	0	0	0	0	0	0	0	0	0	0	0	0	0	0	0	0	0	0	0	0	0	0	0	0	0	0	0	0	0	0	0
NW_001846037.1 211000022279246	1538	0	0	0	0	0	0	0	0	0	0	0	0	0	0	0	0	0	0	0	0	0	0	0	0	0	0	0	0	0	0	0	0	0	0	0	0	0	0	0	0	0	0	0	0	0	0	0	0
NW_001846038.1 chrX 211000022279686	1534	0.130378	0	0	0	0	0	0	0	0	0	0	0	0	0	0	0	0	0	0	0	0	0	0	0	0	0	0	0	0	0	0	0	19.1656	0	0	0	0	0	0	0	0	0	0	0	0	0	0	0
NW_001846040.1 211000022278451	1533	9.19765	0	0	0	0	0	0	0	0	0	0	0	0	0	0	0	0	0	0	0	0	0	0	0	0	0	0	0	0	0	0	0	0	0	0	0	0	0	0	0	0	0	0	0	0	0	0	0
NW_001846039.1 211000022280159	1533	100	0	0	0	0	0	0	0	0	0	0	0	0	0	0	0	0	0	0	0	0	0	0	0	0	0	0	0	0	0	0	0	0	0	0	0	0	0	0	0	0	0	0	0	0	0	0	0
NW_001846041.1 211000022279671	1532	24.1514	0	0	0	0	0	0	0	0	0	0	0	0	0	0	0	0	0	0	0	0	0	0	0	0	0	0	0	0	0	0	0	0	0	0	0	0	0	0	0	0	0	0	0	0	0	0	0
NW_001846042.1 chrX 211000022279295	1529	0.130804	0	0	0	0	0	0	0	0	0	0	0	0	0	0	0	0	0	0	0	0	0	0	0	0	0	0	0	0	0	0	0	0	0	0	0	0	0	0	0	0	0	0	0	0	0	0	0
NW_001846043.1 211000022280325	1527	10.5435	0	0	0	0	0	0	0	0	0	0	0	0	0	0	0	0	0	0	0	0	0	0	0	0	0	0	0	0	0	0	0	2.55403	6.74525	0	0	0	0	0	0	0	0	0	0	0	0	0	0
NW_001846046.1 chrY 211000022279870	1525	0.0655738	0	0	0	0	0	0	0	0	0	0	0	0	0	0	0	0	0	0	0	0	0	0	0	0	0	0	0	0	0	0	0	0	0	0	0	0	0	0	0	0	0	0	0	0	0	0	0
NW_001846045.1 chrX; Y 211000022278307	1525	21.7049	0	0	0	0	0	0	0	0	0	0	0	0	0	0	0	0	0	0	0	0	0	0	0	0	0	0	0	0	0	0	0	0	0	0	0	0	0	0	0	0	0	0	0	0	0	0	0
NW_001846047.1 chrX 211000022278692	1525	0	0	0	0	0	0	0	0	0	0	0	0	0	0	0	0	0	0	0	0	0	0	0	0	0	0	0	0	0	0	0	0	0	0	0	0	0	0	0	0	0	0	0	0	0	0	0	0
NW_001846049.1 211000022278947	1521	0.788955	0	0	0	0	0	0	0	0	0	0	0	0	0	0	0	0	0	0	0	0	0	0	0	0	0	0	0	0	0	0	0	0	0	0	0	0	0	0	0	0	0	0	0	0	0	0	0
NW_001846051.1 211000022280221	1520	0.197368	0	0	0	0	0	0	0	0	0	0	0	0	0	0	0	0	0	0	0	0	0	0	0	0	0	0	0	0	0	0	0	0	0	0	0	0	0	0	0	0	0	0	0	0	0	0	0
NW_001846052.1 chrX 211000022278693	1519	0	0	0	0	0	0	0	0	0	0	0	0	0	0	0	0	0	0	0	0	0	0	0	0	0	0	0	0	0	0	0	0	0	0	0	0	0	0	0	0	0	0	0	0	0	0	0	0
NW_001846053.1 211000022278733	1518	97.4308	0	0	0	0	0	0	0	0	0	0	0	0	0	0	0	0	0	0	0	0	0	0	0	0	0	0	0	0	0	0	0	0	0	0	0	0	0	0	0	0	0	0	0	0	0	0	0
NW_001846054.1 chrX 211000022278227	1516	0	0	0	0	0	0	0	0	0	0	0	0	0	0	0	0	0	0	0	0	0	0	0	0	0	0	0	0	0	0	0	0	0	0	0	0	0	0	0	0	0	0	0	0	0	0	0	0
NW_001846056.1 chrX 211000022279515	1510	14.5695	0	0	0	0	0	0	0	0	0	0	0	0	0	0	0	0	0	0	0	0	0	0	0	0	0	0	0	0	0	0	0	0	0	0	0	0	0	0	0	0	0	0	0	0	0	0	0
NW_001846057.1 chrX 211000022278861	1509	0	0	0	0	0	0	0	0	0	0	0	0	0	0	0	0	0	0	0	0	0	0	0	0	0	0	0	0	0	0	0	0	0	0	0	0	0	0	0	0	0	0	0	0	0	0	0	0
NW_001846058.1 211000022278210	1508	0.198939	0	0	0	0	0	0	0	0	0	0	0	0	0	0	0	0	0	0	0	0	0	0	0	0	0	0	0	0	0	0	0	0	0	0	0	0	0	0	0	0	0	0	0	0	0	0	0
NW_001846059.1 211000022278182	1504	0.0664894	0	0	0	0	0	0	0	0	0	0	0	0	0	0	0	18.2846	0	0	0	0	0	0	0	0	0	0	0	0	0	0	0	0	0	0	0	0	0	0	0	0	0	0	0	0	0	0	0
NW_001846060.1 211000022278786	1504	1.06383	0	0	0	0	0	0	0	0	0	0	0	0	0	0	0	0	0	0	0	0	0	0	0	0	0	0	0	0	0	0	0	16.0239	0	0	0	0	0	0	0	0	0	0	0	0	0	0	0
NW_001846061.1 211000022278594	1502	10.9188	0	0	0	0	0	0	0	0	0	0	0	0	0	0	0	0	0	0	0	0	0	0	0	0	0	0	0	0	0	0	0	0	0	0	0	0	0	0	0	0	0	0	0	0	0	0	0
NW_001846062.1 211000022280102	1494	21.419	0	0	0	0	0	0	0	0	0	0	0	0	0	0	0	0	0	0	0	0	0	0	0	0	0	0	0	0	0	0	0	0	0	0	0	0	0	0	0	0	0	0	0	0	0	0	0
NW_001846063.1 211000022279619	1492	0.0670241	0	0	0	0	0	0	0	0	0	0	0	0	0	0	0	0	0	0	0	0	0	0	0	0	0	0	0	0	0	0	0	0	0	0	0	0	0	0	0	0	0	0	0	0	0	0	0
NW_001846064.1 chrX 211000022279074	1492	0	0	0	0	0	0	0	0	0	0	0	0	0	0	0	0	0	0	0	0	0	0	0	0	0	0	0	0	0	0	0	0	0	0	0	0	0	0	0	0	0	0	0	0	0	0	0	0
NW_001846065.1 211000022278721	1490	0.201342	0	0	0	0	0	0	0	0	0	0	0	0	0	0	0	0	0	0	0	0	0	0	0	0	0	0	0	0	0	0	0	42.8188	0	0	0	0	0	0	0	0	0	0	0	0	0	0	0
NW_001846066.1 chrX 211000022279066	1489	0	0	0	0	0	0	0	0	0	0	0	0	0	0	0	0	0	0	0	0	0	0	0	0	0	0	0	0	0	0	0	0	0	0	0	0	0	0	0	0	0	0	0	0	0	0	0	0
NW_001846067.1 chrX 211000022278829	1488	0	0	0	0	0	0	0	0	0	0	0	0	0	0	0	0	0	0	0	0	0	0	0	0	0	0	0	0	0	0	0	0	0	0	0	0	0	0	0	0	0	0	0	0	0	0	0	0
NW_001846068.1 chr3CEN 211000022279540	1487	0.605245	0	0	0	0	0	0	0	0	0	0	0	0	0	0	0	0	0	0	0	0	0	0	0	0	0	0	0	0	0	0	0	0	0	0	0	0	0	0	0	0	0	0	0	0	0	0	0
NW_001846069.1 211000022280338	1487	97.4445	0	0	0	0	0	0	0	0	0	0	0	0	0	0	0	0	0	0	0	0	0	0	0	0	0	0	0	0	0	0	0	0	0	0	0	0	0	0	0	0	0	0	0	0	0	0	0
NW_001846070.1 chrY 211000022278872	1485	19.5286	60.1347	8.28283	0	0	0	0	0	0	0	0	0	0	0	0	0	6.06061	0	0	0	0	0	0	0	0	0	0	0	0	0	0	0	0	0	0	0	0	0	0	0	0	0	0	0	0	0	0	0
NW_001846071.1 211000022279207	1484	6.06469	0	0	0	0	0	0	0	0	0	0	0	0	0	0	0	0	0	0	0	0	0	0	0	0	0	0	0	0	0	0	0	0	0	0	0	0	0	0	0	0	0	0	0	0	0	0	0
NW_001846072.1 chrX 211000022278827	1482	0	0	0	0	0	0	0	0	0	0	0	0	0	0	0	0	0	0	0	0	0	0	0	0	0	0	0	0	0	0	0	0	0	0	0	0	0	0	0	0	0	0	0	0	0	0	0	0
NW_001846074.1 chrX 211000022278512	1478	0	0	0	0	0	0	0	0	0	0	0	0	0	0	0	0	0	0	0	0	0	0	0	0	0	0	0	0	0	0	0	0	0	0	0	0	0	0	0	0	0	0	0	0	0	0	0	0
NW_001846075.1 chrX 211000022278851	1476	0	0	0	0	0	0	0	0	0	0	0	0	0	0	0	0	0	0	0	0	0	0	0	0	0	0	0	0	0	0	0	0	0	0	0	0	0	0	0	0	0	0	0	0	0	0	0	0
NW_001846076.1 211000022278456	1475	50.5085	0	0	0	0	0	0	0	0	0	0	0	0	0	0	0	0	0	0	0	0	0	0	0	0	0	0	0	0	0	0	0	0	0	0	0	0	0	0	0	0	0	0	0	0	0	0	0
NW_001846078.1 211000022280031	1473	0	0	0	0	0	0	0	0	0	0	0	0	0	0	0	0	0	0	0	0	0	0	0	0	0	0	0	0	0	0	0	0	0	0	0	0	0	0	0	0	0	0	0	0	0	0	0	0
NW_001846081.1 211000022280235	1471	57.24	0	0	0	0	0	0	0	0	0	0	0	0	0	0	0	0	0	0	0	0	0	0	0	0	0	0	0	0	0	0	0	17.6071	0	0	0	0	0	0	0	0	0	0	0	0	0	0	0
NW_001846085.1 211000022279152	1468	0.0681199	0	0	0	0	0	0	0	0	0	0	0	0	0	0	0	0	0	0	0	0	0	0	0	0	0	0	0	0	0	0	0	0	0	0	0	0	0	0	0	0	0	0	0	0	0	0	0
NW_001846086.1 211000022279904	1467	13.6333	0	0	0	0	0	0	0	0	0	0	0	0	0	0	0	0	0	0	0	0	0	0	0	0	0	0	0	0	0	0	0	86.3667	0	0	0	0	0	0	0	0	0	0	0	0	0	0	0
NW_001846087.1 211000022278550	1466	100	0	0	0	0	0	0	0	0	0	0	0	0	0	0	0	0	0	0	0	0	0	0	0	0	0	0	0	0	0	0	0	0	0	0	0	0	0	0	0	0	0	0	0	0	0	0	0
NW_001846088.1 211000022279696	1464	0.068306	0	0	0	0	0	0	0	0	0	0	0	0	0	0	0	0	0	0	0	0	0	0	0	0	0	0	0	0	0	0	0	0	0	0	0	0	0	0	0	0	0	0	0	0	0	0	0
NW_001846091.1 211000022279664	1462	85.5677	0	0	0	0	0	0	0	0	0	0	0	0	0	0	0	0	0	0	0	0	0	0	0	0	0	0	0	0	0	0	0	0	0	0	0	0	0	0	0	0	0	0	0	0	0	0	0
NW_001846092.1 chrX 211000022278414	1461	22.4504	0	0	0	0	0	0	0	0	0	0	0	0	0	0	0	0	0	0	0	0	0	0	0	0	0	0	0	0	0	0	0	0	0	0	0	0	0	0	0	0	0	0	0	0	0	0	0
NW_001846093.1 211000022279509	1461	0	0	0	0	0	0	0	0	0	0	0	0	0	0	0	0	0	0	0	0	0	0	0	0	0	0	0	0	0	0	0	0	0	0	0	0	0	0	0	0	0	0	0	0	0	0	0	0
NW_001846094.1 chrY 211000022278214	1459	3.97533	0	0	0	0	0	0	0	0	0	0	0	0	0	0	0	0	0	0	0	0	0	0	0	0	0	0	0	0	0	0	0	0	0	0	0	0	0	0	0	0	0	0	0	0	0	0	0
NW_001846095.1 chrX; Y 211000022279204	1458	0.891632	0	0	0	0	0	0	0	0	0	0	0	0	0	0	0	0	0	0	0	0	0	0	0	0	0	0	0	0	0	0	0	65.2263	0	0	0	0	0	0	0	0	0	0	0	0	0	0	0
NW_001846096.1 chrY 211000022279963	1456	76.2363	0	0	0	0	0	0	0	0	0	0	0	0	0	0	0	0	0	0	0	0	0	0	0	0	0	0	0	0	0	0	0	8.85989	0	0	0	0	0	0	0	0	0	0	0	0	0	0	0
NW_001846098.1 chrX 211000022278252	1453	0.412939	0	0	0	0	0	0	0	0	0	0	0	0	0	0	0	0	0	0	0	0	0	0	0	0	0	0	0	0	0	0	0	39.3668	0	0	0	0	0	0	0	0	0	0	0	0	0	0	0
NW_001846100.1 chrX 211000022278618	1452	0.275482	0	0	0	0	0	0	0	0	0	0	0	0	0	0	0	0	0	0	0	0	0	0	0	0	0	0	0	0	0	0	0	0	0	0	0	0	0	0	0	0	0	0	0	0	0	0	0
NW_001846099.1 chrX 211000022278690	1452	0.826446	0	0	0	0	0	0	0	0	0	0	0	0	0	0	0	0	0	0	0	0	0	0	0	0	0	0	0	0	0	0	0	0	0	0	0	0	0	0	0	0	0	0	0	0	0	0	0
NW_001846101.1 211000022279793	1451	81.8057	18.1943	0	0	0	0	0	0	0	0	0	0	0	0	0	0	0	0	0	0	0	0	0	0	0	0	0	0	0	0	0	0	0	0	0	0	0	0	0	0	0	0	0	0	0	0	0	0
NW_001846105.1 211000022278286	1446	36.1687	0	0	0	0	0	0	0	0	0	0	0	0	0	0	0	0	0	0	0	0	0	0	0	0	0	0	0	0	0	0	0	0	0	0	0	0	0	0	0	0	0	0	0	0	0	0	0
NW_001846104.1 211000022279875	1446	23.9972	0	0	0	0	0	0	0	0	0	0	0	0	0	0	0	0	0	0	0	0	0	0	0	0	0	0	0	0	0	0	0	0	0	0	0	0	0	0	0	0	0	0	0	0	0	0	0
NW_001846106.1 chr3CEN 211000022279522	1445	1.5917	0	0	0	0	0	0	0	0	0	0	0	0	0	0	0	0	0	0	0	0	0	0	0	0	0	0	0	0	0	0	0	0	0	0	0	0	0	0	0	0	0	0	0	0	0	0	0
NW_001846107.1 chrY 211000022278997	1443	0.0693001	0	0	0	0	0	0	0	0	0	0	0	0	0	0	0	0	0	0	0	0	0	0	0	0	0	0	0	0	0	0	0	0	0	0	0	0	0	0	0	0	0	0	0	0	0	0	0
NW_001846108.1 chrX 211000022278340	1441	0	0	0	0	0	0	0	0	0	0	0	0	0	0	0	0	0	0	0	0	0	0	0	0	0	0	0	0	0	0	0	0	0	0	0	0	0	0	0	0	0	0	0	0	0	0	0	0
NW_001846109.1 chrY 211000022279876	1440	0.0694444	0	0	0	0	0	0	0	0	0	0	0	0	0	0	0	0	0	0	0	0	0	0	0	0	0	0	0	0	0	0	0	0	0	0	0	0	0	0	0	0	0	0	0	0	0	0	0
NW_001846111.1 211000022278262	1436	0.696379	0	0	0	0	0	0	0	0	0	0	0	0	0	0	0	0	0	0	0	0	0	0	0	0	0	0	0	0	0	0	0	0	0	0	0	0	0	0	0	0	0	0	0	0	0	0	0
NW_001846114.1 211000022278568	1432	0.209497	0	0	0	0	0	0	0	0	0	0	0	0	0	0	0	0	0	0	0	0	0	0	0	0	0	0	0	0	0	0	0	0	0	0	0	0	0	0	0	0	0	0	0	0	0	0	0
NW_001846116.1 211000022278139	1432	0	0	0	0	0	0	0	0	0	0	0	0	0	0	0	0	0	0	0	0	0	0	0	0	0	0	0	0	0	0	0	0	0	0	0	0	0	0	0	0	0	0	0	0	0	0	0	0
NW_001846115.1 chrX 211000022279437	1432	28.1425	0	0	0	0	0	0	0	0	0	0	0	0	0	0	0	0	0	0	0	0	0	0	0	0	0	0	0	0	0	0	0	0	0	0	0	0	0	0	0	0	0	0	0	0	0	0	0
NW_001846117.1 211000022279748	1430	0.909091	0	0	0	0	0	0	0	0	0	0	0	0	0	0	0	0	0	0	0	0	0	0	0	0	0	0	0	0	0	0	0	0	0	0	0	0	0	0	0	0	0	0	0	0	0	0	0
NW_001846119.1 chrY 211000022279950	1429	0.419874	0	37.4388	0	0	0	0	0	0	0	0	0	0	2.79916	0	0	0	0	0	0	0	0	0	0	0	0	0	0	0	0	0	0	59.3422	0	0	0	0	0	0	0	0	0	0	0	0	0	0	0
NW_001846120.1 chrX; Y 211000022279600	1429	0.69979	0	0	0	0	0	0	0	0	0	0	0	0	0	0	0	0	0	0	0	0	0	0	0	0	0	0	0	0	0	0	0	0	0	0	0	0	0	0	0	0	0	0	0	0	0	0	0
NW_001846121.1 chrX 211000022279112	1425	90.5263	0	0	0	0	0	0	0	0	0	0	0	0	0	0	0	0	0	0	0	0	0	0	0	0	0	0	0	0	0	0	0	0	0	0	0	0	0	0	0	0	0	0	0	0	0	0	0
NW_001846123.1 211000022279749	1424	0.561798	0	0	0	0	0	0	0	0	0	0	0	0	0	0	0	0	0	0	0	0	0	0	0	0	0	0	0	0	0	0	0	0	0	0	0	0	0	0	0	0	0	0	0	0	0	0	0
NW_001846125.1 211000022280009	1424	6.10955	0	0	0	0	0	0	0	0	0	0	0	0	0	0	0	0	0	0	0	0	0	0	0	0	0	0	0	0	0	0	0	0	0	0	0	0	0	0	0	0	0	0	0	0	0	0	0
NW_001846122.1 chrX 211000022278322	1424	0	0	0	0	0	0	0	0	0	0	0	0	0	0	0	0	0	0	0	0	0	0	0	0	0	0	0	0	0	0	0	0	0	0	0	0	0	0	0	0	0	0	0	0	0	0	0	0
NW_001846126.1 chrX 211000022278838	1423	100	0	0	0	0	0	0	0	0	0	0	0	0	0	0	0	0	0	0	0	0	0	0	0	0	0	0	0	0	0	0	0	0	0	0	0	0	0	0	0	0	0	0	0	0	0	0	0
NW_001846127.1 211000022279507	1422	28.27	0	0	0	0	0	0	0	0	0	0	0	0	0	0	0	0	0	0	0	0	0	0	0	0	0	0	0	0	0	0	0	0	0	0	0	0	0	0	0	0	0	0	0	0	0	0	0
NW_001846128.1 chrX 211000022279068	1421	5.34835	0	0	0	0	0	0	0	0	0	0	0	0	0	0	0	0	0	0	0	0	0	0	0	0	0	0	0	0	0	0	0	0	0	0	0	0	0	0	0	0	0	0	0	0	0	0	0
NW_001846129.1 chrX 211000022278837	1419	0	0	0	0	0	0	0	0	0	0	0	0	0	0	0	0	0	0	0	0	0	0	0	0	0	0	0	0	0	0	0	0	0	0	0	0	0	0	0	0	0	0	0	0	0	0	0	0
NW_001846132.1 211000022278558	1416	2.54237	0	0	0	0	0	0	0	0	0	0	0	0	0	0	0	0	0	0	0	0	0	0	0	0	0	0	0	0	0	0	0	0	0	0	0	0	0	0	0	0	0	0	0	0	0	0	0
NW_001846131.1 211000022278420	1416	30.791	0	0	0	0	0	0	0	0	0	0	0	0	0	0	0	0	0	0	0	0	0	0	0	0	0	0	0	0	0	0	0	0	0	0	0	0	0	0	0	0	0	0	0	0	0	0	0
NW_001846130.1 211000022278366	1416	16.8079	0	0	0	0	0	0	0	0	0	0	0	0	0	0	0	0	0	0	0	0	0	0	0	0	0	0	0	0	0	0	0	83.1921	0	0	0	0	0	0	0	0	0	0	0	0	0	0	0
NW_001846133.1 211000022278548	1415	100	0	0	0	0	0	0	0	0	0	0	0	0	0	0	0	0	0	0	0	0	0	0	0	0	0	0	0	0	0	0	0	0	0	0	0	0	0	0	0	0	0	0	0	0	0	0	0
NW_001846135.1 211000022278949	1412	0.0708215	0	0	0	0	0	0	0	0	0	0	0	0	0	0	0	0	0	0	0	0	0	0	0	0	0	0	0	0	0	0	0	0	0	0	0	0	0	0	0	0	0	0	0	0	0	0	0
NW_001846134.1 chrX 211000022278342	1412	22.1671	0	0	0	0	0	0	0	0	0	0	0	0	0	0	0	0	0	0	0	0	0	0	0	0	0	0	0	0	0	0	0	0	0	0	0	0	0	0	0	0	0	0	0	0	0	0	0
NW_001846136.1 211000022279464	1411	13.6782	28.5613	0	0	0	0	0	0	0	0	0	0	0	0	0	0	0	0	0	0	0	0	0	0	0	0	0	0	0	0	0	0	17.3636	0.850461	0	0	0	0	0	0	0	0	0	0	0	0	0	0
NW_001846137.1 211000022280706	1410	67.6596	10.922	0	0	0	0	0	0	0	0	0	0	0	0	0	0	0	0	0	0	0	0	0	0	0	0	0	0	0	0	0	0	0	0	0	0	0	0	0	0	0	0	0	0	0	0	0	0
NW_001846140.1 211000022279454	1408	1.27841	0	0	0	0	0	0	0	0	0	0	0	0	0	0	0	0	0	0	0	0	0	0	0	0	0	0	0	0	0	0	0	0	0	0	0	0	0	0	0	0	0	0	0	0	0	0	0
NW_001846139.1 chrX 211000022278646	1408	0	0	0	0	0	0	0	0	0	0	0	0	0	0	0	0	0	0	0	0	0	0	0	0	0	0	0	0	0	0	0	0	0	0	0	0	0	0	0	0	0	0	0	0	0	0	0	0
NW_001846141.1 chrX; Y 211000022279529	1407	0.21322	0	0	0	0	0	0	0	0	0	0	0	0	0	0	0	0	0	0	0	0	0	0	0	0	0	0	0	0	0	0	0	41.0803	0	0	0	0	0	0	0	0	0	0	0	0	0	0.142146	0
NW_001846142.1 211000022280336	1406	5.04979	0	0	0	0	0	0	0	0	0	0	0	0	0	0	0	0	0	0	0	0	0	0	0	0	0	0	0	0	0	0	0	0	0	0	0	0	0	0	0	0	0	0	0	0	0	0	0
NW_001846144.1 211000022278167	1404	0.0712251	0	0	0	0	0	0	0	0	0	0	0	0	0	0	0	0	0	0	0	0	0	0	0	0	0	0	0	0	0	0	0	0	20.2991	0	0	0	0	0	0	0	0	0	0	0	0	0	0
NW_001846146.1 chrX 211000022279888	1402	0.0713267	0	0	0	0	0	0	0	0	0	0	0	0	0	0	0	0	0	0	0	0	0	0	0	0	0	0	0	0	0	0	0	99.9287	0	0	0	0	0	0	0	0	0	0	0	0	0	0	0
NW_001846150.1 211000022278038	1395	11.8996	0	0	0	0	0	0	0	0	0	0	0	0	0	0	0	0	0	0	0	0	0	0	0	0	0	0	0	0	0	0	0	58.7814	0	0	0	0	0	0	0	0	0	0	0	0	0	0	0
NW_001846151.1 211000022280322	1394	100	0	0	0	0	0	0	0	0	0	0	0	0	0	0	0	0	0	0	0	0	0	0	0	0	0	0	0	0	0	0	0	0	0	0	0	0	0	0	0	0	0	0	0	0	0	0	0
NW_001846152.1 chrY 211000022279279	1393	1.79469	0	0	0	0	0	0	0	0	0	0	0	0	0	0	0	0	0	0	0	0	0	0	0	0	0	0	0	0	0	0	0	0	0	0	0	0	0	0	0	0	0	0	0	0	0	0	0
NW_001846155.1 211000022278593	1391	49.7484	0	0	0	0	0	0	0	0	0	0	0	0	0	0	0	0	0	0	0	0	0	0	0	0	0	0	0	0	0	0	0	0	0	0	0	0	0	0	0	0	0	0	0	0	0	0	0
NW_001846158.1 chr3CEN 211000022279694	1391	1.22214	0	0	0	0	0	0	0	0	0	0	0	0	0	0	0	0	0	0	0	0	0	0	0	0	0	0	0	0	0	0	0	0	0	0	0	0	0	0	0	0	0	0	0	0	0	0	0
NW_001846154.1 211000022280644	1391	15.6003	0	0	0	0	0	0	0	0	0	0	0	0	0	0	0	0	0	0	0	0	0	0	0	0	0	0	0	0	0	0	0	0	0	0	0	0	0	0	0	0	0	0	0	0	0	0	0
NW_001846159.1 211000022280346	1386	46.3925	0.4329	0	0	0	0	0	0	0	0	0	0	0	0	0	0	36.0029	0	0	0	0	0	0	0	0	0	0	0	0	0	0	0	0	0	0	0	0	0	0	0	0	0	0	0	0	0	0	0
NW_001846160.1 chrX 211000022278822	1386	0	0	0	0	0	0	0	0	0	0	0	0	0	0	0	0	0	0	0	0	0	0	0	0	0	0	0	0	0	0	0	0	0	0	0	0	0	0	0	0	0	0	0	0	0	0	0	0
NW_001846161.1 211000022280676	1385	48.7365	0	0	0	0	0	0	0	0	0	0	0	0	0	0	0	0	0	0	0	0	0	0	0	0	0	0	0	0	0	0	0	0	0	0	0	0	0	0	0	0	0	0	0	0	0	0	0
NW_001846163.1 211000022279737	1384	0.0722543	0	0	0	0	0	0	0	0	0	0	0	0	0	0	0	0	0	0	0	0	0	0	0	0	0	0	0	0	0	0	0	0	0	0	0	0	0	0	0	0	0	0	0	0	0	0	0
NW_001846164.1 chrY 211000022280116	1383	1.80766	0	0	0	0	0	0	0	0	0	0	0	0	0	0	0	0	0	0	0	0	0	0	0	0	0	0	0	0	0	0	0	0	0	0	0	0	0	0	0	0	0	0	0	0	0	0	0
NW_001846165.1 chrY 211000022279907	1382	4.19682	0	0	0	0	0	0	0	0	0	0	0	0	0	0	0	0	0	0	0	0	0	0	0	0	0	0	0	0	0	0	0	92.4023	0	0	0	0	0	0	0	0	0	0	0	0	0	0	0
NW_001846167.1 211000022279890	1381	1.44823	0	0	0	0	0	0	0	0	0	0	0	0	0	0	0	0	0	0	0	0	0	0	0	0	0	0	0	0	0	0	0	0	0	0	0	0	0	0	0	0	0	0	0	0	0	0	0
NW_001846168.1 chrX 211000022278644	1381	0	0	0	0	0	0	0	0	0	0	0	0	0	0	0	0	0	0	0	0	0	0	0	0	0	0	0	0	0	0	0	0	0	0	0	0	0	0	0	0	0	0	0	0	0	0	0	0
NW_001846170.1 211000022278256	1380	0.0724638	0	0	0	0	0	0	0	0	0	0	0	0	0	0	0	0	0	0	0	0	0	0	0	0	0	0	0	0	0	0	0	0	0	0	0	0	0	0	0	0	0	0	0	0	0	0	0
NW_001846169.1 chrX 211000022278836	1380	22.971	0	0	0	0	0	0	0	0	0	0	0	0	0	0	0	0	0	0	0	0	0	0	0	0	0	0	0	0	0	0	0	0	0	0	0	0	0	0	0	0	0	0	0	0	0	0	0
NW_001846171.1 211000022279593	1379	2.6831	18.9268	0	0	0	0	0	0	0	0	0	0	0	0	0	0	19.797	0	0	0	0	0	0	2.82814	0	0	0	0	0	4.35098	0	0	0	0	0	0	0	0	0	0	0	0	0	0	0	0	0	0
NW_001846173.1 chr3CEN 211000022278676	1378	6.74891	0	0	0	0	0	0	0	0	0	0	0	0	0	0	0	0	0	0	0	0	0	0	0	0	0	0	0	0	0	0	0	0	0	0	0	0	0	0	0	0	0	0	0	0	0	0	0
NW_001846175.1 211000022279393	1377	0.43573	0	13.2171	6.82643	0	0	0	0	0	0	0	0	0	0	0	0	0.145243	0	0	0	0	0	0	0	0	0	0	0	0	0	0	0	36.5287	0	0	0	0	0	0	0	0	0	0	0	0	0	0	0
NW_001846178.1 211000022279433	1377	1.52505	0	0	0	0	0	0	0	0	6.17284	0	0	0	0	0	0	0	0	0	0	0	0	4.93827	16.4851	0	0	0	0	0	0	0	0	0	0	0	0	0	0	0	0	0	0	9.51344	0	0	0	0	0
NW_001846176.1 211000022280181	1377	0.217865	0	0	0	0	0	0	0	0	0	0	0	0	0	0	0	0	0	0	0	0	0	0	0	0	0	0	0	0	0	0	0	0	0	0	0	0	0	0	0	0	0	0	0	0	0	0	0
NW_001846177.1 211000022280071	1377	0	0	0	0	0	0	0	0	0	0	0	0	0	0	0	0	0	0	0	0	0	0	0	0	0	0	0	0	0	0	0	0	0	0	0	0	0	0	0	0	0	0	0	0	0	0	0	0
NW_001846179.1 chrX 211000022278855	1376	0	0	0	0	0	0	0	0	0	0	0	0	0	0	0	0	0	0	0	0	0	0	0	0	0	0	0	0	0	0	0	0	0	0	0	0	0	0	0	0	0	0	0	0	0	0	0	0
NW_001846183.1 chr3CEN 211000022279371	1375	0.436364	0	0	0	0	0	0	0	0	0	0	0	0	0	0	0	0	0	0	0	0	0	0	0	0	0	0	0	0	0	0	0	0	0	0	0	0	0	0	0	0	0	0	0	0	0	0	0
NW_001846184.1 211000022279023	1374	16.9578	0	0	0	0	0	0	0	0	0	0	0	0	0	0	0	0	0	0	0	0	0	0	0	0	0	0	0	0	0	0	0	6.2591	0	0	0	0	0	0	0	0	0	0	0	0	0	0	0
NW_001846185.1 211000022278575	1374	18.1951	0	0	0	0	0	0	0	0	0	0	0	0	0	0	0	0	0	0	0	0	0	0	0	0	0	0	0	0	0	0	0	0	0	0	0	0	0	0	0	0	0	0	0	0	0	0	0
NW_001846186.1 211000022278689	1373	0.0728332	0	0	0	0	0	0	0	0	0	0	0	0	0	0	0	0	0	0	0	0	0	0	0	0	0	0	0	0	0	0	0	0	0	0	0	0	0	0	0	0	0	0	0	0	0	0	0
NW_001846187.1 211000022280341	1371	100	0	0	0	0	0	0	0	0	0	0	0	0	0	0	0	0	0	0	0	0	0	0	0	0	0	0	0	0	0	0	0	0	0	0	0	0	0	0	0	0	0	0	0	0	0	0	0
NW_001846188.1 211000022279324	1369	0.146092	0	0	0	0	0	0	0	0	0	0	0	0	0	0	0	0	0	0	0	0	0	0	0	0	0	0	0	0	0	0	0	42.6589	0.511322	0	0	0	0	0	0	0	0	0	0	0	0	0	0
NW_001846190.1 211000022280030	1368	0.438596	0	0	0	0	0	0	0	0	0	0	0	0	0	0	0	0	0	0	0	0	0	0	0	0	0	0	0	0	0	0	0	0	0	0	0	0	0	0	0	0	0	0	0	0	0	0	0
NW_001846193.1 211000022278413	1366	13.6896	0	0	0	0	0	0	0	0	0	0	0	0	0	0	0	0	0	0	0	0	0	0	0	0	0	0	0	0	0	0	0	29.7218	0	0	0	0	0	0	0	0	0	0	0	0	0	0	0
NW_001846196.1 chrX 211000022280022	1361	0.0734754	0	0	0	0	0	0	0	0	0	0	0	0	0	0	0	0	0	0	0	0	0	0	0	0	0	0	0	0	0	0	0	89.64	0	0	0	0	0	0	0	0	0	0	0	0	0	3.01249	0
NW_001846197.1 chrY 211000022279484	1360	7.5	0	0	0	0	0	0	0	0	0	0	0	0	0	0	0	0	0	0	0	0	0	0	0	0	0	0	0	0	0	0	0	7.86765	0	0	0	0	0	0	0	0	0	0	0	0	0	0	0
NW_001846199.1 211000022279365	1356	91.1504	0	0	0	0	0	0	0	0	0	0	0	0	0	0	0	0	0	0	0	0	0	0	0	0	0	0	0	0	0	0	0	8.84956	0	0	0	0	0	0	0	0	0	0	0	0	0	0	0
NW_001846198.1 chrY 211000022279392	1356	0.0737463	98.0826	0	0	0	0	0	0	0	0	0	0	0	0	0	0	0	0	0	0	0	0	0	0	0	0	0	0	0	1.84366	0	0	0	0	0	0	0	0	0	0	0	0	0	0	0	0	0	0
NW_001846202.1 chrX 211000022278476	1355	0	0	0	0	0	0	0	0	0	0	0	0	0	0	0	0	0	0	0	0	0	0	0	0	0	0	0	0	0	0	0	0	0	0	0	0	0	0	0	0	0	0	0	0	0	0	0	0
NW_001846200.1 chrX 211000022278609	1355	0	0	0	0	0	0	0	0	0	0	0	0	0	0	0	0	0	0	0	0	0	0	0	0	0	0	0	0	0	0	0	0	0	0	0	0	0	0	0	0	0	0	0	0	0	0	0	0
NW_001846205.1 211000022279100	1352	20.4882	0	0	0	0	0	0	0	0	0	0	0	0	0	0	0	0	0	0	0	0	0	0	0	0	0	0	0	0	0	0	0	79.5118	0	0	0	0	0	0	0	0	0	0	0	0	0	0	0
NW_001846206.1 211000022280327	1351	27.1651	0	0	0	0	0	0	0	0	0	0	0	0	0	0	0	0	0	0	0	0	0	0	0	0	0	0	0	0	0	0	0	0	0	0	0	0	0	0	0	0	0	0	0	0	0	0	0
NW_001846209.1 211000022278757	1347	0.074239	0	0	0	0	0	0	0	0	0	0	0	0	0	0	0	0	0	0	0	0	0	0	0	0	0	0	0	0	0	0	0	0	0	0	0	0	0	0	0	0	0	0	0	0	0	0	0
NW_001846208.1 211000022279415	1347	0.074239	0	0	0	0	0	0	0	0	0	0	0	0	0	0	0	0	0	0	0	0	0	0	0	0	0	0	0	0	0	0	0	0	0	0	0	0	0	0	0	0	0	0	0	0	0	0	0
NW_001846210.1 211000022278157	1346	2.37741	0	0	0	0	0	0	0	0	0	0	0	0	0	0	0	0	0	0	0	0	0	0	0	0	0	0	0	0	0	0	0	49.7771	0.0742942	0	0	0	0	0	0	0	0	0	0	0	0	0	0
NW_001846211.1 211000022278793	1344	1.41369	0	0	0	0	0	0	0	0	0	0	0	0	0	0	0	0	0	0	0	0	0	0	0	0	0	0	0	0	0	0	0	98.5863	0	0	0	0	0	0	0	0	0	0	0	0	0	0	0
NW_001846212.1 211000022278127	1343	85.8526	0	0	0	0	0	0	0	0	0	0	0	0	0	0	0	0	0	0	0	0	0	0	0	0	0	0	0	0	0	0	0	0	0	0	0	0	0	0	0	0	0	0	0	0	0	0	0
NW_001846213.1 chrY 211000022280044	1341	0.0745712	0	0	0	0	0	0	0	0	0	0	0	0	0	0	0	0	0	0	0	0	0	0	0	0	0	0	0	0	0	0	0	0	0	0	0	0	0	0	0	0	0	0	0	0	0	0	0
NW_001846216.1 211000022280162	1340	7.38806	0	0	0	0	0	0	0	0	0	0	0	0	0	0	0	0	0	0	0	0	0	0	0	0	0	0	0	0	0	0	0	0	0	0	0	0	0	0	0	0	0	0	0	0	0	0	0
NW_001846215.1 211000022280343	1340	0.671642	0	0	0	0	0	0	0	0	0	0	0	0	0	0	0	0	0	0	0	0	0	0	0	0	0	0	0	0	0	0	0	0	0	0	0	0	0	0	0	0	0	0	0	0	0	0	0
NW_001846217.1 chrX 211000022279073	1340	0	0	0	0	0	0	0	0	0	0	0	0	0	0	0	0	0	0	0	0	0	0	0	0	0	0	0	0	0	0	0	0	0	0	0	0	0	0	0	0	0	0	0	0	0	0	0	0
NW_001846218.1 211000022279421	1339	13.3682	0	0	0	0	0	0	0	0	0	0	0	0	0	0	0	0	0	0	0	0	0	0	0	0	0	0	0	0	0	0	0	0.0746826	14.4137	0	0	0	0	0	0	0	0	0	0	0	0	0	0
NW_001846219.1 211000022280206	1339	0.0746826	0	0	0	0	0	0	0	0	0	0	0	0	0	0	0	0	0	0	0	0	0	0	0	0	0	0	0	0	0	0	0	0	0	0	0	0	0	0	0	0	0	0	0	0	0	0	0
NW_001846222.1 211000022278212	1337	0.0747943	0	0	0	0	0	0	0	0	0	0	0	0	0	0	0	0	0	0	0	0	0	0	0	0	0	0	0	0	0	0	0	0	0	0	0	0	0	0	0	0	0	0	0	0	0	0	0
NW_001846221.1 211000022279871	1337	0.299177	0	0	0	0	0	0	0	0	0	0	0	0	0	0	0	0	0	0	0	0	0	0	0	0	0	0	0	0	0	0	0	99.7008	0	0	0	0	0	0	0	0	0	0	0	0	0	0	0
NW_001846224.1 chrX 211000022278832	1336	0.823353	0	0	0	0	0	0	0	0	0	0	0	0	0	0	0	0	0	0	0	0	0	0	0	0	0	0	0	0	0	0	0	0	0	0	0	0	0	0	0	0	0	0	0	0	0	0	0
NW_001846227.1 211000022278151	1334	30.5097	0	0	0	0	0	0	0	0	0	0	0	0	0	0	0	0	0	0	0	0	0	0	0	0	0	0	0	0	0	0	0	0	0	0	0	0	0	0	0	0	0	0	0	0	0	0	0
NW_001846231.1 chrY 211000022279550	1333	0.0750188	0	0	0	0	0	0	0	0	0	0	0	0	0	0	0	0	0	0	0	0	0	0	0	0	0	0	0	0	0	0	0	45.8365	7.50188	0	0	0	0	0	0	0	0	21.0803	0	0	0	0	0
NW_001846229.1 211000022280140	1333	74.0435	0	0	0	0	0	0	0	0	0	0	0	0	0	0	0	0	0	0	0	0	0	0	0	0	0	0	0	0	0	0	0	12.003	0	0	0	0	0	0	0	0	0	0	0	0	0	0	0
NW_001846230.1 211000022279274	1333	0.300075	0	0	0	0	0	0	0	0	0	0	0	0	0	0	0	0	0	0	0	0	0	0	0	0	0	0	0	0	0	0	0	0	0	0	0	0	0	0	0	0	0	0	0	0	0	0	0
NW_001846232.1 211000022279685	1332	1.65165	0	0	0	0	0	0	0	0	0	0	0	0	0	0	0	0	0	0	0	0	0	0	0	0	0	0	0	0	0	0	0	84.8348	1.12613	0	0	0	0	0	0	0	0	12.3874	0	0	0	0	0
NW_001846233.1 211000022278144	1330	44.812	0	0	0	0	0	0	0	0	0	0	0	0	0	0	0	0	0	0	0	0	0	0	0	0	0	0	0	0	0	0	0	0	0	0	0	0	0	0	0	0	0	0	0	0	0	0	0
NW_001846234.1 chrY 211000022279485	1330	6.01504	0	0	0	0	0	0	0	0	0	0	0	0	0	0	0	0	0	0	0	0	0	0	0	0	0	0	0	0	0	0	0	35.2632	1.50376	0	0	0	0	0	0	0	0	0	0	0	0	0	0
NW_001846237.1 211000022278865	1328	31.7771	0	0	0	0	0	0	0	0	0	0	0	0	0	0	0	0	0	0	0	0	0	0	0	0	0	0	0	0	0	0	0	68.2229	0	0	0	0	0	0	0	0	0	0	0	0	0	0	0
NW_001846240.1 chrX 211000022278470	1327	0	0	0	0	0	0	0	0	0	0	0	0	0	0	0	0	0	0	0	0	0	0	0	0	0	0	0	0	0	0	0	0	0	0	0	0	0	0	0	0	0	0	0	0	0	0	0	0
NW_001846242.1 chrX 211000022280034	1326	0.0754148	0	0	0	0	0	0	0	0	0	0	0	0	0	0	0	0	0	0	0	0	0	0	0	0	0	0	0	0	0	0	0	44.9472	12.5189	0	0	0	0	0	0	1.28205	0	0	9.2006	0	0	0	0
NW_001846241.1 chrX 211000022279079	1326	0	0	0	0	0	0	0	0	0	0	0	0	0	0	0	0	0	0	0	0	0	0	0	0	0	0	0	0	0	0	0	0	0	0	0	0	0	0	0	0	0	0	0	0	0	0	0	0
NW_001846243.1 211000022279516	1323	0.680272	0	0	0	0	0	0	0	0	0	0	0	0	0	0	0	0	0	0	0	0	0	0	0	0	0	0	0	0	0	0	0	0	0	0	0	0	0	0	0	0	0	0	0	0	0	0	0
NW_001846244.1 chrX 211000022278830	1323	0	0	0	0	0	0	0	0	0	0	0	0	0	0	0	0	0	0	0	0	0	0	0	0	0	0	0	0	0	0	0	0	0	0	0	0	0	0	0	0	0	0	0	0	0	0	0	0
NW_001846245.1 chrY 211000022279404	1322	0.075643	4.08472	37.4433	0.151286	0	0	0	0	0	0	0	0	0	0	0	0	2.6475	0	0	0	0	0.907716	0	0	0	0	0	0	0	1.28593	0	0	53.4039	0	0	0	0	0	0	0	0	0	0	0	0	0	0	0
NW_001846249.1 chrX; Y 211000022279106	1316	0.379939	0	0	0	0	0	0	0	0	0	0	0	0	0	0	0	0	0	0	0	0	0	0	0	0	0	0	0	0	0	0	0	60.1064	0	0	0	0	0	0	0	0	0	0	0	0	0	2.43161	0
NW_001846251.1 211000022279343	1315	0.380228	0	0	0	0	0	0	0	0	0	0	0	0	0	0	0	0	0	0	0	0	0	0	0	0	0	0	0	0	0	0	0	0	0	0	0	0	0	0	0	0	0	0	0	0	0	0	0
NW_001846253.1 211000022278194	1315	18.9354	0	0	0	0	0	0	0	0	0	0	0	0	0	0	0	0	0	0	0	0	0	0	0	0	0	0	0	0	0	0	0	0	0	0	0	0	0	0	0	0	0	0	0	0	0	0	0
NW_001846250.1 chrX 211000022278492	1315	47.5285	0	0	0	0	0	0	0	0	0	0	0	0	0	0	0	0	0	0	0	0	0	0	0	0	0	0	0	0	0	0	0	0	0	0	0	0	0	0	0	0	0	0	0	0	0	0	0
NW_001846252.1 chrX 211000022279674	1315	100	0	0	0	0	0	0	0	0	0	0	0	0	0	0	0	0	0	0	0	0	0	0	0	0	0	0	0	0	0	0	0	0	0	0	0	0	0	0	0	0	0	0	0	0	0	0	0
NW_001846254.1 chrX 211000022278268	1312	0	0	0	0	0	0	0	0	0	0	0	0	0	0	0	0	0	0	0	0	0	0	0	0	0	0	0	0	0	0	0	0	0	0	0	0	0	0	0	0	0	0	0	0	0	0	0	0
NW_001846256.1 211000022279362	1311	1.90694	0	0	0	0	0	0	0	0	0	0	0	0	0	0	0	0	0	0	0	0	0	0	0	0	0	0	0	0	0	0	0	0	0	0	0	0	0	0	0	0	0	0	0	0	0	0	0
NW_001846257.1 chrX 211000022278122	1311	0.0762777	0	0	0	0	0	0	0	0	0	0	0	0	0	0	0	0	0	0	0	0	0	0	0	0	0	0	0	0	0	0	0	99.9237	0	0	0	0	0	0	0	0	0	0	0	0	0	0	0
NW_001846261.1 211000022278204	1310	0.0763359	0	0	0	0	0	0	0	0	0	0	0	0	0	0	0	0	0	0	0	0	0	0	0	0	0	0	0	0	0	0	0	0	0	0	0	0	0	0	0	0	0	0	0	0	0	0	0
NW_001846259.1 chrX 211000022279944	1310	0.0763359	0	0	0	0	0	0	0	0	0	0	0	0	0	0	0	0	0	0	0	0	0	0	0	0	0	0	0	0	0	0	0	99.9237	0	0	0	0	0	0	0	0	0	0	0	0	0	0	0
NW_001846263.1 chrX 211000022279388	1309	0.91673	4.27807	23.5294	0	0	0	0	0	0	0	0	0	0	0.91673	1.06952	4.66005	0	0	0	0	0	0	0	0	0	0	0	0	0	0	0	0	37.8151	0	0	0	0	0	0	0	0	0	0	0	0	0	0	0
NW_001846265.1 211000022278714	1308	0.152905	0	0	0	0	0	0	0	0	0	0	0	0	0	0	0	0	0	0	0	0	0	0	0	0	0	0	0	0	0	0	0	0	0	0	0	0	0	0	0	0	0	0	0	0	0	0	0
NW_001846267.1 chrX 211000022279767	1306	0.306279	0	0	0	0	0	0	0	0	0	0	0	0	0	0	0	0	0	0	0	0	0	0	0	0	0	0	0	0	0	0	0	99.6937	0	0	0	0	0	0	0	0	0	0	0	0	0	0	0
NW_001846271.1 211000022279143	1304	10.046	0	0	0	0	0	0	0	0	0	0	0	0	0	0	0	0	0	0	0	0	0	0	0	0	0	0	0	0	0	0	0	29.8313	0.383436	0	0	0	0	0	0	0	0	0	0	0	0	0	0
NW_001846272.1 chrY 211000022279560	1304	0.0766871	0	0	0	0	0	0	0	0	0	0	0	0	0	0	0	0	0	0	0	0	0	0	0	0	0	0	0	0	0	0	0	93.0215	0	0	0	0	0	0	0	0	0	0	0	0	0	0	0
NW_001846268.1 211000022278899	1304	0.0766871	0	0	0	0	0	0	0	0	0	0	0	0	0	0	0	0	0	0	0	0	0	0	0	0	0	0	0	0	0	0	0	63.1902	36.7331	0	0	0	0	0	0	0	0	0	0	0	0	0	0
NW_001846273.1 211000022279354	1304	0.153374	0	0	0	0	0	0	0	0	0	0	0	0	0	0	0	0	0	0	0	0	0	0	0	0	0	0	0	0	0	0	0	0	0	0	0	0	0	0	0	0	0	0	0	0	0	0	0
NW_001846274.1 chr2CEN 211000022278894	1303	0.844206	0	0	0	0	0	0	0	0	0	0	0	0	0	0	0	0	0	0	0	0	0	0	0	0	0	0	0	0	0	0	0	0	0	0	0	0	0	0	0	0	0	0	0	0	0	0	0
NW_001846275.1 chrY 211000022278722	1303	7.44436	0	0	0	0	0	0	0	0	0	0	0	0	0	0	0	0	0	0	0	0	0	0	0	0	0	0	0	0	0	0	0	0	0	0	0	0	0	0	0	0	0	0	0	0	0	0	0
NW_001846276.1 211000022278915	1302	94.47	0	0	0	0	0	0	0	0	0	0	0	0	0	0	0	0	0	0	0	0	0	0	0	0	0	0	0	0	0	0	0	0	0	0	0	0	0	0	0	0	0	0	0	0	0	0	0
NW_001846277.1 chrX; Y 211000022278408	1301	10.9915	0	0	0	0	0	0	0	0	0	0	0	0	0	0	0	0	0	0	0	0	0	0	0	0	0	0	0	0	0	0	0	89.0085	0	0	0	0	0	0	0	0	0	0	0	0	0	0	0
NW_001846279.1 chrX 211000022279984	1301	0.153728	0	0	0	0	0	0	0	0	0	0	0	0	0	0	0	0	0	0	0	0	0	0	0	0	0	0	0	0	0	0	0	50.1922	0	0	0	0	0	0	0	0	0	0	0	0	0	0	0
NW_001846280.1 211000022279048	1299	100	0	0	0	0	0	0	0	0	0	0	0	0	0	0	0	0	0	0	0	0	0	0	0	0	0	0	0	0	0	0	0	0	0	0	0	0	0	0	0	0	0	0	0	0	0	0	0
NW_001846283.1 chrY 211000022279319	1297	0.077101	27.448	0	0	0	0	0	0	0	0	0	0	0	0	0	0	22.5906	0	0	0	0	0	0	49.8843	0	0	0	0	0	0	0	0	0	0	0	0	0	0	0	0	0	0	0	0	0	0	0	0
NW_001846282.1 211000022278574	1297	1.23362	0	0	0	0	0	0	0	0	0	0	0	0	0	0	0	0	0	0	0	0	0	0	0	0	0	0	0	0	0	0	0	0	0	0	0	0	0	0	0	0	0	0	0	0	0	0	0
NW_001846281.1 chrY 211000022278153	1297	82.9607	0	0	0	0	0	0	0	0	0	0	0	0	0	0	0	0	0	0	0	0	0	0	0	0	0	0	0	0	0	0	0	17.0393	0	0	0	0	0	0	0	0	0	0	0	0	0	0	0
NW_001846284.1 chrX 211000022278607	1296	0	0	0	0	0	0	0	0	0	0	0	0	0	0	0	0	0	0	0	0	0	0	0	0	0	0	0	0	0	0	0	0	0	0	0	0	0	0	0	0	0	0	0	0	0	0	0	0
NW_001846285.1 chrX 211000022278487	1295	0	0	0	0	0	0	0	0	0	0	0	0	0	0	0	0	0	0	0	0	0	0	0	0	0	0	0	0	0	0	0	0	0	0	0	0	0	0	0	0	0	0	0	0	0	0	0	0
NW_001846288.1 211000022278735	1294	0.0772798	0	0	0	0	0	0	0	0	0	0	0	0	0	0	0	0	0	0	0	0	0	0	0	0	0	0	0	0	0	0	0	0	0	0	0	0	0	0	0	0	0	0	0	0	0	0	0
NW_001846286.1 chrX 211000022280007	1294	0.0772798	0	0	0	0	0	0	0	0	0	0	0	0	0	0	0	0	0	0	0	0	0	0	0	0	0	0	0	0	0	0	0	99.9227	0	0	0	0	0	0	0	0	0	0	0	0	0	0	0
NW_001846287.1 chr3CEN 211000022279699	1294	0.0772798	0	0	0	0	0	0	0	0	0	0	0	0	0	0	0	0	0	0	0	0	0	0	0	0	0	0	0	0	0	0	0	0	0	0	0	0	0	0	0	0	0	0	0	0	0	0	0
NW_001846289.1 211000022278962	1293	0.154679	0	0	0	0	0	0	0	0	0	0	0	0	0	0	0	0	0	0	0	0	0	0	0	0	0	0	0	0	0	0	0	0	0	0	0	0	0	0	0	0	0	0	0	0	0	0	0
NW_001846291.1 211000022280191	1291	0.464756	0	0	0	0	0	0	0	0	0	0	0	0	0	0	0	0	0	0	0	0	0	0	0	0	0	0	0	0	0	0	0	0	0	0	0	0	0	0	0	0	0	0	0	0	0	0	0
NW_001846293.1 211000022279723	1290	0.0775194	78.4496	0	0	0	0	0	0	0	0	0	0	0	0	0	0	3.79845	0	0	0	0	0	0	0	0	0	0	0	0	0	0	0	0	0	0	0	0	0	0	0	0	0	0	0	0	0	0	0
NW_001846294.1 211000022279087	1289	97.595	0	0	0	0	0	0	0	0	0	0	0	0	0	0	0	0	0	0	0	0	0	0	0	0	0	0	0	0	0	0	0	0	0	0	0	0	0	0	0	0	0	0	0	0	0	0	0
NW_001846296.1 211000022279318	1287	100	0	0	0	0	0	0	0	0	0	0	0	0	0	0	0	0	0	0	0	0	0	0	0	0	0	0	0	0	0	0	0	0	0	0	0	0	0	0	0	0	0	0	0	0	0	0	0
NW_001846299.1 chr3CEN 211000022279692	1286	0	0	0	0	0	0	0	0	0	0	0	0	0	0	0	0	0	0	0	0	0	0	0	0	0	0	0	0	0	0	0	0	0	0	0	0	0	0	0	0	0	0	0	0	0	0	0	0
NW_001846300.1 211000022279580	1285	15.0195	0	0	0	0	0	0	0	0	0	0	0	0	0	0	0	0	0	0	0	0	0	0	0	0	0	0	0	0	0	0	0	46.2257	0	0	0	0	0	0	0	0	0	0	0	0	0	0	0
NW_001846301.1 chrX 211000022279328	1284	0	0	0	0	0	0	0	0	0	0	0	0	0	0	0	0	0	0	0	0	0	0	0	0	0	0	0	0	0	0	0	0	0	0	0	0	0	0	0	0	0	0	0	0	0	0	0	0
NW_001846302.1 chrY 211000022278405	1284	76.947	0	0	0	0	0	0	0	0	0	0	0	0	0	0	0	0	0	0	0	0	0	0	0	0	0	0	0	0	0	0	0	20.9502	0	0	0	0	0	0	0	0	0	0	0	0	0	0	0
NW_001846303.1 chrY 211000022279835	1283	5.45596	0	0	0	0	0	0	0	0	0	0	0	0	0	0	0	0	0	0	0	0	0	0	0	0	0	0	0	0	0	0	0	0	0	0	0	0	0	0	0	0	0	0	0	0	0	0	0
NW_001846304.1 chrX 211000022278324	1283	0.0779423	0	0	0	0	0	0	0	0	0	0	0	0	0	0	0	0	0	0	0	0	0	0	0	0	0	0	0	0	0	0	0	0	0	0	0	0	0	0	0	0	0	0	0	0	0	0	0
NW_001846305.1 chrY 211000022278418	1282	51.4041	0	0	0	0	0	0	0	0	0	0	0	0	0	0	0	0	0	0	0	0	0	0	0	0	0	0	0	0	0	0	0	0	0	0	0	0	0	0	0	0	0	0	0	0	0	0	0
NW_001846306.1 chrX 211000022279998	1281	5.23029	0	0	0	0	0	0	0	0	0	0	0	0	0	0	0	0	0	0	0	0	0	0	0	0	0	0	0	0	0	0	0	94.7697	0	0	0	0	0	0	0	0	0	0	0	0	0	0	0
NW_001846309.1 211000022279770	1280	6.95312	0	0	0	0	0	0	0	0	0	0	0	0	0	0	0	0	0	0	0	0	0	0	0	0	0	0	0	0	0	0	0	0	0	0	0	0	0	0	0	0	0	0	0	0	0	0	0
NW_001846308.1 211000022278604	1280	80.7812	0	0	0	0	0	0	0	0	0	0	0	0	0	0	0	0	0	0	0	0	0	0	0	0	0	0	0	0	0	0	0	0	0	0	0	0	0	0	0	0	0	0	0	0	0	0	0
NW_001846311.1 211000022279926	1279	1.25098	0	0	0	0	0	0	0	0	0	0	0	0	0	0	0	0	0	0	0	0	0	0	0	0	0	0	0	0	0	0	0	98.749	0	0	0	0	0	0	0	0	0	0	0	0	0	0	0
NW_001846314.1 211000022279411	1278	0.0782473	0	0	0	0	0	0	0	0	0	0	0	0	0	0	0	0	0	0	0	0	0	0	0	0	0	0	0	0	0	0	0	99.9218	0	0	0	0	0	0	0	0	0	0	0	0	0	0	0
NW_001846315.1 211000022278980	1278	0.0782473	0	0	0	0	0	0	0	0	0	0	0	0	0	0	0	0	0	0	0	0	0	0	0	0	0	0	0	0	0	0	0	0	0	0	0	0	0	0	0	0	0	0	0	0	0	0	0
NW_001846313.1 chrX; Y 211000022278338	1278	0	0	0	0	0	0	0	0	0	0	0	0	0	0	0	0	0	0	0	0	0	0	0	0	0	0	0	0	0	0	0	0	0	0	0	0	0	0	0	0	0	0	0	0	0	0	0	0
NW_001846316.1 211000022279182	1277	0.0783085	0	0	0	0	0	0	0	0	0	0	0	0	0	0	0	0	0	0	0	0	0	0	0	0	0	0	0	0	0	0	0	0	0	0	0	0	0	0	0	0	0	0	0	0	0	0	0
NW_001846318.1 211000022278348	1277	74.4714	0	0	0	0	0	0	0	0	0	0	0	0	0	0	0	0	0	0	0	0	0	0	0	0	0	0	0	0	0	0	0	0	0	0	0	0	0	0	0	0	0	0	0	0	0	0	0
NW_001846317.1 chrY 211000022280157	1277	0.0783085	0	0	0	0	0	0	0	0	0	0	0	0	0	0	0	0	0	0	0	0	0	0	0	0	0	0	0	0	0	0	0	0	0	0	0	0	0	0	0	0	0	0	0	0	0	0	0
NW_001846319.1 211000022280152	1276	96.395	0	0	0	0	0	0	0	0	0	0	0	0	0	0	0	0	0	0	0	0	0	0	0	0	0	0	0	0	0	0	0	0	0	0	0	0	0	0	0	0	0	0	0	0	0	0	0
NW_001846321.1 211000022279805	1275	82.1176	17.8824	0	0	0	0	0	0	0	0	0	0	0	0	0	0	0	0	0	0	0	0	0	0	0	0	0	0	0	0	0	0	0	0	0	0	0	0	0	0	0	0	0	0	0	0	0	0
NW_001846320.1 chrX; Y 211000022279708	1275	100	0	0	0	0	0	0	0	0	0	0	0	0	0	0	0	0	0	0	0	0	0	0	0	0	0	0	0	0	0	0	0	0	0	0	0	0	0	0	0	0	0	0	0	0	0	0	0
NW_001846324.1 211000022280262	1274	93.2496	0	0	0	0	0	0	0	0	0	0	0	0	0	0	0	0	0	0	0	0	0	0	0	0	0	0	0	0	0	0	0	0	0	0	0	0	0	0	0	0	0	0	0	0	0	0	0
NW_001846325.1 211000022279656	1274	100	0	0	0	0	0	0	0	0	0	0	0	0	0	0	0	0	0	0	0	0	0	0	0	0	0	0	0	0	0	0	0	0	0	0	0	0	0	0	0	0	0	0	0	0	0	0	0
NW_001846327.1 211000022278356	1272	2.12264	0	0	0	0	0	0	0	0	0	0	0	0	0	0	0	0	0	0	0	0	0	0	0	0	0	0	0	0	0	0	0	55.4245	0	0	0	0	0	0	0	0	0	0	0	0	0	0	0
NW_001846334.1 211000022279378	1271	0.236035	99.764	0	0	0	0	0	0	0	0	0	0	0	0	0	0	0	0	0	0	0	0	0	0	0	0	0	0	0	0	0	0	0	0	0	0	0	0	0	0	0	0	0	0	0	0	0	0
NW_001846330.1 211000022280174	1271	62.6279	0	0	0	0	0	0	0	0	0	0	0	0	0	0	0	0	0	0	0	0	0	0	0	0	0	0	0	0	0	0	0	0	0	0	0	0	0	0	0	0	0	0	0	0	0	0	0
NW_001846331.1 chrY 211000022279269	1271	0.157356	91.8961	0	0	0	0	0	0	0	0	0	0	0	0	0	0	5.50747	0	0	0	0	0	0	0	0	0	0	0	0	2.43902	0	0	0	0	0	0	0	0	0	0	0	0	0	0	0	0	0	0
NW_001846333.1 chrX 211000022279978	1271	0	0	0	0	0	0	0	0	0	0	0	0	0	0	0	0	0	0	0	0	0	0	0	0	0	0	0	0	0	0	0	0	0	0	0	0	0	0	0	0	0	0	0	0	0	0	0	0
NW_001846332.1 chrX 211000022278856	1271	2.91109	0	0	0	0	0	0	0	0	0	0	0	0	0	0	0	0	0	0	0	0	0	0	0	0	0	0	0	0	0	0	0	0	0	0	0	0	0	0	0	0	0	0	0	0	0	0	0
NW_001846336.1 211000022278580	1270	0.0787402	0	0	0	0	0	0	0	0	0	0	0	0	0	0	0	0	0	0	0	0	0	0	0	0	0	0	0	0	0	0	0	0	0	0	0	0	0	0	0	0	0	0	0	0	0	0	0
NW_001846337.1 chrY 211000022279496	1270	0.0787402	0	0	0	0	0	0	0	0	0	0	0	0	0	0	0	3.85827	0	0	0	0	0	0	11.3386	0	0	0	0	0	0	0	35.5118	0	0	0	0	0	0	0	0	0	0	0	0	0	0	0	0
NW_001846335.1 211000022279724	1270	0.787402	0	0	0	0	0	0	0	0	0	0	0	0	0	0	0	0	0	0	0	0	0	0	0	0	0	0	0	0	0	0	0	43.1496	0	0	0	0	0	0	0	0	0	0	0	0	0	0	0
NW_001846338.1 chrX 211000022279764	1269	2.28526	0	0	0	0	0	0	0	0	0	0	0	0	0	0	0	0	0	0	0	0	0	0	0	0	0	0	0	0	0	0	0	0	0	0	0	0	0	0	0	0	0	0	0	0	0	0	0
NW_001846339.1 chrX 211000022279045	1268	0.946372	0	0	0	0	0	0	0	0	0	0	0	0	0	0	0	0	0	0	0	0	0	0	0	0	0	0	0	0	0	0	0	99.0536	0	0	0	0	0	0	0	0	0	0	0	0	0	0	0
NW_001846340.1 chrY 211000022278791	1268	5.5205	26.1041	0	0	0	0	0	0	0	0	0	0	0	0	0	0	5.04732	0	0	0	0	0	0	0.473186	0	0	0	0	0	0	0	10.4101	0	0	0	0	0	0	0	0	0	0	0	0	0	0	0	0
NW_001846342.1 211000022279441	1266	39.0995	0	0	0	0	0	0	0	0	0	0	0	0	0	0	0	0	0	0	0	0	0	0	0	0	0	0	0	0	0	0	0	0	0	0	0	0	0	0	0	0	0	0	0	0	0	0	0
NW_001846343.1 chrX 211000022279721	1265	0.0790514	0	0	0	0	0	0	0	0	0	0	0	0	0	0	0	0	0	0	0	0	0	0	0	0	0	0	0	0	0	0	0	99.9209	0	0	0	0	0	0	0	0	0	0	0	0	0	0	0
NW_001846344.1 211000022278973	1264	2.92722	0	0	0	0	0	0	0	0	0	0	0	0	0	0	0	0	0	0	0	0	0	0	0	0	0	0	0	0	0	0	0	73.3386	0	0	0	0	0	0	0	0	0	0	0	0	0	0	0
NW_001846348.1 211000022279015	1263	0.23753	0	0	0	0	0	0	0	0	0	0	0	0	0	0	0	0	0	0	0	0	0	0	0	0	0	0	0	0	0	0	0	0	0	0	0	0	0	0	0	0	0	0	0	0	0	0	0
NW_001846345.1 211000022278773	1263	1.74188	0	0	0	0	0	0	0	0	0	0	0	0	0	0	0	0	0	0	0	0	0	0	0	0	0	0	0	0	0	0	0	70.3088	0	0	0	0	0	0	0	0	0	0	0	0	0	0	0
NW_001846347.1 211000022278993	1263	1.58353	0	0	0	0	0	0	0	0	0	0	0	0	0	0	0	0	0	0	0	0	0	0	0	0	0	0	0	0	0	0	0	0	0	0	0	0	0	0	0	0	0	0	0	0	0	0	0
NW_001846354.1 211000022278302	1262	23.9303	0	0	0	0	0	0	0	0	0	0	0	0	0	0	0	0	0	0	0	0	0	0	0	0	0	0	0	0	0	0	0	0	0	0	0	0	0	0	0	0	0	0	0	0	0	0	0
NW_001846353.1 chr3CEN 211000022278889	1262	0.316957	0	0	0	0	0	0	0	0	0	0	0	0	0	0	0	0	0	0	0	0	0	0	0	0	0	0	0	0	0	0	0	0	0	0	0	0	0	0	0	0	0	0	0	0	0	0	0
NW_001846351.1 211000022278932	1262	97.2266	0	0	0	0	0	0	0	0	0	0	0	0	0	0	0	0	0	0	0	0	0	0	0	0	0	0	0	0	0	0	0	0	0	0	0	0	0	0	0	0	0	0	0	0	0	0	0
NW_001846356.1 211000022280224	1261	26.3283	0	0	0	0	0	0	0	0	0	0	0	0	0	0	0	0	0	0	0	0	0	0	0	0	0	0	0	0	0	0	0	0	0	0	0	0	0	0	0	0	0	0	0	0	0	0	0
NW_001846355.1 211000022279856	1261	0.475813	0	0	0	0	0	0	0	0	0	0	0	0	0	0	0	0	0	0	0	0	0	0	0	0	0	0	0	0	0	0	0	50.6741	0	0	0	0	0	0	0	0	0	0	0	0	0	0	0
NW_001846361.1 chrX 211000022279528	1260	7.85714	0	0	0	0	0	0	0	0	0	0	0	0	0	0	0	0	0	0	0	0	0	0	0	0	0	0	0	0	0	0	0	62.3016	0	0	0	0	0	0	0	0	0	0	0	0	0	0	0
NW_001846357.1 211000022279615	1260	0.0793651	0	0	0	0	0	0	0	0	0	0	0	0	0	0	0	0	0	0	0	0	0	0	0	0	0	0	0	0	0	0	0	0	0	0	0	0	0	0	0	0	0	0	0	0	0	0	0
NW_001846360.1 chrX; Y 211000022280091	1260	7.53968	0	0	0	0	0	0	0	0	0	0	0	0	0	0	0	0	0	0	0	0	0	0	0	0	0	0	0	0	0	0	0	89.127	0	0	0	0	0	0	0	0	0	0	0	0	0	0	0
NW_001846359.1 chrY 211000022278756	1260	16.0317	0	0	0	0	0	0	0	0	0	0	0	0	0	0	0	0	0	0	0	0	0	0	0	0	0	0	0	0	0	0	0	83.9683	0	0	0	0	0	0	0	0	0	0	0	0	0	0	0
NW_001846362.1 211000022278281	1259	0.397141	0	0	0	0	0	0	0	0	0	0	0	0	0	0	0	0	0	0	0	0	0	0	0	0	0	0	0	0	0	0	0	0	0	0	0	0	0	0	0	0	0	0	0	0	0	0	0
NW_001846366.1 chrX 211000022278187	1258	69.5548	0	0	0	0	0	0	0	0	0	0	0	0	0	0	0	0	0	0	0	0	0	0	0	0	0	0	0	0	0	0	0	12.3211	0	0	0	0	0	0	0	0	0	0	0	0	0	0	0
NW_001846363.1 chrX 211000022278382	1258	55.4849	0	0	0	0	0	0	0	0	0	0	0	0	0	0	0	0	0	0	0	0	0	0	0	0	0	0	0	0	0	0	0	0	0	0	0	0	0	0	0	0	0	0	0	0	0	0	0
NW_001846365.1 211000022278887	1258	100	0	0	0	0	0	0	0	0	0	0	0	0	0	0	0	0	0	0	0	0	0	0	0	0	0	0	0	0	0	0	0	0	0	0	0	0	0	0	0	0	0	0	0	0	0	0	0
NW_001846367.1 chrX 211000022279610	1257	1.98886	0	0	0	0	0	0	0	0	0	0	0	0	0	0	0	0	0	0	0	0	0	0	0	0	0	0	0	0	0	0	0	98.0111	0	0	0	0	0	0	0	0	0	0	0	0	0	0	0
NW_001846368.1 211000022279172	1253	12.7694	0	0	0	0	0	0	0	0	0	0	0	0	0	0	0	0	0	0	0	0	0	0	0	0	0	0	0	0	0	0	0	87.2306	0	0	0	0	0	0	0	0	0	0	0	0	0	0	0
NW_001846369.1 chrX 211000022279071	1253	0	0	0	0	0	0	0	0	0	0	0	0	0	0	0	0	0	0	0	0	0	0	0	0	0	0	0	0	0	0	0	0	0	0	0	0	0	0	0	0	0	0	0	0	0	0	0	0
NW_001846370.1 chrX 211000022278691	1252	0.239617	0	0	0	0	0	0	0	0	0	0	0	0	0	0	0	0	0	0	0	0	0	0	0	0	0	0	0	0	0	0	0	0	0	0	0	0	0	0	0	0	0	0	0	0	0	0	0
NW_001846374.1 211000022280045	1251	0.0799361	0	0	0	0	0	0	0	0	0	0	0	0	0	0	0	0	0	0	0	0	0	0	0	0	0	0	0	0	0	0	0	0	0	0	0	0	0	0	0	0	0	0	0	0	0	0	0
NW_001846371.1 211000022278848	1251	31.7346	0	0	0	0	0	0	0	0	0	0	0	0	0	0	0	0	0	0	0	0	0	0	0	0	0	0	0	0	0	0	0	0	0	0	0	0	0	0	0	0	0	0	0	0	0	0	0
NW_001846373.1 chrX 211000022278843	1251	0	0	0	0	0	0	0	0	0	0	0	0	0	0	0	0	0	0	0	0	0	0	0	0	0	0	0	0	0	0	0	0	0	0	0	0	0	0	0	0	0	0	0	0	0	0	0	0
NW_001846372.1 211000022280020	1251	76.7386	0	0	0	0	0	0	0	0	0	0	0	0	0	0	0	0	0	0	0	0	0	0	0	0	0	0	0	0	0	0	0	23.2614	0	0	0	0	0	0	0	0	0	0	0	0	0	0	0
NW_001846375.1 chrX; Y 211000022278161	1250	0.08	0	0	0	0	0	0	0	0	0	0	0	0	0	0	0	0	0	0	0	0	0	0	0	0	0	0	0	0	0	0	0	80.16	0	0	0	0	0	0	0	0	0	0	0	0	0	0	0
NW_001846376.1 211000022279432	1249	78.4628	0	0	0	0	0	0	0	0	0	0	0	0	0	0	0	0	0	0	0	0	0	0	0	0	0	0	0	0	0	0	0	0	0	0	0	0	0	0	0	0	0	0	0	0	0	0	0
NW_001846377.1 211000022279990	1248	50.5609	0	0	0	0	0	0	0	0	0	0	0	0	0	0	0	0	0	0	0	0	0	0	0	0	0	0	0	0	0	0	0	0	0	0	0	0	0	0	0	0	0	0	0	0	0	0	0
NW_001846378.1 211000022278717	1247	2.72654	0	0	0	0	0	0	0	0	0	0	0	0	0	0	0	0	0	0	0	0	0	0	0	0	0	0	0	0	0	0	0	39.1339	0	0	0	0	0	0	0	0	0	0	0	0	0	0	0
NW_001846381.1 211000022279218	1246	23.3547	0	0	0	0	0	0	0	0	0	0	0	0	0	0	0	0	0	0	0	0	0	0	0	0	0	0	0	0	0	0	0	0	0	0	0	0	0	0	0	0	0	0	0	0	0	0	0
NW_001846380.1 211000022280177	1246	0.0802568	0	0	0	0	0	0	0	0	0	0	0	0	0	0	0	0	0	0	0	0	0	0	0	0	0	0	0	0	0	0	0	0	0	0	0	0	0	0	0	0	0	0	0	0	0	0	0
NW_001846385.1 chrX 211000022278478	1244	28.8585	0	0	0	0	0	0	0	0	0	0	0	0	0	0	0	0	0	0	0	0	0	0	0	0	0	0	0	0	0	0	0	0	0	0	0	0	0	0	0	0	0	0	0	0	0	0	0
NW_001846386.1 chrY 211000022279725	1243	51.4883	0	0	0	0	0	0	0	0	0	0	0	0	0	0	0	0	0	0	0	0	0	0	0	0	0	0	0	0	0	0	0	48.5117	0	0	0	0	0	0	0	0	0	0	0	0	0	0	0
NW_001846387.1 211000022280678	1242	0.402576	0	0	0	0	0	0	0	0	0	0	0	0	0	0	0	0	0	0	0	0	0	0	0	0	0	0	0	0	0	0	0	0	0	0	0	0	0	0	0	0	0	0	0	0	0	0	0
NW_001846388.1 chrY 211000022279491	1241	26.9138	0	0	0	0	0	0	0	0	0	0	0	0	0	0	0	0	0	0	0	0	0	0	0	0	0	0	0	0	0	0	0	28.8477	0	0	0	0	0	0	0	0	0	0	0	0	0	0	0
NW_001846389.1 211000022278943	1241	18.7752	0	0	0	0	0	0	0	0	0	0	0	0	0	0	0	0	0	0	0	0	0	0	0	0	0	0	0	0	0	0	0	0	0	0	0	0	0	0	0	0	0	0	0	0	0	0	0
NW_001846390.1 chrX 211000022278631	1241	0	0	0	0	0	0	0	0	0	0	0	0	0	0	0	0	0	0	0	0	0	0	0	0	0	0	0	0	0	0	0	0	0	0	0	0	0	0	0	0	0	0	0	0	0	0	0	0
NW_001846394.1 211000022280053	1240	0.0806452	0	0	0	0	0	0	0	0	0	0	0	0	0	0	0	0	0	0	0	0	0	0	0	0	0	0	0	0	0	0	0	0	0	0	0	0	0	0	0	0	0	0	0	0	0	0	0
NW_001846393.1 chrX 211000022278505	1240	0.241935	0	0	0	0	0	0	0	0	0	0	0	0	0	0	0	0	0	0	0	0	0	0	0	0	0	0	0	0	0	0	0	0	0	0	0	0	0	0	0	0	0	0	0	0	0	0	0
NW_001846391.1 211000022278808	1240	0.16129	0	0	0	0	0	0	0	0	0	0	0	0	0	0	0	0	0	0	0	0	0	0	0	0	0	0	0	0	0	0	0	67.5	0	0	0	0	0	0	0	0	3.14516	10.2419	0	0	0	0	0
NW_001846396.1 211000022280304	1239	100	0	0	0	0	0	0	0	0	0	0	0	0	0	0	0	0	0	0	0	0	0	0	0	0	0	0	0	0	0	0	0	0	0	0	0	0	0	0	0	0	0	0	0	0	0	0	0
NW_001846401.1 chrX 211000022278971	1238	15.5089	0	0	0	0	0	0	0	0	0	0	0	0	0	0	0	0	0	0	0	0	0	0	0	0	0	0	0	0	0	0	0	33.6834	0	0	0	0	0	0	0	0	0	0	0	0	0	0	0
NW_001846400.1 chrX 211000022278882	1238	0.646204	0	0	0	0	0	0	0	0	0	0	0	0	0	0	0	0	0	0	0	0	0	0	0	0	0	0	0	0	0	0	0	7.99677	0	0	0	0	0	0	0	0	0	0	0	0	0	0	0
NW_001846398.1 chrX 211000022278814	1238	0	0	0	0	0	0	0	0	0	0	0	0	0	0	0	0	0	0	0	0	0	0	0	0	0	0	0	0	0	0	0	0	0	0	0	0	0	0	0	0	0	0	0	0	0	0	0	0
NW_001846399.1 chrX 211000022278640	1238	0	0	0	0	0	0	0	0	0	0	0	0	0	0	0	0	0	0	0	0	0	0	0	0	0	0	0	0	0	0	0	0	0	0	0	0	0	0	0	0	0	0	0	0	0	0	0	0
NW_001846402.1 chrY 211000022278135	1237	31.2045	0	0	0	0	0	0	0	0	0	0	0	0	0	0	0	0	0	0	0	0	0	0	0	0	0	0	0	0	0	0	0	0	0	0	0	0	0	0	0	0	0	0	0	0	0	0	0
NW_001846406.1 211000022279124	1236	0.0809061	0	0	0	0	0	0	0	0	0	0	0	0	0	0	0	0	0	0	0	0	0	0	0	0	0	0	0	0	0	0	0	0	0	0	0	0	0	0	0	0	0	0	0	0	0	0	0
NW_001846408.1 chrX 211000022279570	1235	0.0809717	0	0	0	0	0	0	0	0	0	0	0	0	0	0	0	0	0	0	0	0	0	0	0	0	0	0	0	0	0	0	0	99.919	0	0	0	0	0	0	0	0	0	0	0	0	0	0	0
NW_001846407.1 211000022279412	1235	85.2632	0	0	0	0	0	0	0	0	0	0	0	0	0	0	0	0	0	0	0	0	0	0	0	0	0	0	0	0	0	0	0	14.7368	0	0	0	0	0	0	0	0	0	0	0	0	0	0	0
NW_001846412.1 211000022278369	1234	0.0810373	0	0	0	0	0	0	0	0	0	0	0	0	0	0	0	0	0	0	0	0	0	0	0	0	0	0	0	0	0	0	0	0	0	0	0	0	0	0	0	0	0	0	0	0	0	0	0
NW_001846414.1 211000022279728	1234	0.0810373	0	0	0	0	0	0	0	0	0	0	0	0	0	0	0	0	0	0	0	0	0	0	0	0	0	0	0	0	0	0	0	0	0	0	0	0	0	0	0	0	0	0	0	0	0	0	0
NW_001846411.1 211000022279267	1234	0.972447	0	0	0	0	0	0	0	0	0	0	0	0	0	0	0	0	0	0	0	0	0	0	0	0	0	0	0	0	0	0	0	0	0	0	0	0	0	0	0	0	0	0	0	0	0	0	0
NW_001846416.1 211000022279417	1233	0.081103	0	0	0	0	0	0	0	0	0	0	0	0	0	0	0	0	0	0	0	0	0	0	0	0	0	0	0	0	0	0	0	0	0	0	0	0	0	0	0	0	0	0	0	0	0	0	0
NW_001846415.1 chrX 211000022278654	1233	0.081103	0	0	0	0	0	0	0	0	0	0	0	0	0	0	0	0	0	0	0	0	0	0	0	0	0	0	0	0	0	0	0	99.9189	0	0	0	0	0	0	0	0	0	0	0	0	0	0	0
NW_001846419.1 211000022278136	1232	25.8929	17.3701	0	0	0	0	0	0	0	0	0	0	0	0	0	0	0	0	0	0	0	0	0	0	0	0	0	0	0	0	0	0	0	0	0	0	0	0	0	0	0	0	0	0	0	0	0	0
NW_001846425.1 211000022279144	1231	0.0812348	0	0	0	0	0	0	0	0	0	0	0	0	0	0	0	0	0	0	0	0	0	0	0	0	0	0	0	0	0	0	0	0	27.1324	0	0	0	0	0	0	0	0	0	0	0	0	0	0
NW_001846421.1 211000022278727	1231	0.974817	0	0	0	0	0	0	0	0	0	0	0	0	0	0	0	0	0	0	0	0	0	0	0	0	0	0	0	0	0	0	0	0	73.9236	0	0	0	0	0	0	4.06174	0	0	0	0	0	0	0
NW_001846422.1 211000022279183	1231	50.853	0	0	0	0	0	0	0	0	0	0	0	0	0	0	0	0	0	0	0	0	0	0	0	0	0	0	0	0	0	0	0	0	0	0	0	0	0	0	0	0	0	0	0	0	0	0	0
NW_001846423.1 211000022280210	1231	100	0	0	0	0	0	0	0	0	0	0	0	0	0	0	0	0	0	0	0	0	0	0	0	0	0	0	0	0	0	0	0	0	0	0	0	0	0	0	0	0	0	0	0	0	0	0	0
NW_001846426.1 chrY 211000022279678	1230	0.325203	0	0	0	0	0	0	0	0	0	0	0	0	0	0	0	0	0	0	0	0	0	0	0	0	0	0	0	0	0	0	0	0	0	0	0	0	0	0	0	0	0	0	0	0	0	0	0
NW_001846429.1 211000022280179	1229	0.081367	0	0	0	0	0	0	0	0	0	0	0	0	0	0	0	0	0	0	0	0	0	0	0	0	0	0	0	0	0	0	0	0	0	0	0	0	0	0	0	0	0	0	0	0	0	0	0
NW_001846427.1 211000022278582	1229	0.081367	0	0	0	0	0	0	0	0	0	0	0	0	0	0	0	0	0	0	0	0	0	0	0	0	0	0	0	0	0	0	0	99.9186	0	0	0	0	0	0	0	0	0	0	0	0	0	0	0
NW_001846430.1 chrX 211000022278632	1228	26.3029	0	0	0	0	0	0	0	0	0	0	0	0	0	0	0	0	0	0	0	0	0	0	0	0	0	0	0	0	0	0	0	0	0	0	0	0	0	0	0	0	0	0	0	0	0	0	0
NW_001846432.1 chrY 211000022279918	1227	64.0587	0	0	0	0	0	0	0	0	0	0	0	0	0	0	0	0	0	0	0	0	0	0	0	0	0	0	0	0	0	0	0	35.9413	0	0	0	0	0	0	0	0	0	0	0	0	0	0	0
NW_001846435.1 chr3CEN 211000022279645	1227	67.9707	0	0	0	0	0	0	0	0	0	0	0	0	0	0	0	0	0	0	0	0	0	0	0	0	0	0	0	0	0	0	0	0	0	0	0	0	0	0	0	0	0	0	0	0	0	0	0
NW_001846433.1 211000022280318	1227	68.8672	20.5379	0	0	0	0	0	0	0	0	0	0	0	0	0	0	0	0	0	0	0	0	0	0	0	0	0	0	0	0	0	0	0	0	0	0	0	0	0	0	0	0	0	0	0	0	0	0
NW_001846437.1 chr3CEN 211000022279156	1227	0	0	0	0	0	0	0	0	0	0	0	0	0	0	0	0	0	0	0	0	0	0	0	0	0	0	0	0	0	0	0	0	0	0	0	0	0	0	0	0	0	0	0	0	0	0	0	0
NW_001846439.1 chrX; Y 211000022278242	1226	7.25938	0	0	0	0	0	0	0	0	0	0	0	0	0	0	0	0	0	0	0	0	0	0	0	0	0	0	0	0	0	0	0	0	0	0	0	0	0	0	0	0	0	0	0	0	0	0	0
NW_001846440.1 211000022279979	1226	0.163132	0	0	0	0	0	0	0	0	0	0	0	0	0	0	0	0	0	0	0	0	0	0	0	0	0	0	0	0	0	0	0	0	0	0	0	0	0	0	0	0	0	0	0	0	0	0	0
NW_001846438.1 211000022279778	1226	0.0815661	0	0	0	0	0	0	0	0	0	0	0	0	0	0	0	0	0	0	0	0	0	0	0	0	0	0	0	0	0	0	0	0	0	0	0	0	0	0	0	0	0	0	0	0	0	0	0
NW_001846446.1 211000022280139	1225	0.897959	0	0	0	0	0	0	0	0	0	0	0	0	0	0	0	0	0	0	0	0	0	0	0	0	0	0	0	0	0	0	0	94.449	0	0	0	0	0	0	0	0	0	0	0	0	0	0	0
NW_001846445.1 211000022279128	1225	0.0816327	0	0	0	0	0	0	0	0	0	0	0	0	0	0	0	0	0	0	0	0	0	0	0	0	0	0	0	0	0	0	0	0	0	0	0	0	0	0	0	0	0	0	0	0	0	0	0
NW_001846443.1 chr3CEN 211000022280126	1225	40.5714	0	0	0	0	0	0	0	0	0	0	0	0	0	0	0	0	0	0	0	0	0	0	0	0	0	0	0	0	0	0	0	0	0	0	0	0	0	0	0	0	0	0	0	0	0	0	0
NW_001846442.1 211000022278755	1225	0.0816327	0	0	0	0	0	0	0	0	0	0	0	0	0	0	0	0	0	0	0	0	0	0	0	0	0	0	0	0	0	0	0	36.6531	0	0	0	0	0	0	0	0	0	0	0	0	0	0	0
NW_001846441.1 211000022280085	1225	2.93878	0	0	0	0	0	0	0	0	0	0	0	0	0	0	0	0	0	0	0	0	0	0	0	0	0	0	0	0	0	0	0	0	0	0	0	0	0	0	0	0	0	0	0	0	0	0	0
NW_001846444.1 211000022280303	1225	100	0	0	0	0	0	0	0	0	0	0	0	0	0	0	0	0	0	0	0	0	0	0	0	0	0	0	0	0	0	0	0	0	0	0	0	0	0	0	0	0	0	0	0	0	0	0	0
NW_001846450.1 211000022279682	1224	29.085	0	0	0	0	0	0	0	0	0	0	0	0	0	0	0	0	0	0	0	0	0	0	0	0	0	0	0	0	0	0	0	0	0	0	0	0	0	0	0	0	0	0	0	0	0	0	0
NW_001846448.1 chrY 211000022278798	1224	0.0816993	0	0	0	0	0	0	0	0	0	0	0	0	0	0	0	45.915	0	0	0	0	0	0	1.47059	0	0	0	0	0	0	0	52.5327	0	0	0	0	0	0	0	0	0	0	0	0	0	0	0	0
NW_001846447.1 chrY 211000022279047	1224	8.82353	0	0	0	0	0	0	0	0	0	0	0	0	0	0	0	0	0	0	0	0	0	0	0	0	0	0	0	0	0	0	0	0	0	0	0	0	0	0	0	0	0	0	0	0	0	0	0
NW_001846449.1 211000022279590	1224	100	0	0	0	0	0	0	0	0	0	0	0	0	0	0	0	0	0	0	0	0	0	0	0	0	0	0	0	0	0	0	0	0	0	0	0	0	0	0	0	0	0	0	0	0	0	0	0
NW_001846452.1 211000022278758	1223	0.0817661	0	0	0	0	0	0	0	0	0	0	0	0	0	0	0	0	0	0	0	0	0	0	0	0	0	0	0	0	0	0	0	0	0	0	0	0	0	0	0	0	0	0	0	0	0	0	0
NW_001846453.1 chrX 211000022278624	1223	0	0	0	0	0	0	0	0	0	0	0	0	0	0	0	0	0	0	0	0	0	0	0	0	0	0	0	0	0	0	0	0	0	0	0	0	0	0	0	0	0	0	0	0	0	0	0	0
NW_001846451.1 211000022280308	1223	97.1382	0	0	0	0	0	0	0	0	0	0	0	0	0	0	0	0	0	0	0	0	0	0	0	0	0	0	0	0	0	0	0	0	0	0	0	0	0	0	0	0	0	0	0	0	0	0	0
NW_001846454.1 211000022278651	1222	29.9509	0	0	0	0	0	0	0	0	0	0	0	0	0	0	0	0	0	0	0	0	0	0	0	0	0	0	0	0	0	0	0	59.2471	0	0	0	0	0	0	0	0	0	0	0	0	0	0	0
NW_001846455.1 chrY 211000022278935	1222	78.1506	0	0	0	0	0	0	0	0	0	0	0	0	0	0	0	0	0	0	0	0	0	0	0	0	0	0	0	0	0	0	0	0	0	0	0	0	0	0	0	0	0	0	0	0	0	0	0
NW_001846456.1 chrX 211000022278637	1221	31.6953	0	0	0	0	0	0	0	0	0	0	0	0	0	0	0	0	0	0	0	0	0	0	0	0	0	0	0	0	0	0	0	0	0	0	0	0	0	0	0	0	0	0	0	0	0	0	0
NW_001846458.1 211000022280230	1220	1.55738	33.0328	0	0	0	0	0	0	0	0	0	0	0	0	0	0	50.5738	0	0	0	0	0	0	0	0	0	0	0	0	0	0	0	0	0	0	0	0	0	0	0	0	0	0	0	0	0	0	0
NW_001846461.1 chrX 211000022278297	1220	0.0819672	0	0	0	0	0	0	0	0	0	0	0	0	0	0	0	0	0	0	0	0	0	0	0	0	0	0	0	0	0	0	0	97.2951	0	0	0	0	0	0	0	0	0	0	0	0	0	0	0
NW_001846462.1 211000022279017	1219	4.758	0	0	0	0	0	0	0	0	0	0	0	0	0	0	0	0	0	0	0	0	0	0	0	0	0	0	0	0	0	0	0	0	5.0041	0	0	0	0	0	0	0	0	0	0	0	0	0	0
NW_001846465.1 chr3CEN 211000022280081	1219	0.984413	0	0	0	0	0	0	0	0	0	0	0	0	0	0	0	0	0	0	0	0	0	0	0	0	0	0	0	0	0	0	0	0	0	0	0	0	0	0	0	0	0	0	0	0	0	0	0
NW_001846463.1 chr3CEN 211000022279647	1219	100	0	0	0	0	0	0	0	0	0	0	0	0	0	0	0	0	0	0	0	0	0	0	0	0	0	0	0	0	0	0	0	0	0	0	0	0	0	0	0	0	0	0	0	0	0	0	0
NW_001846466.1 chr3CEN 211000022279872	1218	0.574713	0	0	0	0	0	0	0	0	0	0	0	0	0	0	0	0	0	0	0	0	0	0	0	0	0	0	0	0	0	0	0	0	0	0	0	0	0	0	0	0	0	0	0	0	0	0	0
NW_001846467.1 chrY 211000022279335	1218	0.0821018	0	0	0	0	0	0	0	0	0	0	0	0	0	0	0	0	0	0	0	0	0	0	0	0	0	0	0	0	0	0	0	0	0	0	0	0	0	0	0	0	0	0	0	0	0	0	0
NW_001846470.1 211000022278196	1214	0.0823723	0	0	0	0	0	0	0	0	0	0	0	0	0	0	0	0	0	0	0	0	0	0	0	0	0	0	0	0	0	0	0	0	0	0	0	0	0	0	0	0	0	0	0	0	0	0	0
NW_001846471.1 211000022280691	1213	0.0824402	0	0	0	0	0	0	0	0	0	0	0	0	0	0	0	0	0	0	0	0	0	0	0	0	0	0	0	0	0	0	0	0	0	0	0	0	0	0	0	0	0	0	0	0	0	0	0
NW_001846475.1 chrX 211000022279860	1212	0.0825083	0	0	0	0	0	0	0	0	0	0	0	0	0	0	0	0	0	0	0	0	0	0	0	0	0	0	0	0	0	0	0	99.9175	0	0	0	0	0	0	0	0	0	0	0	0	0	0	0
NW_001846473.1 211000022279554	1212	0.0825083	0	0	0	0	0	0	0	0	0	0	0	0	0	0	0	0	0	0	0	0	0	0	0	0	0	0	0	0	0	0	0	99.9175	0	0	0	0	0	0	0	0	0	0	0	0	0	0	0
NW_001846479.1 chrX; Y 211000022279991	1211	1.65153	0	0	0	0	0	0	0	0	0	0	0	0	0	0	0	0	0	0	0	0	0	0	0	0	0	0	0	0	0	0	0	0	0	0	0	0	0	0	0	0	0	0	0	0	0	0	0
NW_001846478.1 chrX 211000022279300	1211	0.743187	0	0	0	0	0	0	0	0	0	0	0	0	0	0	0	0	0	0	0	0	0	0	0	0	0	0	0	0	0	0	0	0	0	0	0	0	0	0	0	0	0	0	0	0	0	0	0
NW_001846481.1 211000022279185	1210	2.06612	0	0	0	0	0	0	0	0	0	0	0	0	0	0	0	0	0	0	0	0	0	0	0	0	0	0	0	0	0	0	0	0	0	0	0	0	0	0	0	0	0	0	0	0	0	0	0
NW_001846483.1 211000022279648	1209	0.082713	0	0	0	0	0	0	0	0	0	0	0	0	0	0	0	0	0	0	0	0	0	0	0	0	0	0	0	0	0	0	0	0	0	0	0	0	0	0	0	0	0	0	0	0	0	0	0
NW_001846487.1 chr3CEN 211000022280314	1209	77.3366	0	0	0	0	0	0	0	0	0	0	0	0	0	0	0	0	0	0	0	0	0	0	0	0	0	0	0	0	0	0	0	0	0	0	0	0	0	0	0	0	0	0	0	0	0	0	0
NW_001846484.1 chrX 211000022279302	1209	0	0	0	0	0	0	0	0	0	0	0	0	0	0	0	0	0	0	0	0	0	0	0	0	0	0	0	0	0	0	0	0	0	0	0	0	0	0	0	0	0	0	0	0	0	0	0	0
NW_001846490.1 chrX 211000022279862	1208	0.0827815	0	0	0	0	0	0	0	0	0	0	0	0	0	0	0	0	0	0	0	0	0	0	0	0	0	0	0	0	0	0	0	99.9172	0	0	0	0	0	0	0	0	0	0	0	0	0	0	0
NW_001846489.1 211000022279729	1208	35.9272	0	0	0	0	0	0	0	0	0	0	0	0	0	0	0	0	0	0	0	0	0	0	0	0	0	0	0	0	0	0	0	0	0	0	0	0	0	0	0	0	0	0	0	0	0	0	0
NW_001846492.1 chr3CEN 211000022279480	1208	32.0364	0	0	0	0	0	0	0	0	0	0	0	0	0	0	0	0	0	0	0	0	0	0	0	0	0	0	0	0	0	0	0	0	0	0	0	0	0	0	0	0	0	0	0	0	0	0	0
NW_001846488.1 211000022278748	1208	0.165563	0	0	0	0	0	0	0	0	0	0	0	0	0	0	0	0	0	0	0	0	0	0	0	0	0	0	0	0	0	0	0	0	0	0	0	0	0	0	0	0	0	0	0	0	0	0	0
NW_001846493.1 211000022279819	1207	100	0	0	0	0	0	0	0	0	0	0	0	0	0	0	0	0	0	0	0	0	0	0	0	0	0	0	0	0	0	0	0	0	0	0	0	0	0	0	0	0	0	0	0	0	0	0	0
NW_001846494.1 211000022278409	1206	23.2172	0	0	0	0	0	0	0	0	0	0	0	0	0	0	0	25.2902	0	0	0	0	1.65837	0	0	0	0	0	0	0	0	0	0	0	0	0	0	0	0	0	0	0	0	0	0	0	0	0	0
NW_001846498.1 211000022278729	1205	0.248963	0	0	0	0	0	0	0	0	0	0	0	0	0	0	0	0	0	0	0	0	0	0	0	0	0	0	0	0	0	0	0	0	27.0539	0	0	0	0	0	0	5.56017	0	0	0	0	0	0	0
NW_001846497.1 211000022279591	1205	11.3693	0	0	0	0	0	0	0	0	0	0	0	0	0	0	0	0	0	0	0	0	0	0	0	0	0	0	0	0	0	0	0	0	0	0	0	0	0	0	0	0	0	0	0	0	0	0	0
NW_001846500.1 211000022279853	1205	2.57261	0	0	0	0	0	0	0	0	0	0	0	0	0	0	0	0	0	0	0	0	0	0	0	0	0	0	0	0	0	0	0	0	0	0	0	0	0	0	0	0	0	0	0	0	0	0	0
NW_001846505.1 211000022280154	1203	30.3408	0	0	0	0	0	0	0	0	0	0	0	0	0	0	0	0	0	0	0	0	0	0	0	0	0	0	0	0	0	0	0	0	0	0	0	0	0	0	0	0	0	0	0	0	0	0	0
NW_001846504.1 211000022279445	1203	19.2851	0	0	0	0	0	0	0	0	0	0	0	0	0	0	0	0	0	0	0	0	0	0	0	0	0	0	0	0	0	0	0	0	0	0	0	0	0	0	0	0	0	0	0	0	0	0	0
NW_001846507.1 211000022279425	1203	0.0831255	0	0	0	0	0	0	0	0	0	0	0	0	0	0	0	0	0	0	0	0	0	0	0	0	0	0	0	0	0	0	0	0	0	0	0	0	0	0	0	0	0	0	0	0	0	0	0
NW_001846508.1 chrY 211000022280090	1202	0.166389	0	0	0	0	0	0	0	0	0	0	0	0	0	0	0	0	0	0	0	0	0	0	0	0	0	0	0	0	0	0	0	0	10.3161	0	0	0	0	0	0	0	0	0	0	0	0	0	0
NW_001846509.1 211000022279413	1202	0.0831947	0	0	0	0	0	0	0	0	0	0	0	0	0	0	0	0	0	0	0	0	0	0	0	0	0	0	0	0	0	0	0	0	0	0	0	0	0	0	0	0	0	0	0	0	0	0	0
NW_001846510.1 211000022280120	1201	38.3847	0	0	0	0	0	0	0	0	0	0	0	0	0	0	0	0	0	0	0	0	0	0	0	0	0	0	0	0	0	0	0	0	0	0	0	0	0	0	0	0	0	0	0	0	0	0	0
NW_001846512.1 211000022278430	1200	53.75	0	0	0	0	0	0	0	0	0	0	0	0	0	0	0	0	0	0	0	0	0	0	0	0	0	0	0	0	0	0	0	46.25	0	0	0	0	0	0	0	0	0	0	0	0	0	0	0
NW_001846513.1 211000022279127	1200	0.416667	0	0	0	0	0	0	0	0	0	0	0	0	0	0	0	0	0	0	0	0	0	0	0	0	0	0	0	0	0	0	0	0	0	0	0	0	0	0	0	0	0	0	0	0	0	0	0
NW_001846514.1 chrX 211000022279531	1200	0.25	0	0	0	0	0	0	0	0	0	0	0	0	0	0	0	0	0	0	0	0	0	0	0	0	0	0	0	0	0	0	0	48.1667	0	0	0	0	0	0	0	0	0	0	0	0	0	5.33333	0
NW_001846516.1 211000022280121	1199	40.2836	0	0	0	0	0	0	0	0	0	0	0	0	0	0	0	0	0	0	0	0	0	0	0	0	0	0	0	0	0	0	0	0	0	0	0	0	0	0	0	0	0	0	0	0	0	0	0
NW_001846515.1 211000022278503	1199	5.33778	0	0	0	0	0	0	0	0	0	0	0	0	0	0	0	0	0	0	0	0	0	0	0	0	0	0	0	0	0	0	0	0	0	0	0	0	0	0	0	0	0	0	0	0	0	0	0
NW_001846517.1 chrX; Y 211000022279555	1198	0.166945	0	0	0	0	0	0	0	0	0	0	0	0	0	0	0	0	0	0	0	0	0	0	0	0	0	0	0	0	0	0	0	0	0	0	0	0	0	0	0	0	0	0	0	0	0	0	0
NW_001846518.1 211000022278569	1198	31.4691	0	0	0	0	0	0	0	0	0	0	0	0	0	0	0	0	0	0	0	0	0	0	0	0	0	0	0	0	0	0	0	0	0	0	0	0	0	0	0	0	0	0	0	0	0	0	0
NW_001846519.1 211000022280345	1197	0.0835422	0	0	0	0	0	0	0	0	0	0	0	0	0	0	0	0	0	0	0	0	0	0	0	0	0	0	0	0	0	0	0	0	0	0	0	0	0	0	0	0	0	0	0	0	0	0	0
NW_001846522.1 211000022279462	1197	0.75188	0	0	0	0	0	0	0	0	0	0	0	0	0	0	0	0	0	0	0	0	0	0	0	0	0	0	0	0	0	0	0	0	0	0	0	0	0	0	0	0	0	0	0	0	0	0	0
NW_001846528.1 211000022278290	1195	0.502092	0	0	0	0	0	0	0	0	0	0	0	0	0	0	0	0	0	0	0	0	0	0	0	0	0	0	0	0	0	0	0	0	0	0	0	0	0	0	0	0	0	0	0	0	0	0	0
NW_001846525.1 chrY 211000022279174	1195	0.920502	0	0	0	0	0	0	0	0	0	0	0	0	0	0	0	0	0	0	0	0	0	0	0	0	0	0	0	0	0	0	0	89.1213	0	0	0	0	0	0	0	0	0	0	0	0	0	0	0
NW_001846529.1 211000022278547	1195	29.1213	0	0	0	0	0	0	0	0	0	0	0	0	0	0	0	0	0	0	0	0	0	0	0	0	0	0	0	0	0	0	0	0	0	0	0	0	0	0	0	0	0	0	0	0	0	0	0
NW_001846527.1 chrX 211000022278466	1195	0	0	0	0	0	0	0	0	0	0	0	0	0	0	0	0	0	0	0	0	0	0	0	0	0	0	0	0	0	0	0	0	0	0	0	0	0	0	0	0	0	0	0	0	0	0	0	0
NW_001846524.1 chrX 211000022278231	1195	0	0	0	0	0	0	0	0	0	0	0	0	0	0	0	0	0	0	0	0	0	0	0	0	0	0	0	0	0	0	0	0	0	0	0	0	0	0	0	0	0	0	0	0	0	0	0	0
NW_001846531.1 211000022278769	1194	100	0	0	0	0	0	0	0	0	0	0	0	0	0	0	0	0	0	0	0	0	0	0	0	0	0	0	0	0	0	0	0	0	0	0	0	0	0	0	0	0	0	0	0	0	0	0	0
NW_001846535.1 chr3CEN 211000022278171	1193	0.251467	0	0	0	0	0	0	0	0	0	0	0	0	0	0	0	0	0	0	0	0	0	0	0	0	0	0	0	0	0	0	0	53.8977	45.8508	0	0	0	0	0	0	0	0	0	0	0	0	0	0
NW_001846532.1 211000022279444	1193	30.4275	0	0	0	0	0	0	0	0	0	0	0	0	0	0	0	0	0	0	0	0	0	0	0	0	0	0	0	0	0	0	0	0	0	0	0	0	0	0	0	0	0	0	0	0	0	0	0
NW_001846534.1 211000022280076	1193	68.399	0	0	0	0	0	0	0	0	0	0	0	0	0	0	0	0	0	0	0	0	0	0	0	0	0	0	0	0	0	0	0	0	0	0	0	0	0	0	0	0	0	0	0	0	0	0	0
NW_001846536.1 211000022279758	1193	1.17351	0	0	0	0	0	0	0	0	0	0	0	0	0	0	0	0	0	0	0	0	0	0	0	0	0	0	0	0	0	0	0	0	0	0	0	0	0	0	0	0	0	0	0	0	0	0	0
NW_001846539.1 chrY 211000022278990	1192	1.25839	0	0	0	0	0	0	0	0	0	0	0	0	0	0	0	0	0	0	0	0	0	0	0	0	0	0	0	0	0	0	0	0	0	0	0	0	0	0	0	0	0	0	0	0	0	0	0
NW_001846540.1 211000022279498	1192	0.251678	0	0	0	0	0	0	0	0	0	0	0	0	0	0	0	0	0	0	0	0	0	0	0	0	0	0	0	0	0	0	0	0	0	0	0	0	0	0	0	0	0	0	0	0	0	0	0
NW_001846538.1 chrX; Y 211000022278951	1192	7.21477	0	0	0	0	0	0	0	0	0	0	0	0	0	0	0	0	0	0	0	0	0	0	0	0	0	0	0	0	0	0	0	6.62752	0	0	0	0	0	0	0	0	0	0	0	0	0	0	0
NW_001846541.1 211000022280083	1191	9.90764	0	0	0	0	0	0	0	0	0	0	0	0	0	0	0	0	0	0	0	0	0	0	0	0	0	0	0	0	0	0	0	0	0	0	0	0	0	0	0	0	0	0	0	0	0	0	0
NW_001846542.1 211000022279789	1191	0.167926	0	0	0	0	0	0	0	0	0	0	0	0	0	0	0	0	0	0	0	0	0	0	0	0	0	0	0	0	0	0	0	0	0	0	0	0	0	0	0	0	0	0	0	0	0	0	0
NW_001846544.1 211000022278668	1190	18.6555	0	0	0	0	0	0	0	0	0	0	0	0	0	0	0	0	0	0	0	0	0	0	0	0	0	0	0	0	0	0	0	0	0	0	0	0	0	0	0	0	0	0	0	0	0	0	0
NW_001846545.1 211000022280319	1190	27.563	0	0	0	0	0	0	0	0	0	0	0	0	0	0	0	0	0	0	0	0	0	0	0	0	0	0	0	0	0	0	0	0	0	0	0	0	0	0	0	0	0	0	0	0	0	0	0
NW_001846543.1 211000022278407	1190	12.605	0	0	0	0	0	0	0	0	0	0	0	0	0	0	0	0	0	0	0	0	0	0	0	0	0	0	0	0	0	0	0	87.395	0	0	0	0	0	0	0	0	0	0	0	0	0	0	0
NW_001846548.1 211000022280689	1189	43.566	0	0	0	0	0	0	0	0	0	0	0	0	0	0	0	0	0	0	0	0	0	0	0	0	0	0	0	0	0	0	0	0	0	0	0	0	0	0	0	0	0	0	0	0	0	0	0
NW_001846550.1 211000022278370	1189	0	0	0	0	0	0	0	0	0	0	0	0	0	0	0	0	0	0	0	0	0	0	0	0	0	0	0	0	0	0	0	0	0	0	0	0	0	0	0	0	0	0	0	0	0	0	0	0
NW_001846546.1 chrX 211000022278479	1189	0	0	0	0	0	0	0	0	0	0	0	0	0	0	0	0	0	0	0	0	0	0	0	0	0	0	0	0	0	0	0	0	0	0	0	0	0	0	0	0	0	0	0	0	0	0	0	0
NW_001846547.1 211000022279738	1189	96.2994	0	0	0	0	0	0	0	0	0	0	0	0	0	0	0	0	0	0	0	0	0	0	0	0	0	0	0	0	0	0	0	0	0	0	0	0	0	0	0	0	0	0	0	0	0	0	0
NW_001846549.1 chr3CEN 211000022279095	1189	0.168209	0	0	0	0	0	0	0	0	0	0	0	0	0	0	0	0	0	0	0	0	0	0	0	0	0	0	0	0	0	0	0	0	0	0	0	0	0	0	0	0	0	0	0	0	0	0	0
NW_001846551.1 chrX 211000022278925	1189	100	0	0	0	0	0	0	0	0	0	0	0	0	0	0	0	0	0	0	0	0	0	0	0	0	0	0	0	0	0	0	0	0	0	0	0	0	0	0	0	0	0	0	0	0	0	0	0
NW_001846552.1 211000022279508	1188	0.420875	0	0	0	0	0	0	0	0	0	0	0	0	0	0	0	0	0	0	0	0	0	0	0	0	0	0	0	0	0	0	0	2.77778	0.505051	0	0	0	0	0	0	0	0	0	0	0	0	0	0
NW_001846555.1 chrX 211000022278355	1186	0.168634	0	0	0	0	0	0	0	0	0	0	0	0	0	0	0	0	0	0	0	0	0	0	0	0	0	0	0	0	0	0	0	97.5548	0	0	0	0	0	0	0	0	0	0	0	0	0	0	0
NW_001846553.1 211000022279406	1186	82.4621	0	0	0	0	0	0	0	0	0	0	0	0	0	0	0	0	0	0	0	0	0	0	0	0	0	0	0	0	0	0	0	0	0	0	0	0	0	0	0	0	0	0	0	0	0	0	0
NW_001846557.1 chrX 211000022279536	1186	0.337268	0	0	0	0	0	0	0	0	0	0	0	0	0	0	0	0	0	0	0	0	0	0	0	0	0	0	0	0	0	0	0	99.6627	0	0	0	0	0	0	0	0	0	0	0	0	0	0	0
NW_001846556.1 chrY 211000022278142	1186	84.9073	0	0	0	0	0	0	0	0	0	0	0	0	0	0	0	0	0	0	0	0	0	0	0	0	0	0	0	0	0	0	0	11.4671	0	0	0	0	0	0	0	0	0	0	0	0	0	0	0
NW_001846554.1 211000022279660	1186	64.4182	0	0	0	0	0	0	0	0	0	0	0	0	0	0	0	0	0	0	0	0	0	0	0	0	0	0	0	0	0	0	0	0	0	0	0	0	0	0	0	0	0	0	0	0	0	0	0
NW_001846562.1 211000022279358	1185	0.0843882	0	0	0	0	0	0	0	0	0	0	0	0	0	0	0	0	0	0	0	0	0	0	0	0	0	0	0	0	0	0	0	0	0	0	0	0	0	0	0	0	0	0	0	0	0	0	0
NW_001846564.1 211000022279631	1185	0.0843882	0	0	0	0	0	0	0	0	0	0	0	0	0	0	0	0	0	0	0	0	0	0	0	0	0	0	0	0	0	0	0	0	0	0	0	0	0	0	0	0	0	0	0	0	0	0	0
NW_001846560.1 chrX 211000022279290	1185	33.6709	0	0	0	0	0	0	0	0	0	0	0	0	0	0	0	0	0	0	0	0	0	0	0	0	0	0	0	0	0	0	0	0	0	0	0	0	0	0	0	0	0	0	0	0	0	0	0
NW_001846559.1 211000022278091	1185	0.168776	0	0	0	0	0	0	0	0	0	0	0	0	0	0	0	0	0	0	0	0	0	0	0	0	0	0	0	0	0	0	0	0	0	0	0	0	0	0	0	0	0	0	0	0	0	0	0
NW_001846569.1 211000022278202	1184	24.4088	0	0	0	0	0	0	0	0	0	0	0	0	0	0	0	0	0	0	0	0	0	0	0	0	0	0	0	0	0	0	0	14.1047	0	0	0	0	0	0	0	0	0	0	0	0	0	0	0
NW_001846570.1 chrX 211000022279830	1184	0.0844595	0	0	0	0	0	0	0	0	0	0	0	0	0	0	0	0	0	0	0	0	0	0	0	0	0	0	0	0	0	0	0	99.9155	0	0	0	0	0	0	0	0	0	0	0	0	0	0	0
NW_001846566.1 chrX 211000022278910	1184	0	0	0	0	0	0	0	0	0	0	0	0	0	0	0	0	0	0	0	0	0	0	0	0	0	0	0	0	0	0	0	0	0	0	0	0	0	0	0	0	0	0	0	0	0	0	0	0
NW_001846567.1 chrX 211000022279339	1184	0.0844595	0	0	0	0	0	0	0	0	0	0	0	0	0	0	0	0	0	0	0	0	0	0	0	0	0	0	0	0	0	0	0	99.9155	0	0	0	0	0	0	0	0	0	0	0	0	0	0	0
NW_001846573.1 211000022280194	1182	10.9983	0	0	0	0	0	0	0	0	0	0	0	0	0	0	0	0	0	0	0	0	0	0	0	0	0	0	0	0	0	0	0	0	0	0	0	0	0	0	0	0	0	0	0	0	0	0	0
NW_001846572.1 chrY 211000022279974	1182	96.5313	0	0	0	0	0	0	0	0	0	0	0	0	0	0	0	0	0	0	0	0	0	0	0	0	0	0	0	0	0	0	0	0	0	0	0	0	0	0	0	0	0	0	0	0	0	0	0
NW_001846577.1 chrY 211000022279831	1181	0.508044	0	0	0	0	0	0	0	0	0	0	0	0	0	0	0	0	0	0	0	0	0	0	0	0	0	0	0	0	0	0	0	81.287	0	0	0	0	0	0	0	0	0	0	0	0	0	0	0
NW_001846574.1 211000022278429	1181	0.084674	0	0	0	0	0	0	0	0	0	0	0	0	0	0	0	0	0	0	0	0	0	0	0	0	0	0	0	0	0	0	0	0	0	0	0	0	0	0	0	0	0	0	0	0	0	0	0
NW_001846576.1 chrX 211000022280077	1181	12.0237	0	0	0	0	0	0	0	0	0	0	0	0	0	0	0	0	0	0	0	0	0	0	0	0	0	0	0	0	0	0	0	15.4953	0	0	0	0	0	0	0	0	0	0	0	0	0	0	0
NW_001846580.1 211000022279375	1179	0.0848176	0	0	0	0	0	0	0	0	0	0	0	0	0	0	0	0	0	0	0	0	0	0	0	0	0	0	0	0	0	0	0	0	0	0	0	0	0	0	0	0	0	0	0	0	0	0	0
NW_001846579.1 211000022278702	1179	82.6124	0	0	0	0	0	0	0	0	0	0	0	0	0	0	0	0	0	0	0	0	0	0	0	0	0	0	0	0	0	0	0	0	0	0	0	0	0	0	0	0	0	0	0	0	0	0	0
NW_001846581.1 211000022279622	1179	100	0	0	0	0	0	0	0	0	0	0	0	0	0	0	0	0	0	0	0	0	0	0	0	0	0	0	0	0	0	0	0	0	0	0	0	0	0	0	0	0	0	0	0	0	0	0	0
NW_001846588.1 chrX 211000022279505	1178	6.96095	0	0	0	0	0	0	0	0	0	0	0	0	0	0	0	0	0	0	0	0	0	0	0	0	0	0	0	0	0	0	0	87.8608	0	0	0	0	0	0	0	0	0	0	0	0	0	0	0
NW_001846589.1 chrX 211000022279012	1178	0.339559	0	0	0	0	0	0	0	0	0	0	0	0	0	0	0	0	0	0	0	0	0	0	0	0	0	0	0	0	0	0	0	0	0	0	0	0	0	0	0	0	0	0	0	0	0	0	0
NW_001846585.1 211000022278265	1178	0.0848896	0	0	0	0	0	0	0	0	0	0	0	0	0	0	0	0	0	0	0	0	0	0	0	0	0	0	0	0	0	0	0	0	0	0	0	0	0	0	0	0	0	0	0	0	0	0	0
NW_001846587.1 211000022279317	1178	0.254669	0	0	0	0	0	0	0	0	0	0	0	0	0	0	0	0	0	0	0	0	0	0	0	0	0	0	0	0	0	0	0	99.7453	0	0	0	0	0	0	0	0	0	0	0	0	0	0	0
NW_001846586.1 211000022280225	1178	88.2003	0	0	0	0	0	0	0	0	0	0	0	0	0	0	0	0	0	0	0	0	0	0	0	0	0	0	0	0	0	0	0	0	0	0	0	0	0	0	0	0	0	0	0	0	0	0	0
NW_001846583.1 211000022278166	1178	100	0	0	0	0	0	0	0	0	0	0	0	0	0	0	0	0	0	0	0	0	0	0	0	0	0	0	0	0	0	0	0	0	0	0	0	0	0	0	0	0	0	0	0	0	0	0	0
NW_001846590.1 211000022280183	1177	100	0	0	0	0	0	0	0	0	0	0	0	0	0	0	0	0	0	0	0	0	0	0	0	0	0	0	0	0	0	0	0	0	0	0	0	0	0	0	0	0	0	0	0	0	0	0	0
NW_001846591.1 chrY 211000022279452	1176	0.085034	0	0	0	0	0	0	0	0	0	0	0	0	0	0	0	0	0	0	0	0	0	0	0	0	0	0	0	0	0	0	0	0	0	0	0	0	0	0	0	0	0	0	0	0	0	0	0
NW_001846592.1 chrX 211000022279501	1175	0.255319	0	0	0	0	0	0	0	0	0	0	0	0	0	0	0	0	0	0	0	0	0	0	0	0	0	0	0	0	0	0	0	99.7447	0	0	0	0	0	0	0	0	0	0	0	0	0	0	0
NW_001846593.1 211000022278497	1175	0.0851064	0	0	0	0	0	0	0	0	0	0	0	0	0	0	0	0	0	0	0	0	0	0	0	0	0	0	0	0	0	0	0	99.9149	0	0	0	0	0	0	0	0	0	0	0	0	0	0	0
NW_001846595.1 211000022279811	1174	95.3152	0	0	0	0	0	0	0	0	0	0	0	0	0	0	0	0	0	0	0	0	0	0	0	0	0	0	0	0	0	0	0	0	0	0	0	0	0	0	0	0	0	0	0	0	0	0	0
NW_001846594.1 chrX 211000022278610	1174	15.5877	0	0	0	0	0	0	0	0	0	0	0	0	0	0	0	0	0	0	0	0	0	0	0	0	0	0	0	0	0	0	0	0	0	0	0	0	0	0	0	0	0	0	0	0	0	0	0
NW_001846600.1 211000022278688	1173	1.70503	0	0	0	0	0	0	0	0	0	0	0	0	0	0	0	0	0	0	0	0	0	0	0	0	0	0	0	0	0	0	0	0	0	0	0	0	0	0	0	0	0	0	0	0	0	0	0
NW_001846599.1 chrX 211000022279803	1173	0.0852515	0	0	0	0	0	0	0	0	0	0	0	0	0	0	0	0	0	0	0	0	0	0	0	0	0	0	0	0	0	0	0	96.4194	0	0	0	0	0	0	0	0	0	0	0	0	0	3.49531	0
NW_001846598.1 211000022279360	1173	100	0	0	0	0	0	0	0	0	0	0	0	0	0	0	0	0	0	0	0	0	0	0	0	0	0	0	0	0	0	0	0	0	0	0	0	0	0	0	0	0	0	0	0	0	0	0	0
NW_001846602.1 211000022278432	1171	18.275	0	0	0	0	0	0	0	0	0	0	0	0	0	0	0	0	0	0	0	0	0	0	0	0	0	0	0	0	0	0	0	0	0	0	0	0	0	0	0	0	0	0	0	0	0	0	0
NW_001846603.1 211000022279956	1171	0.0853971	0	0	0	0	0	0	0	0	0	0	0	0	0	0	0	0	0	0	0	0	0	0	0	0	0	0	0	0	0	0	0	0	14.0905	0	0	0	0	0	0	4.35525	0	0	0	0	0	0	0
NW_001846605.1 chrY 211000022279999	1171	28.0956	0	0	0	0	0	0	0	0	0	0	0	0	0	0	0	0	0	0	0	0	0	0	0	0	0	0	0	0	0	0	0	0	0	0	0	0	0	0	0	0	0	0	0	0	0	0	0
NW_001846604.1 chrY 211000022279679	1171	100	0	0	0	0	0	0	0	0	0	0	0	0	0	0	0	0	0	0	0	0	0	0	0	0	0	0	0	0	0	0	0	0	0	0	0	0	0	0	0	0	0	0	0	0	0	0	0
NW_001846607.1 chrY 211000022279669	1170	0.0854701	89.2308	7.26496	0	0	0	0	0	0	0	0	0	0	0	0	0	0	0	0	0	0	0	0	0	0	0	0	0	0	0	0	3.4188	0	0	0	0	0	0	0	0	0	0	0	0	0	0	0	0
NW_001846608.1 211000022279668	1169	0.0855432	0	0	0	0	0	0	0	0	0	0	0	0	0	0	0	0	0	0	0	0	0	0	0	0	0	0	0	0	0	0	0	0	0	0	0	0	0	0	0	0	0	0	0	0	0	0	0
NW_001846609.1 chrY 211000022279410	1169	77.4166	0	0	0	0	0	0	0	0	0	0	0	0	0	0	0	0	0	0	0	0	0	0	0	0	0	0	0	0	0	0	0	0	0	0	0	0	0	0	0	0	0	0	0	0	0	0	0
NW_001846611.1 211000022278940	1168	4.62329	0	0	0	0	0	0	0	0	0	0	0	0	0	0	0	0	0	0	0	0	0	0	0	0	0	0	0	0	0	0	0	95.3767	0	0	0	0	0	0	0	0	0	0	0	0	0	0	0
NW_001846613.1 chrX; Y 211000022278897	1167	0.342759	0	0	0	0	0	0	0	0	0	0	0	0	0	0	0	0	0	0	0	0	0	0	0	0	0	0	0	0	0	0	0	72.4079	0	0	0	0	0	0	0	0	0	0	0	0	0	0	0
NW_001846614.1 211000022278781	1167	2.31362	0	0	0	0	0	0	0	0	0	0	0	0	0	0	0	0	0	0	0	0	0	0	0	0	0	0	0	0	0	0	0	0	0	0	0	0	0	0	0	0	0	0	0	0	0	0	0
NW_001846612.1 211000022280257	1167	2.74207	0	0	0	0	0	0	0	0	0	0	0	0	0	0	0	0	0	0	0	0	0	0	0	0	0	0	0	0	0	0	0	0	0	0	0	0	0	0	0	0	0	0	0	0	0	0	0
NW_001846618.1 chrY 211000022279266	1166	1.97256	0	0	0	0	0	0	0	0	0	0	0	0	0	0	0	0	0	0	0	0	0	0	0	0	0	0	0	0	0	0	0	98.0274	0	0	0	0	0	0	0	0	0	0	0	0	0	0	0
NW_001846619.1 211000022280164	1166	0.0857633	0	0	0	0	0	0	0	0	0	0	0	0	0	0	0	0	0	0	0	0	0	0	0	0	0	0	0	0	0	0	0	0	0	0	0	0	0	0	0	0	0	0	0	0	0	0	0
NW_001846617.1 chrY 211000022279333	1166	0.0857633	0	0	0	0	0	0	0	0	0	0	0	0	0	0	0	0	0	0	0	0	0	0	0	0	0	0	0	0	0	0	0	0	0	0	0	0	0	0	0	0	0	0	0	0	0	0	0
NW_001846615.1 211000022279549	1166	1.45798	0	0	0	0	0	0	0	0	0	0	0	0	0	0	0	0	0	0	0	0	0	0	0	0	0	0	0	0	0	0	0	0	0	0	0	0	0	0	0	0	0	0	0	0	0	0	0
NW_001846622.1 211000022278423	1165	80.7725	0	0	0	0	0	0	0	0	0	0	0	0	0	0	0	0	0	0	0	0	0	0	0	0	0	0	0	0	0	0	0	0	0	0	0	0	0	0	0	0	0	0	0	0	0	0	0
NW_001846620.1 chr3CEN 211000022278673	1165	0	0	0	0	0	0	0	0	0	0	0	0	0	0	0	0	0	0	0	0	0	0	0	0	0	0	0	0	0	0	0	0	0	0	0	0	0	0	0	0	0	0	0	0	0	0	0	0
NW_001846623.1 chrX 211000022278950	1164	3.00687	0	0	0	0	0	0	0	0	0	0	0	0	0	0	0	0	0	0	0	0	0	0	0	0	0	0	0	0	0	0	0	0	0	0	0	0	0	0	0	0	0	0	0	0	0	0	0
NW_001846627.1 211000022279655	1163	23.2158	3.26741	0	0	0	0	0	0	0	0	0	0	0	0	0	0	0	0	0	0	0	0	0	0	0	0	0	0	0	0	0	0	60.1032	0	0	0	0	0	0	0	0	0	0	0	0	0	0	0
NW_001846626.1 211000022278267	1163	28.9768	0	0	0	0	0	0	0	0	0	0	0	0	0	0	0	0	0	0	0	0	0	0	0	0	0	0	0	0	0	0	0	0	0	0	0	0	0	0	0	0	0	0	0	0	0	0	0
NW_001846628.1 211000022278296	1163	0.257954	0	0	0	0	0	0	0	0	0	0	0	0	0	0	0	0	0	0	0	0	0	0	0	0	0	0	0	0	0	0	0	99.742	0	0	0	0	0	0	0	0	0	0	0	0	0	0	0
NW_001846629.1 211000022278119	1163	4.90112	0	0	0	0	0	0	0	0	0	0	0	0	0	0	0	0	0	0	0	0	0	0	0	0	0	0	0	0	0	0	0	0	0	0	0	0	0	0	0	0	0	0	0	0	0	0	0
NW_001846625.1 chrX 211000022279006	1163	0.0859845	0	0	0	0	0	0	0	0	0	0	0	0	0	0	0	0	0	0	0	0	0	0	0	0	0	0	0	0	0	0	0	0	0	0	0	0	0	0	0	0	0	0	0	0	0	0	0
NW_001846624.1 chrY 211000022279986	1163	100	0	0	0	0	0	0	0	0	0	0	0	0	0	0	0	0	0	0	0	0	0	0	0	0	0	0	0	0	0	0	0	0	0	0	0	0	0	0	0	0	0	0	0	0	0	0	0
NW_001846631.1 211000022278520	1162	0.0860585	0	0	0	0	0	0	0	0	0	0	0	0	0	0	0	0	0	0	0	0	0	0	0	0	0	0	0	0	0	0	0	82.0998	0	0	0	0	0	0	0	0	0	0	0	0	0	0	0
NW_001846632.1 chrY 211000022279280	1162	3.5284	0	0	0	0	0	0	0	0	0	0	0	0	0	0	0	0	0	0	0	0	0	0	0	0	0	0	0	0	0	0	0	0	0	0	0	0	0	0	0	0	0	0	0	0	0	0	0
NW_001846630.1 211000022278313	1162	0.0860585	0	0	0	0	0	0	0	0	0	0	0	0	0	0	0	0	0	0	0	0	0	0	0	0	0	0	0	0	0	0	0	99.9139	0	0	0	0	0	0	0	0	0	0	0	0	0	0	0
NW_001846638.1 211000022278708	1161	0.0861326	0	0	0	0	0	0	0	0	0	0	0	0	0	0	0	0	0	0	0	0	0	0	0	0	0	0	0	0	0	0	0	0	0	0	0	0	0	0	0	0	0	0	0	0	0	0	0
NW_001846634.1 chrX 211000022279833	1161	0.0861326	0	0	0	0	0	0	0	0	0	0	0	0	0	0	0	0	0	0	0	0	0	0	0	0	0	0	0	0	0	0	0	99.9139	0	0	0	0	0	0	0	0	0	0	0	0	0	0	0
NW_001846640.1 chrX 211000022279304	1161	35.056	0	0	0	0	0	0	0	0	0	0	0	0	0	0	0	0	0	0	0	0	0	0	0	0	0	0	0	0	0	0	0	0	0	0	0	0	0	0	0	0	0	0	0	0	0	0	0
NW_001846643.1 211000022278184	1160	0.0862069	0	0	0	0	0	0	0	0	0	0	0	0	0	0	0	0	0	0	0	0	0	0	0	0	0	0	0	0	0	0	0	0	0	0	0	0	0	0	0	0	0	0	0	0	0	0	0
NW_001846642.1 211000022278901	1160	2.75862	0	0	0	0	0	0	0	0	0	0	0	0	0	0	0	0	0	0	0	0	0	0	0	0	0	0	0	0	0	0	0	0	0	0	0	0	0	0	0	0	0	0	0	0	0	0	0
NW_001846645.1 chr2CEN 211000022278170	1160	5.51724	0	0	0	0	0	0	0	0	0	0	0	0	0	0	0	0	0	0	0	0	0	0	0	0	0	0	0	0	0	0	0	29.0517	0	0	0	0	0	0	0	0	0	0	0	0	0	0	0
NW_001846649.1 chrX 211000022279857	1159	0.0862813	0	0	0	0	0	0	0	0	0	0	0	0	0	0	0	0	0	0	0	0	0	0	0	0	0	0	0	0	0	0	0	96.9802	0	0	0	0	0	0	0	0	0	0	0	0	0	0	0
NW_001846646.1 211000022278403	1159	14.6678	0	0	0	0	0	0	0	0	0	0	0	0	0	0	0	0	0	0	0	0	0	0	0	0	0	0	0	0	0	0	0	0	0	0	0	0	0	0	0	0	0	0	0	0	0	0	0
NW_001846648.1 chrY 211000022279164	1159	34.1674	63.0716	0	0	0	0	0	0	0	0	0	0	0	0	0	0	0	0	0	0	0	0	0	0	0	0	0	0	0	2.24331	0	0	0	0	0	0	0	0	0	0	0	0	0	0	0	0	0	0
NW_001846650.1 211000022279135	1159	0.0862813	0	0	0	0	0	0	0	0	0	0	0	0	0	0	0	0	0	0	0	0	0	0	0	0	0	0	0	0	0	0	0	0	0	0	0	0	0	0	0	0	0	0	0	0	0	0	0
NW_001846647.1 chrX 211000022278477	1159	0.431406	0	0	0	0	0	0	0	0	0	0	0	0	0	0	0	0	0	0	0	0	0	0	0	0	0	0	0	0	0	0	0	0	0	0	0	0	0	0	0	0	0	0	0	0	0	0	0
NW_001846651.1 211000022278946	1158	0.0863558	0	0	0	0	0	0	0	0	0	0	0	0	0	0	0	0	0	0	0	0	0	0	0	0	0	0	0	0	0	0	0	0	0	0	0	0	0	0	0	0	0	0	0	0	0	0	0
NW_001846652.1 chrY 211000022279511	1158	28.4111	0	0	0	0	0	0	0	0	0	0	0	0	0	0	0	0	0	0	0	0	0	0	0	0	0	0	0	0	0	0	0	0	0	0	0	0	0	0	0	0	0	0	0	0	0	0	0
NW_001846653.1 chrX 211000022279773	1158	0.0863558	0	0	0	0	0	0	0	0	0	0	0	0	0	0	0	0	0	0	0	0	0	0	0	0	0	0	0	0	0	0	0	99.9136	0	0	0	0	0	0	0	0	0	0	0	0	0	0	0
NW_001846654.1 211000022278416	1157	0.172861	0	0	0	0	0	0	0	0	0	0	0	0	0	0	0	26.4477	0	0	0	0	1.72861	0	0	0	0	0	0	0	0	0	0	0	0	0	0	0	0	0	0	0	0	0	0	0	0	0	0
NW_001846657.1 211000022279069	1157	48.9196	0	0	0	0	0	0	0	0	0	0	0	0	0	0	0	0	0	0	0	0	0	0	0	0	0	0	0	0	0	0	0	0	0	0	0	0	0	0	0	0	0	0	0	0	0	0	0
NW_001846659.1 211000022279448	1156	0.0865052	0	0	0	0	0	0	0	0	0	0	0	0	0	0	0	0	0	0	0	0	0	0	0	0	0	0	0	0	0	0	0	0	0	0	0	0	0	0	0	0	0	0	0	0	0	0	0
NW_001846660.1 chr3CEN 211000022279309	1156	0	0	0	0	0	0	0	0	0	0	0	0	0	0	0	0	0	0	0	0	0	0	0	0	0	0	0	0	0	0	0	0	0	0	0	0	0	0	0	0	0	0	0	0	0	0	0	0
NW_001846667.1 chrX 211000022278892	1155	36.1905	0	0	0	0	0	0	0	0	0	0	0	0	0	0	0	0	0	0	0	0	0	0	0	0	0	0	0	0	0	0	0	63.8095	0	0	0	0	0	0	0	0	0	0	0	0	0	0	0
NW_001846664.1 chrY 211000022278499	1155	3.8961	0	0	0	0	0	0	0	0	0	0	0	0	0	0	0	0	0	0	0	0	0	0	0	0	0	0	0	0	0	0	0	58.7879	0.692641	0	0	0	0	0	0	0	0	0	0	0	0	0	0
NW_001846665.1 211000022278283	1155	18.6147	0	0	0	0	0	0	0	0	0	0	0	0	0	0	0	0	0	0	0	0	0	0	0	0	0	0	0	0	0	0	0	0	0	0	0	0	0	0	0	0	0	0	0	0	0	0	0
NW_001846663.1 chrY 211000022279153	1155	0.0865801	44.1558	0	0	0	0	0	0	0	7.44589	0	0	0	0	0	0	0	0	0	0	0	0	0	42.7706	0	0	0	0	0	0	0	5.54113	0	0	0	0	0	0	0	0	0	0	0	0	0	0	0	0
NW_001846668.1 211000022279474	1154	0.259965	0	0	0	0	0	0	0	0	0	0	0	0	0	0	0	0	0	0	0	0	0	0	0	0	0	0	0	0	0	0	0	0	0	0	0	0	0	0	0	0	0	0	0	0	0	0	0
NW_001846671.1 211000022279726	1154	0.606586	0	0	0	0	0	0	0	0	0	0	0	0	0	0	0	0	0	0	0	0	0	0	0	0	0	0	0	0	0	0	0	0	0	0	0	0	0	0	0	0	0	0	0	0	0	0	0
NW_001846670.1 211000022278295	1154	28.9428	0	0	0	0	0	0	0	0	0	0	0	0	0	0	0	0	0	0	0	0	0	0	0	0	0	0	0	0	0	0	0	61.5251	1.81976	0	0	0	0	0	0	0	0	0	0	0	0	0	0
NW_001846672.1 211000022279469	1154	100	0	0	0	0	0	0	0	0	0	0	0	0	0	0	0	0	0	0	0	0	0	0	0	0	0	0	0	0	0	0	0	0	0	0	0	0	0	0	0	0	0	0	0	0	0	0	0
NW_001846675.1 211000022278174	1153	1.12749	0	0	0	0	0	0	0	0	0	0	0	0	0	0	0	0	0	0	0	0	0	0	0	0	0	0	0	0	0	0	0	53.2524	0	0	0	0	0	0	0	0	0	0	0	0	0	0	0
NW_001846674.1 chr3CEN 211000022280688	1153	48.8291	0	0	0	0	0	0	0	0	0	0	0	0	0	0	0	0	0	0	0	0	0	0	0	0	0	0	0	0	0	0	0	0	0	0	0	0	0	0	0	0	0	0	0	0	0	0	0
NW_001846673.1 chrX 211000022279881	1153	1.04076	0	0	0	0	0	0	0	0	0	0	0	0	0	0	0	0	0	0	0	0	0	0	0	0	0	0	0	0	0	0	0	98.9592	0	0	0	0	0	0	0	0	0	0	0	0	0	0	0
NW_001846677.1 chrY 211000022278995	1152	0.260417	0	0	0	0	0	0	0	0	0	0	0	0	0	0	0	0	0	0	0	0	0	0	0	0	0	0	0	0	0	0	0	0	16.3194	0	0	0	0	0	0	0	0	0	0	0	0	0	0
NW_001846678.1 211000022280056	1152	0.0868056	0	0	0	0	0	0	0	0	0	0	0	0	0	0	0	0	0	0	0	0	0	0	0	0	0	0	0	0	0	0	0	0	0	0	0	0	0	0	0	0	0	0	0	0	0	0	0
NW_001846676.1 chr2CEN 211000022278391	1152	1.12847	0	0	0	0	0	0	0	0	0	0	0	0	0	0	0	0	0	0	0	0	0	0	0	0	0	0	0	0	0	0	0	0	0	0	0	0	0	0	0	0	0	0	0	0	0	0	0
NW_001846679.1 211000022278134	1152	42.5347	0	0	0	0	0	0	0	0	0	0	0	0	0	0	0	0	0	0	0	0	0	0	0	0	0	0	0	0	0	0	0	0	0	0	0	0	0	0	0	0	0	0	0	0	0	0	0
NW_001846681.1 211000022279487	1151	0.086881	0	0	0	0	0	0	0	0	0	0	0	0	0	0	0	0	0	0	0	0	0	0	0	0	0	0	0	0	0	0	0	0	16.768	0	0	0	0	0	0	26.6725	0	0	0	0	0	0	0
NW_001846684.1 211000022278870	1150	66.3478	0	0	0	0	0	0	0	0	0	0	0	0	0	0	0	0	0	0	0	0	0	0	0	0	0	0	0	0	0	0	0	0	0	0	0	0	0	0	0	0	0	0	0	0	0	0	0
NW_001846682.1 211000022280106	1150	43.2174	0	0	0	0	0	0	0	0	0	0	0	0	0	0	0	0	0	0	0	0	0	0	0	0	0	0	0	0	0	0	0	0	0	0	0	0	0	0	0	0	0	0	0	0	0	0	0
NW_001846692.1 211000022278191	1148	0.174216	0	0	0	0	0	0	0	0	0	0	0	0	0	0	0	0	0	0	0	0	0	0	0	0	0	0	0	0	0	0	0	0	0	0	0	0	0	0	0	0	0	0	0	0	0	0	0
NW_001846690.1 211000022279232	1148	0.087108	0	0	0	0	0	0	0	0	0	0	0	0	0	0	0	0	0	0	0	0	0	0	0	0	0	0	0	0	0	0	0	0	0	0	0	0	0	0	0	0	0	0	0	0	0	0	0
NW_001846686.1 211000022279722	1148	56.446	0	0	0	0	0	0	0	0	0	0	0	0	0	0	0	0	0	0	0	0	0	0	0	0	0	0	0	0	0	0	0	0	0	0	0	0	0	0	0	0	0	0	0	0	0	0	0
NW_001846688.1 chrY 211000022279181	1148	0.087108	50.2613	0	0	0	0	0	0	0	0	0	0	0	0	0	0	0.958188	0	0	0	0	0	0	0	0	0	0	0	0	0	0	9.14634	0	0	0	0	0	0	0	0	0	0	0	0	0	0	0	0
NW_001846689.1 211000022280124	1148	0	0	0	0	0	0	0	0	0	0	0	0	0	0	0	0	0	0	0	0	0	0	0	0	0	0	0	0	0	0	0	0	0	0	0	0	0	0	0	0	0	0	0	0	0	0	0	0
NW_001846687.1 chr3CEN 211000022278096	1148	31.2718	22.6481	0	0	0	0	0	0	0	0	0	0	0	0	0	0	0	0	0	0	0	0	0	0	0	0	0	0	0	0	0	0	46.0801	0	0	0	0	0	0	0	0	0	0	0	0	0	0	0
NW_001846696.1 211000022278401	1147	0.174368	0	0	0	0	0	0	0	0	0	0	0	0	0	0	0	0	0	0	0	0	0	0	0	0	0	0	0	0	0	0	0	0	0	0	0	0	0	0	0	0	0	0	0	0	0	0	0
NW_001846699.1 211000022280130	1147	0.087184	0	0	0	0	0	0	0	0	0	0	0	0	0	0	0	0	0	0	0	0	0	0	0	0	0	0	0	0	0	0	0	0	0	0	0	0	0	0	0	0	0	0	0	0	0	0	0
NW_001846698.1 chrY 211000022279352	1147	100	0	0	0	0	0	0	0	0	0	0	0	0	0	0	0	0	0	0	0	0	0	0	0	0	0	0	0	0	0	0	0	0	0	0	0	0	0	0	0	0	0	0	0	0	0	0	0
NW_001846700.1 chr3CEN 211000022279148	1146	0.78534	0	0	0	0	0	0	0	0	0	0	0	0	0	0	0	0	0	0	0	0	0	0	0	0	0	0	0	0	0	0	0	0	0	0	0	0	0	0	0	0	0	0	0	0	0	0	0
NW_001846704.1 chrX; Y 211000022278663	1146	0.08726	0	0	0	0	0	0	0	0	0	0	0	0	0	0	0	0	0	0	0	0	0	0	0	0	0	0	0	0	0	0	0	0	0	0	0	0	0	0.17452	0.34904	0	0	0	0	0	0	0	0
NW_001846705.1 chrY 211000022279935	1146	0.08726	0	0	0	0	0	0	0	0	0	0	0	0	0	0	0	0	0	0	0	0	0	0	0	0	0	0	0	0	0	0	0	0	0	0	0	0	0	0	0	0	0	0	0	0	0	0	0
NW_001846707.1 chrX 211000022279690	1145	0.174672	20.1747	17.9913	0	0	0	0	0	0	0	0	0	0	0	0	7.07424	0	0	0	0	0	0	0	0	0	0	0	0	0	0	0	0	0.262009	0	0	0	0	0	0	0	0	0	0	0	0	0	0	0
NW_001846711.1 chrY 211000022279901	1144	23.3392	0	0	0	0	0	0	0	0	0	0	0	0	0	0	0	0	0	0	0	0	0	0	0	0	0	0	0	0	0	0	0	30.5944	0	0	0	0	0	0	0	0	0	0	0	0	0	0	0
NW_001846710.1 211000022278263	1144	6.55594	0	0	0	0	0	0	0	0	0	0	0	0	0	0	0	0	0	0	0	0	0	0	0	0	0	0	0	0	0	0	0	0	0	0	0	0	0	0	0	0	0	0	0	0	0	0	0
NW_001846709.1 211000022279175	1144	0.0874126	0	0	0	0	0	0	0	0	0	0	0	0	0	0	0	0	0	0	0	0	0	0	0	0	0	0	0	0	0	0	0	0	0	0	0	0	0	0	0	0	0	0	0	0	0	0	0
NW_001846712.1 chrY 211000022278760	1144	53.4965	0	0	0	0	0	0	0	0	0	0	0	0	0	0	0	0	0	0	0	0	0	0	0	0	0	0	0	0	0	0	0	0	0	0	0	0	0	0	0	0	0	0	0	0	0	0	0
NW_001846708.1 211000022280180	1144	100	0	0	0	0	0	0	0	0	0	0	0	0	0	0	0	0	0	0	0	0	0	0	0	0	0	0	0	0	0	0	0	0	0	0	0	0	0	0	0	0	0	0	0	0	0	0	0
NW_001846713.1 211000022280704	1143	54.3307	0	0	0	0	0	0	0	0	0	0	0	0	0	0	0	0	0	0	0	0	0	0	0	0	0	0	0	0	0	0	0	0	0	0	0	0	0	0	0	0	0	0	0	0	0	0	0
NW_001846714.1 chr2CEN 211000022278033	1143	11.2861	0	0	0	0	0	0	0	0	0	0	0	0	0	0	0	0	0	0	0	0	0	0	0	0	0	0	0	0	0	0	0	0	0	0	0	0	0	0	0	0	0	0	0	0	0	0	0
NW_001846716.1 chrY 211000022278936	1142	48.9492	0	0	0	0	0	0	0	0	0	0	0	0	0	0	0	0	0	0	0	0	0	0	0	0	0	0	0	0	0	0	0	0	0	0	0	0	0	0	0	0	0	0	0	0	0	0	0
NW_001846717.1 211000022279361	1142	0.61296	0	0	0	0	0	0	0	0	0	0	0	0	0	0	0	0	0	0	0	0	0	0	0	0	0	0	0	0	0	0	0	0	0	0	0	0	0	0	0	0	0	0	0	0	0	0	0
NW_001846715.1 211000022280018	1142	28.5464	0	0	0	0	0	0	0	0	0	0	0	0	0	0	0	0	0	0	0	0	0	0	0	0	0	0	0	0	0	0	0	0	0	0	0	0	0	0	0	0	0	0	0	0	0	0	0
NW_001846719.1 chrY 211000022279995	1141	4.29448	60.4733	0	0	0	0	0	0	0	0	0	0	0	0	0	0	0	0	0	0	0	0	0	0	0	0	0	0	0	0	0	0	35.2323	0	0	0	0	0	0	0	0	0	0	0	0	0	0	0
NW_001846718.1 211000022279987	1141	16.6521	0	0	0	0	0	0	0	0	0	0	0	0	0	0	0	0	0	0	0	0	0	0	0	0	0	0	0	0	0	0	0	83.3479	0	0	0	0	0	0	0	0	0	0	0	0	0	0	0
NW_001846725.1 chrY 211000022279938	1140	0.0877193	0	0	0	0	0	0	0	0	0	0	0	0	0	0	0	0	0	0	0	0	0	0	0	0	0	0	0	0	0	0	0	63.3333	5	0	0	0	0	0	0	0	0	0	0	0	0	0	0
NW_001846726.1 211000022278745	1140	4.29825	0	0	0	0	0	0	0	0	0	0	0	0	0	0	0	0	0	0	0	0	0	0	0	0	0	0	0	0	0	0	0	0	0	0	0	0	0	0	0	0	0	0	0	0	0	0	0
NW_001846723.1 211000022279603	1140	65.1754	0	0	0	0	0	0	0	0	0	0	0	0	0	0	0	0	0	0	0	0	0	0	0	0	0	0	0	0	0	0	0	0	0	0	0	0	0	0	0	0	0	0	0	0	0	0	0
NW_001846722.1 211000022278143	1140	0.0877193	0	0	0	0	0	0	0	0	0	0	0	0	0	0	0	0	0	0	0	0	0	0	0	0	0	0	0	0	0	0	0	0	0	0	0	0	0	0	0	0	0	0	0	0	0	0	0
NW_001846727.1 211000022278807	1139	0.0877963	0	0	0	0	0	0	0	0	0	0	0	0	0	0	0	0	0	0	0	0	0	0	0	0	0	0	0	0	0	0	0	0	0	0	0	0	0	0	0	0	0	0	0	0	0	0	0
NW_001846731.1 211000022278928	1139	0.0877963	0	0	0	0	0	0	0	0	0	0	0	0	0	0	0	0	0	0	0	0	0	0	0	0	0	0	0	0	0	0	0	0	0	0	0	0	0	0	0	0	0	0	0	0	0	0	0
NW_001846729.1 chrY 211000022279458	1139	7.1115	0	0	0	0	0	0	0	0	0	0	0	0	0	0	0	0	0	0	0	0	0	0	0	0	0	0	0	0	0	0	0	20.3687	0	0	0	0	0	0	0	0	0	0	0	0	0	0	0
NW_001846730.1 211000022279422	1139	0.351185	17.6471	0	0	0	0	0	0	0	0	0	0	0	0	4.30202	3.24846	0.438982	0	0	0	0	0	0	0	0	0	0	0	0	0	0	52.6778	18.6128	0	0	0	0	0	0	0	0	0	0	0	0	0	0	0
NW_001846728.1 211000022279418	1139	3.68745	0	0	0	0	0	0	0	0	0	0	0	0	0	0	0	0	0	0	0	0	0	0	0	0	0	0	0	0	0	0	0	0	0	0	0	0	0	0	0	0	0	0	0	0	0	0	0
NW_001846732.1 211000022278294	1138	0.0878735	0	0	0	0	0	0	0	0	0	0	0	0	0	0	0	0	0	0	0	0	0	0	0	0	0	0	0	0	0	0	0	99.9121	0	0	0	0	0	0	0	0	0	0	0	0	0	0	0
NW_001846737.1 211000022280232	1137	0.439754	0	0	0	0	0	0	0	0	0	0	0	0	0	0	0	0	0	0	0	0	0	0	0	0	0	0	0	0	0	0	0	0	0	0	0	0	0	0	0	0	0	0	0	0	0	0	0
NW_001846740.1 211000022278333	1136	63.8204	0	0	0	0	0	0	0	0	0	0	0	0	0	0	0	0	0	0	0	0	0	0	0	0	0	0	0	0	0	0	0	36.1796	0	0	0	0	0	0	0	0	0	0	0	0	0	0	0
NW_001846739.1 chrY 211000022279941	1136	8.80282	0	0	0	0	0	0	0	0	0	0	0	0	0	0	0	0	0	0	0	0	0	0	0	0	0	0	0	0	0	0	0	91.1972	0	0	0	0	0	0	0	0	0	0	0	0	0	0	0
NW_001846741.1 chrY 211000022279391	1136	17.1655	82.8345	0	0	0	0	0	0	0	0	0	0	0	0	0	0	0	0	0	0	0	0	0	0	0	0	0	0	0	0	0	0	0	0	0	0	0	0	0	0	0	0	0	0	0	0	0	0
NW_001846742.1 chrX; Y 211000022279222	1136	2.99296	0	0	0	0	0	0	0	0	0	0	0	0	0	0	0	0	0	0	0	0	0	0	0	0	0	0	0	0	0	0	0	0	0	0	0	0	0	0	0	0	0	0	0	0	0	0	0
NW_001846745.1 211000022279115	1135	0.0881057	0	0	0	0	0	0	0	0	0	0	0	0	0	0	0	0	0	0	0	0	0	0	0	0	0	0	0	0	0	0	0	0	49.3392	0	0	0	0	0	0	0	0	0	0	0	0	0	0
NW_001846746.1 211000022278221	1135	40.2643	0	0	0	0	0	0	0	0	0	0	0	0	0	0	0	0	0	0	0	0	0	0	0	0	0	0	0	0	0	0	0	9.77974	47.3128	0	0	0	0	0	0	0	0	0	0	0	0	0	0
NW_001846743.1 chrX 211000022279543	1135	0.176211	0	0	0	0	0	0	0	0	0	0	0	0	0	0	0	0	0	0	0	0	0	0	0	0	0	0	0	0	0	0	0	0	0	0	0	0	0	0	0	0	0	0	0	0	0	0	0
NW_001846748.1 chrX 211000022280017	1134	1.41093	0	0	0	0	0	0	0	0	0	0	0	0	0	0	0	0	0	0	0	0	0	0	0	0	0	0	0	0	0	0	0	49.2063	0	0	0	0	0	0	0	0	0	0	0	0	0	0	0
NW_001846750.1 211000022279747	1134	0.0881834	0	0	0	0	0	0	0	0	0	0	0	0	0	0	0	0	0	0	0	0	0	0	0	0	0	0	0	0	0	0	0	0	0	0	0	0	0	0	0	0	0	0	0	0	0	0	0
NW_001846751.1 211000022278750	1134	0.176367	0	0	0	0	0	0	0	0	0	0	0	0	0	0	0	0	0	0	0	0	0	0	0	0	0	0	0	0	0	0	0	0	0	0	0	0	0	0	0	0	0	0	0	0	0	0	0
NW_001846749.1 chrY 211000022278450	1134	88.5362	0	0	0	0	0	0	0	0	0	0	0	0	0	0	0	0	0	0	0	0	0	0	0	0	0	0	0	0	0	0	0	0	0	0	0	0	0	0	0	0	0	0	0	0	0	0	0
NW_001846755.1 211000022278958	1133	0.0882613	49.7793	1.94175	0	0	0	0	0	0	0	0	0	0	0	0	0	0	0	0	0	0	0	0	0	0	0	0	0	0	0	0	0	0.794351	0	0	0	0	0	0	0	0	0	0	0	0	0	0	0
NW_001846754.1 chrX 211000022278516	1133	0	0	0	0	0	0	0	0	0	0	0	0	0	0	0	0	0	0	0	0	0	0	0	0	0	0	0	0	0	0	0	0	0	0	0	0	0	0	0	0	0	0	0	0	0	0	0	0
NW_001846753.1 chr3CEN 211000022279744	1133	0	0	0	0	0	0	0	0	0	0	0	0	0	0	0	0	0	0	0	0	0	0	0	0	0	0	0	0	0	0	0	0	0	0	0	0	0	0	0	0	0	0	0	0	0	0	0	0
NW_001846756.1 211000022278140	1132	0.0883392	0	0	0	0	0	0	0	0	0	0	0	0	0	0	0	0	0	0	0	0	0	0	0	0	0	0	0	0	0	0	0	0	0	0	0	0	0	0	0	0	0	0	0	0	0	0	0
NW_001846757.1 211000022279125	1132	83.0389	0	0	0	0	0	0	0	0	0	0	0	0	0	0	0	0	0	0	0	0	0	0	0	0	0	0	0	0	0	0	0	0	0	0	0	0	0	0	0	0	0	0	0	0	0	0	0
NW_001846758.1 211000022279088	1132	2.56184	0	0	0	0	0	0	0	0	0	0	0	0	0	0	0	0	0	0	0	0	0	0	0	0	0	0	0	0	0	0	0	39.3993	2.82686	0	0	0	0	0	0	5.91873	0	0	0	0	0	0	0
NW_001846759.1 chrY 211000022279799	1132	3.62191	0	0	0	0	0	0	0	0	0	0	0	0	0	0	0	0	0	0	0	0	0	0	0	0	0	0	0	0	0	0	0	0	0	0	0	0	0	0	0	0	0	0	0	0	0	0	0
NW_001846761.1 211000022278977	1131	16.7993	0	0	0	0	0	0	0	0	0	0	0	0	0	0	0	0	0	0	0	0	0	0	0	0	0	0	0	0	0	0	0	0	0	0	0	0	0	0	0	0	0	0	0	0	0	0	0
NW_001846762.1 chrY 211000022279800	1131	0.442087	0	0	0	0	0	0	0	0	0	0	0	0	0	0	0	0	0	0	0	0	0	0	0	0	0	0	0	0	0	0	0	30.7692	0.707339	0	0	0	0	0	0	0	0	0	0	0	0	0	0
NW_001846760.1 chrX 211000022278906	1131	0	0	0	0	0	0	0	0	0	0	0	0	0	0	0	0	0	0	0	0	0	0	0	0	0	0	0	0	0	0	0	0	0	0	0	0	0	0	0	0	0	0	0	0	0	0	0	0
NW_001846764.1 211000022278445	1130	0.0884956	0	0	0	0	0	0	0	0	0	0	0	0	0	0	0	0	0	0	0	0	0	0	0	0	0	0	0	0	0	0	0	0	0	0	0	0	0	0	0	0	0	0	0	0	0	0	0
NW_001846766.1 211000022278788	1130	0.0884956	0	0	0	0	0	0	0	0	0	0	0	0	0	0	0	0	0	0	0	0	0	0	0	0	0	0	0	0	0	0	0	0	0	0	0	0	0	0	0	0	0	0	0	0	0	0	0
NW_001846765.1 chrX 211000022278485	1130	0	0	0	0	0	0	0	0	0	0	0	0	0	0	0	0	0	0	0	0	0	0	0	0	0	0	0	0	0	0	0	0	0	0	0	0	0	0	0	0	0	0	0	0	0	0	0	0
NW_001846771.1 211000022279684	1129	32.0638	0	0	0	0	0	0	0	0	0	0	0	0	0	0	0	0	0	0	0	0	0	0	0	0	0	0	0	0	0	0	0	0	0	0	0	0	0	0	0	0	0	0	0	0	0	0	0
NW_001846767.1 chrX 211000022278933	1129	0.708592	0	0	0	0	0	0	0	0	0	0	0	0	0	0	0	0	0	0	0	0	0	0	0	0	0	0	0	0	0	0	0	49.07	0	0	0	0	0	0	0	0	0	0	0	0	0	0	0
NW_001846770.1 211000022279899	1129	28.1665	0	0	0	0	0	0	0	0	0	0	0	0	0	0	0	0	0	0	0	0	0	0	0	0	0	0	0	0	0	0	0	0	0	0	0	0	0	0	0	0	0	0	0	0	0	0	0
NW_001846772.1 chrY 211000022278987	1129	100	0	0	0	0	0	0	0	0	0	0	0	0	0	0	0	0	0	0	0	0	0	0	0	0	0	0	0	0	0	0	0	0	0	0	0	0	0	0	0	0	0	0	0	0	0	0	0
NW_001846777.1 chrX; Y 211000022278920	1127	0.0887311	0	0	0	0	0	0	0	0	0	0	0	0	0	0	0	0	0	0	0	0	0	0	0	0	0	0	0	0	0	0	0	0	0	0	0	0	0	0	0	0	0	0	0	0	0	0	0
NW_001846779.1 211000022278072	1127	18.9885	0	0	0	0	0	0	0	0	0	0	0	0	0	0	0	0	0	0	0	0	0	0	0	7.71961	0	0	0	0	0	0	0	0	0	0	0	0	0	0	0	0	0	0	0	0	0	0	0
NW_001846784.1 211000022278123	1126	0.0888099	0	0	0	0	0	0	0	0	0	0	0	0	0	0	0	0	0	0	0	0	0	0	0	0	0	0	0	0	0	0	0	47.9574	0.17762	0	0	0	0	0	0	0	0	0	0	0	0	0	0
NW_001846781.1 chrY 211000022278959	1126	6.12789	30.0178	0.976909	0	0	0	0	0	0	0	0	0	0	0	0	0	0	0	0	0	0	0	0	0	0	0	0	0	0	0	0	0	62.8774	0	0	0	0	0	0	0	0	0	0	0	0	0	0	0
NW_001846785.1 211000022278412	1126	56.9272	0	0	0	0	0	0	0	0	0	0	0	0	0	0	0	0	0	0	0	0	0	0	0	0	0	0	0	0	0	0	0	0	0	0	0	0	0	0	0	0	0	0	0	0	0	0	0
NW_001846783.1 211000022279212	1126	48.2238	0	0	0	0	0	0	0	0	0	0	0	0	0	0	0	0	0	0	0	0	0	0	0	0	0	0	0	0	0	0	0	0	0	0	0	0	0	0	0	0	0	0	0	0	0	0	0
NW_001846780.1 211000022279564	1126	0.0888099	0	0	0	0	0	0	0	0	0	0	0	0	0	0	0	0	0	0	0	0	0	0	0	0	0	0	0	0	0	0	0	0	0	0	0	0	0	0	0	0	0	0	0	0	0	0	0
NW_001846786.1 211000022279407	1125	0.0888889	0	0	0	0	0	0	0	0	0	0	0	0	0	0	0	0	0	0	0	0	0	0	0	0	0	0	0	0	0	0	0	0	0	0	0	0	0	0	0	0	0	0	0	0	0	0	0
NW_001846787.1 chrX; Y 211000022278877	1125	0.533333	0	0	0	0	0	0	0	0	0	0	0	0	0	0	0	0	0	0	0	0	0	0	0	0	0	0	0	0	0	0	0	0	0	0	0	0	0	0	0	0	0	0	0	0	0	0	0
NW_001846789.1 211000022279652	1124	0.088968	0	0	0	0	0	0	0	0	0	0	0	0	0	0	0	0	0	0	0	0	0	0	0	0	0	0	0	0	0	0	0	99.911	0	0	0	0	0	0	0	0	0	0	0	0	0	0	0
NW_001846790.1 211000022278751	1124	100	0	0	0	0	0	0	0	0	0	0	0	0	0	0	0	0	0	0	0	0	0	0	0	0	0	0	0	0	0	0	0	0	0	0	0	0	0	0	0	0	0	0	0	0	0	0	0
NW_001846795.1 211000022278511	1123	26.8032	9.08281	0	0	0	0	0	0	0	0	0	0	0	0	0	0	29.1184	0	0	0	0	0	0	0	0	0	0	0	0	0	0	0	0	0	0	0	0	0	0	0	0	0	0	0	0	0	0	0
NW_001846798.1 chrX; Y 211000022279055	1123	0.178094	0	0	0	0	0	0	0	0	0	0	0	0	0	0	0	0	0	0	0	0	0	0	0	0	0	0	0	0	0	0	0	0	0	0	0	0	0	0	0	0	0	0	0	0	0	0	0
NW_001846794.1 211000022278328	1123	21.2823	0	0	0	0	0	0	0	0	0	0	0	0	0	0	0	0	0	0	0	0	0	0	0	0	0	0	0	0	0	0	0	78.7177	0	0	0	0	0	0	0	0	0	0	0	0	0	0	0
NW_001846793.1 211000022278145	1123	2.58237	0	0	0	0	0	0	0	0	0	0	0	0	0	0	0	0	0	0	0	0	0	0	0	0	0	0	0	0	0	0	0	0	0	0	0	0	0	0	0	0	0	0	0	0	0	0	0
NW_001846792.1 211000022280268	1123	100	0	0	0	0	0	0	0	0	0	0	0	0	0	0	0	0	0	0	0	0	0	0	0	0	0	0	0	0	0	0	0	0	0	0	0	0	0	0	0	0	0	0	0	0	0	0	0
NW_001846801.1 chrY 211000022279910	1122	32.7094	0	0	0	0	0	0	0	0	0	0	0	0	0	0	0	0	0	0	0	0	0	0	0	0	0	0	0	0	0	0	0	67.2906	0	0	0	0	0	0	0	0	0	0	0	0	0	0	0
NW_001846803.1 chrX 211000022278360	1121	0	0	0	0	0	0	0	0	0	0	0	0	0	0	0	0	0	0	0	0	0	0	0	0	0	0	0	0	0	0	0	0	0	0	0	0	0	0	0	0	0	0	0	0	0	0	0	0
NW_001846804.1 211000022278747	1120	92.8571	0	0	0	0	0	0	0	0	0	0	0	0	0	0	0	0	0	0	0	0	0	0	0	0	0	0	0	0	0	0	0	0	0	0	0	0	0	0	0	0	0	0	0	0	0	0	0
NW_001846807.1 211000022279221	1119	0.357462	0	0	0	0	0	0	0	0	0	0	0	0	0	0	0	0	0	0	0	0	0	0	0	0	0	0	0	0	0	0	0	0	0	0	0	0	0	0	0	0	0	0	0	0	0	0	0
NW_001846806.1 211000022279240	1119	16.8901	0	0	0	0	0	0	0	0	0	0	0	0	0	0	0	0	0	0	0	0	0	0	0	0	0	0	0	0	0	0	0	0	0	0	0	0	0	0	0	0	0	0	0	0	0	0	0
NW_001846812.1 chrY 211000022279165	1118	0.0894454	35.5098	0	0	0	0	0	0	0	0	0	0	0	0	0	0	0	0	0	0	0	0	0	0	0	0	0	0	0	0	0	30.5009	0	0	0	0	0	0	0	0	0	0	0	0	0	0	0	0
NW_001846809.1 211000022279400	1118	0.0894454	0	0	0	0	0	0	0	0	0	0	0	0	0	0	0	0	0	0	0	0	0	0	0	0	0	0	0	0	0	0	0	0	0	0	0	0	0	0	0	0	0	0	0	0	0	0	0
NW_001846811.1 211000022278514	1118	50.4472	0	0	0	0	0	0	0	0	0	0	0	0	0	0	0	0	0	0	0	0	0	0	0	0	0	0	0	0	0	0	0	0	0	0	0	0	0	0	0	0	0	0	0	0	0	0	0
NW_001846810.1 211000022279493	1118	1.07335	0	0	0	0	0	0	0	0	0	0	0	0	0	0	0	0	0	0	0	0	0	0	0	0	0	0	0	0	0	0	0	0	0	0	0	0	0	0	0	0	0	0	0	0	0	0	0
NW_001846819.1 211000022279769	1117	2.50671	0	0	0	0	0	0	0	0	0	0	0	0	0	0	0	0	0	0	0	0	0	0	0	0	0	0	0	0	0	0	0	0	0	0	0	0	0	0	0	0	0	0	0	0	0	0	0
NW_001846816.1 211000022279632	1117	62.9364	0	0	0	0	0	0	0	0	0	0	0	0	0	0	0	0	0	0	0	0	0	0	0	0	0	0	0	0	0	0	0	37.0636	0	0	0	0	0	0	0	0	0	0	0	0	0	0	0
NW_001846815.1 211000022278944	1117	2.23814	0	0	0	0	0	0	0	0	0	0	0	0	0	0	0	0	0	0	0	0	0	0	0	0	0	0	0	0	0	0	0	0	0	0	0	0	0	0	0	0	0	0	0	0	0	0	0
NW_001846814.1 211000022279985	1117	5.46106	0	0	0	0	0	0	0	0	0	0	0	0	0	0	0	0	0	0	0	0	0	0	0	0	0	0	0	0	0	0	0	0	0	0	0	0	0	0	0	0	0	0	0	0	0	0	0
NW_001846818.1 211000022279042	1117	11.7278	0	0	0	0	0	0	0	0	0	0	0	0	0	0	0	0	0	0	0	0	0	0	0	0	0	0	0	0	0	0	0	21.0385	0	0	0	0	0	0	0	0	0	0	0	0	0	0	0
NW_001846817.1 chr3CEN 211000022279576	1117	0	0	0	0	0	0	0	0	0	0	0	0	0	0	0	0	0	0	0	0	0	0	0	0	0	0	0	0	0	0	0	0	0	0	0	0	0	0	0	0	0	0	0	0	0	0	0	0
NW_001846825.1 211000022280312	1116	6.1828	0	0	0	0	0	0	0	0	0	0	0	0	0	0	0	0	0	0	0	0	0	0	0	0	0	0	0	0	0	0	0	52.509	0	0	0	0	0	0	0	0	0	0	0	0	0	0	0
NW_001846820.1 211000022279203	1116	0.0896057	50.7168	0	0	0	0	0	0	0	0	0	0	0	0	0	0	0.268817	0	0	0	0	0	0	0	0	0	0	0	0	0	0	0	0	0	0	0	0	0	0	0	0	0	0	0	0	0	0	0
NW_001846823.1 chrY 211000022278736	1116	21.8638	0	0	0	0	0	0	0	0	0	0	0	0	0	0	0	0	0	0	0	0	0	0	19.2652	0	0	0	0	0	0	0	0	34.319	0.806452	0	0	0	0	0	0	0	0	0	0	0	0	0	0
NW_001846822.1 211000022279618	1116	0.179211	0	0	0	0	0	0	0	0	0	0	0	0	0	0	0	0	0	0	0	0	0	0	0	0	0	0	0	0	0	0	0	0	0	0	0	0	0	0	0	0	0	0	0	0	0	0	0
NW_001846824.1 211000022279845	1116	0	0	0	0	0	0	0	0	0	0	0	0	0	0	0	0	0	0	0	0	0	0	0	0	0	0	0	0	0	0	0	0	0	0	0	0	0	0	0	0	0	0	0	0	0	0	0	0
NW_001846821.1 chrY 211000022279546	1116	100	0	0	0	0	0	0	0	0	0	0	0	0	0	0	0	0	0	0	0	0	0	0	0	0	0	0	0	0	0	0	0	0	0	0	0	0	0	0	0	0	0	0	0	0	0	0	0
NW_001846828.1 211000022278257	1115	0.0896861	0	0	0	0	0	0	0	0	0	0	0	0	0	0	0	0	0	0	0	0	0	0	0	0	0	0	0	0	0	0	0	0	0	0	0	0	0	0	0	0	0	0	0	0	0	0	0
NW_001846827.1 211000022279666	1115	0.0896861	37.2197	0	0	0	0	0	0	0	7.53363	0	0	0	0	0	0	0	0	0	0	0	0	0	49.417	0	0	0	0	0	0	0	5.73991	0	0	0	0	0	0	0	0	0	0	0	0	0	0	0	0
NW_001846826.1 chrX 211000022279108	1115	88.4305	0	0	0	0	0	0	0	0	0	0	0	0	0	0	0	0	0	0	0	0	0	0	0	0	0	0	0	0	0	0	0	0	0	0	0	0	0	0	0	0	0	0	0	0	0	0	0
NW_001846829.1 211000022279874	1114	0.0897666	0	0	0	0	0	0	0	0	0	0	0	0	0	0	0	0	0	0	0	0	0	0	0	0	0	0	0	0	0	0	0	0	0	0	0	0	0	0	0	0	0	0	0	0	0	0	0
NW_001846834.1 chrX; Y 211000022278886	1114	18.9408	0	0	0	0	0	0	0	0	0	0	0	0	0	0	0	0	0	0	0	0	0	0	0	0	0	0	0	0	0	0	0	0	0	0	0	0	0	0	0	0	0	0	0	0	0	0	0
NW_001846832.1 chrX; Y 211000022279399	1114	5.29623	0	0	0	0	0	0	0	0	0	0	0	0	0	0	0	0	0	0	0	0	0	0	0	0	0	0	0	0	0	0	0	0	0	0	0	0	0	0	0	0	0	0	0	0	0	0	0
NW_001846830.1 211000022278248	1114	7.45063	0	0	0	0	0	0	0	0	0	0	0	0	0	0	0	0	0	0	0	0	0	0	0	0	0	0	0	0	0	0	0	69.1203	0	0	0	0	0	0	0	0	0	0	0	0	0	0	0
NW_001846833.1 211000022279325	1114	0.0897666	0	0	0	0	0	0	0	0	0	0	0	0	0	0	0	0	0	0	0	0	0	0	0	0	0	0	0	0	0	0	0	47.8456	0.0897666	0	0	0	0	0	0	0	0	0	0	0	0	0	0
NW_001846831.1 211000022278533	1114	47.9354	0	0	0	0	0	0	0	0	0	0	0	0	0	0	0	0	0	0	0	0	0	0	0	0	0	0	0	0	0	0	0	0	0	0	0	0	0	0	0	0	0	0	0	0	0	0	0
NW_001846839.1 chrX 211000022280173	1112	0.0899281	0	0	0	0	0	0	0	0	0	0	0	0	0	0	0	0	0	0	0	0	0	0	0	0	0	0	0	0	0	0	0	0	0	0	0	0	0	0	0	0	0	0	0	0	0	0	0
NW_001846838.1 chrX 211000022280023	1112	0.0899281	0	0	0	0	0	0	0	0	0	0	0	0	0	0	0	0	0	0	0	0	0	0	0	0	0	0	0	0	0	0	0	99.9101	0	0	0	0	0	0	0	0	0	0	0	0	0	0	0
NW_001846836.1 211000022278200	1112	0.809353	0	0	0	0	0	0	0	0	0	0	0	0	0	0	0	24.8201	0	0	0	0	0	0	0	0	0	0	0	0	0	0	0	0	0	0	0	0	0	0	0	0	0	0	0	0	0	0	0
NW_001846837.1 211000022280702	1112	100	0	0	0	0	0	0	0	0	0	0	0	0	0	0	0	0	0	0	0	0	0	0	0	0	0	0	0	0	0	0	0	0	0	0	0	0	0	0	0	0	0	0	0	0	0	0	0
NW_001846841.1 chrY 211000022279813	1111	100	0	0	0	0	0	0	0	0	0	0	0	0	0	0	0	0	0	0	0	0	0	0	0	0	0	0	0	0	0	0	0	0	0	0	0	0	0	0	0	0	0	0	0	0	0	0	0
NW_001846848.1 211000022280331	1110	6.03604	0	0	0	0	0	0	0	0	0	0	0	0	0	0	0	0	0	0	0	0	0	0	0	0	0	0	0	0	0	0	0	0	0	0	0	0	0	0	0	0	0	0	0	0	0	0	0
NW_001846846.1 211000022279102	1110	0.27027	0	0	0	0	0	0	0	0	0	0	0	0	0	0	0	0	0	0	0	0	0	0	0	0	0	0	0	0	0	0	0	99.7297	0	0	0	0	0	0	0	0	0	0	0	0	0	0	0
NW_001846849.1 chrY 211000022279236	1110	0.36036	0	0	0	0	0	0	0	0	0	0	0	0	0	0	0	0	0	0	0	0	0	0	0	0	0	0	0	0	0	0	0	56.5766	0.540541	0	0	0	0	0	0	0	0	0	0	0	0	0	0
NW_001846847.1 chrX; Y 211000022278309	1110	0	0	0	0	0	0	0	0	0	0	0	0	0	0	0	0	0	0	0	0	0	0	0	0	0	0	0	0	0	0	0	0	0	0	0	0	0	0	0	0	0	0	0	0	0	0	0	0
NW_001846852.1 211000022279014	1109	1.62308	0	0	0	0	0	0	0	0	0	0	0	0	0	0	0	0	0	0	0	0	0	0	0	0	0	0	0	0	0	0	0	0.0901713	0	0	0	0	0	0	0	0	0	39.2245	0	0	0	0	0
NW_001846854.1 211000022280000	1109	76.5555	0	0	0	0	0	0	0	0	0	0	0	0	0	0	0	0	0	0	0	0	0	0	0	0	0	0	0	0	0	0	0	0	0	0	0	0	0	0	0	0	0	0	0	0	0	0	0
NW_001846850.1 chrY 211000022278873	1109	100	0	0	0	0	0	0	0	0	0	0	0	0	0	0	0	0	0	0	0	0	0	0	0	0	0	0	0	0	0	0	0	0	0	0	0	0	0	0	0	0	0	0	0	0	0	0	0
NW_001846851.1 chrX 211000022279859	1109	100	0	0	0	0	0	0	0	0	0	0	0	0	0	0	0	0	0	0	0	0	0	0	0	0	0	0	0	0	0	0	0	0	0	0	0	0	0	0	0	0	0	0	0	0	0	0	0
NW_001846856.1 211000022279933	1108	0.0902527	0	0	0	0	0	0	0	0	0	0	0	0	0	0	0	0	0	0	0	0	0	0	0	0	0	0	0	0	0	0	0	0	0	0	0	0	0	0	0	0	0	0	0	0	0	0	0
NW_001846858.1 211000022279414	1108	0.180505	0	0	0	0	0	0	0	0	0	0	0	0	0	0	0	0	0	0	0	0	0	0	0	0	0	0	0	0	0	0	0	0	0	0	0	0	0	0	0	0	0	0	0	0	0	0	0
NW_001846860.1 211000022279510	1107	11.7435	0	0	0	0	0	0	0	0	0	0	0	0	0	0	0	0	0	0	0	0	0	0	0	0	0	0	0	0	0	0	0	88.2565	0	0	0	0	0	0	0	0	0	0	0	0	0	0	0
NW_001846861.1 211000022278285	1107	72.0867	0	0	0	0	0	0	0	0	0	0	0	0	0	0	0	0	0	0	0	0	0	0	0	0	0	0	0	0	0	0	0	0	0	0	0	0	0	0	0	0	0	0	0	0	0	0	0
NW_001846862.1 chrX 211000022278725	1107	0.0903342	0	0	0	0	0	0	0	0	0	0	0	0	0	0	0	0	0	0	0	0	0	0	0	0	0	0	0	0	0	0	0	0	0	0	0	0	0	0	0	0	0	0	0	0	0	0	0
NW_001846863.1 211000022279923	1106	0.0904159	0	0	0	0	0	0	0	0	0	0	0	0	0	0	0	0	0	0	0	0	0	0	0	0	0	0	0	0	0	0	0	0	0	0	0	0	0	0	0	0	0	0	0	0	0	0	0
NW_001846864.1 chrY 211000022279005	1106	2.07957	22.7848	0	0	0	0	0	0	0	0	0	0	0	0	0	0	0	0	0	0	0	0	0	0	0	0	0	0	0	0	0	0	29.1139	0	0	0	0	0	0	0	0	0	0	0	0	0	0	0
NW_001846870.1 chrX; Y 211000022278603	1105	6.87783	0	0	0	0	0	0	0	0	0	0	0	0	0	0	0	0	0	0	0	0	0	0	0	0	0	0	0	0	0	0	0	22.4434	0	0	0	0	0	0	0	0	0	0	0	0	0	0	0
NW_001846871.1 211000022279355	1105	0.180995	0	0	0	0	0	0	0	0	0	0	0	0	0	0	0	0	0	0	0	0	0	0	0	0	0	0	0	0	0	0	0	0	0	0	0	0	0	0	0	0	0	0	0	0	0	0	0
NW_001846867.1 211000022278345	1105	10.9502	0	0	0	0	0	0	0	0	0	0	0	0	0	0	0	0	0	0	0	0	0	0	0	0	0	0	0	0	0	0	0	89.0498	0	0	0	0	0	0	0	0	0	0	0	0	0	0	0
NW_001846868.1 211000022280123	1105	0.452489	0	0	0	0	0	0	0	0	0	0	0	0	0	0	0	0	0	0	0	0	0	0	0	0	0	0	0	0	0	0	0	0	0	0	0	0	0	0	0	0	0	0	0	0	0	0	0
NW_001846873.1 211000022280097	1105	52.8507	0	0	0	0	0	0	0	0	0	0	0	0	0	0	0	0	0	0	0	0	0	0	0	0	0	0	0	0	0	0	0	0	0	0	0	0	0	0	0	0	0	0	0	0	0	0	0
NW_001846872.1 211000022279359	1105	100	0	0	0	0	0	0	0	0	0	0	0	0	0	0	0	0	0	0	0	0	0	0	0	0	0	0	0	0	0	0	0	0	0	0	0	0	0	0	0	0	0	0	0	0	0	0	0
NW_001846876.1 211000022279659	1103	21.3962	0	0	0	0	0	0	0	0	0	0	0	0	0	0	0	0	0	0	0	0	0	0	0	0	0	0	0	0	0	0	0	53.0372	21.6682	0	0	0	0	0	0	0	0	0	0	0	0	0	0
NW_001846877.1 211000022279160	1103	0.271985	0	0	0	0	0	0	0	0	0	0	0	0	0	0	0	0	0	0	0	0	0	0	0	0	0	0	0	0	0	0	0	0	0	0	0	0	0	0	0	0	0	0	0	0	0	0	0
NW_001846874.1 211000022278862	1103	7.07162	0	0	0	0	0	0	0	0	0	0	0	0	0	0	0	0	0	0	0	0	0	0	0	0	0	0	0	0	0	0	0	50.4986	0	0	0	0	0	0	0	0	0	0	0	0	0	0	0
NW_001846880.1 211000022280150	1102	2.54083	0	0	0	0	0	0	0	0	0	0	0	0	0	0	0	0	0	0	0	0	0	0	0	0	0	0	0	0	0	0	0	0	0	0	0	0	0	0	0	0	0	0	0	0	0	0	0
NW_001846878.1 211000022280193	1102	0.0907441	0	0	0	0	0	0	0	0	0	0	0	0	0	0	0	0	0	0	0	0	0	0	0	0	0	0	0	0	0	0	0	0	0	0	0	0	0	0	0	0	0	0	0	0	0	0	0
NW_001846881.1 chrX 211000022279604	1102	97.6407	0	0	0	0	0	0	0	0	0	0	0	0	0	0	0	0	0	0	0	0	0	0	0	0	0	0	0	0	0	0	0	0	0	0	0	0	0	0	0	0	0	0	0	0	0	0	0
NW_001846884.1 211000022280079	1101	3.45141	0	0	0	0	0	0	0	0	0	0	0	0	0	0	0	0	0	0	0	0	0	0	0	0	0	0	0	0	0	0	0	0	0	0	0	0	0	0	0	0	0	0	0	0	0	0	0
NW_001846883.1 chrY 211000022278201	1101	0.0908265	0	0	0	0	0	0	0	0	0	0	0	0	0	0	0	0	0	0	0	0	0	0	0	0	0	0	0	0	0	0	0	46.5032	0.181653	0	0	0	0	0	0	0	0	0	0	0	0	0	0
NW_001846882.1 chrX; Y 211000022279965	1101	84.832	0	0	0	0	0	0	0	0	0	0	0	0	0	0	0	0	0	0	0	0	0	0	0	0	0	0	0	0	0	0	0	0	0	0	0	0	0	0	0	0	0	0	0	0	0	0	0
NW_001846888.1 chrX 211000022278880	1100	0.454545	0	0	0	0	0	0	0	0	0	0	0	0	0	0	0	0	0	0	0	0	0	0	0	0	0	0	0	0	0	0	0	50.9091	0	0	0	0	0	0	0	0	0	0	0	0	0	0	0
NW_001846886.1 chrX 211000022279832	1100	0.0909091	0	0	0	0	0	0	0	0	0	0	0	0	0	0	0	0	0	0	0	0	0	0	0	0	0	0	0	0	0	0	0	99.9091	0	0	0	0	0	0	0	0	0	0	0	0	0	0	0
NW_001846891.1 211000022278197	1099	14.8317	0	0	0	0	0	0	0	0	0	0	0	0	0	0	0	0	0	0	0	0	0	0	0	0	0	0	0	0	0	0	0	0	0	0	0	0	0	0	0	0	0	0	0	0	0	0	0
NW_001846890.1 211000022280685	1099	0.0909918	0	0	0	0	0	0	0	0	0	0	0	0	0	0	0	0	0	0	0	0	0	0	0	0	0	0	0	0	0	0	0	82.6206	1.36488	0	0	0	0	0	0	0	0	0	0	0	0	0	0
NW_001846894.1 211000022279057	1098	0.728597	0	0	0	0	0	0	0	0	0	0	0	0	0	0	0	0	0	0	0	0	0	0	0	0	0	0	0	0	0	0	0	93.0783	0	0	0	0	0	0	0	0	0	0	0	0	0	0	0
NW_001846892.1 chrX 211000022279227	1098	73.8616	0	0	0	0	0	0	0	0	0	0	0	0	0	0	0	0	0	0	0	0	0	0	0	0	0	0	0	0	0	0	0	0	0	0	0	0	0	0	0	0	0	0	0	0	0	0	0
NW_001846893.1 chrY 211000022279586	1098	0.182149	84.153	7.83242	0	0	0	0	0	0	0	0	0	0	0	0	0	7.83242	0	0	0	0	0	0	0	0	0	0	0	0	0	0	0	0	0	0	0	0	0	0	0	0	0	0	0	0	0	0	0
NW_001846897.1 211000022278090	1097	5.83409	0	0	0	0	0	0	0	0	0	0	0	0	0	0	0	0	0	0	0	0	0	0	0	0	0	0	0	0	0	0	0	94.1659	0	0	0	0	0	0	0	0	0	0	0	0	0	0	0
NW_001846895.1 chrX 211000022278326	1097	9.57156	0	0	0	0	0	0	0	0	0	0	0	0	0	0	0	0	0	0	0	0	0	0	0	0	0	0	0	0	0	0	0	0	0	0	0	0	0	0	0	0	0	0	0	0	0	0	0
NW_001846896.1 211000022279051	1097	0	0	0	0	0	0	0	0	0	0	0	0	0	0	0	0	0	0	0	0	0	0	0	0	0	0	0	0	0	0	0	0	0	0	0	0	0	0	0	0	0	0	0	0	0	0	0	0
NW_001846898.1 211000022280256	1096	12.6825	0	0	0	0	0	0	0	0	0	0	0	0	0	0	0	0	0	0	0	0	0	0	0	0	0	0	0	0	0	0	0	0	0	0	0	0	0	0	0	0	0	0	0	0	0	0	0
NW_001846899.1 chrX; Y 211000022279975	1096	68.2482	0	0	0	0	0	0	0	0	0	0	0	0	0	0	0	0	0	0	0	0	0	0	0	0	0	0	0	0	0	0	0	0	0	0	0	0	0	0	0	0	0	0	0	0	0	0	0
NW_001846903.1 211000022279336	1094	95.8867	0	0	0	0	0	0	0	0	0	0	0	0	0	0	0	0	0	0	0	0	0	0	0	0	0	0	0	0	0	0	0	0	0	0	0	0	0	0	0	0	0	0	0	0	0	0	0
NW_001846906.1 chrX 211000022279067	1093	0.0914913	0	0	0	0	0	0	0	0	0	0	0	0	0	0	0	0	0	0	0	0	0	0	0	0	0	0	0	0	0	0	0	0	0	0	0	0	0	0	0	0	0	0	0	0	0	0	0
NW_001846907.1 chrX 211000022278236	1092	44.1392	0	0	0	0	0	0	0	0	0	0	0	0	0	0	0	0	0	0	0	0	0	0	0	0	0	0	0	0	0	0	0	55.8608	0	0	0	0	0	0	0	0	0	0	0	0	0	0	0
NW_001846910.1 211000022279880	1091	0.366636	0	0	0	0	0	0	0	0	0	0	0	0	0	0	0	0	0	0	0	0	0	0	0	0	0	0	0	0	0	0	0	40.6966	0	0	0	0	0	0	0	0	0	0	0	0	0	0	0
NW_001846909.1 chrX 211000022278833	1091	0	0	0	0	0	0	0	0	0	0	0	0	0	0	0	0	0	0	0	0	0	0	0	0	0	0	0	0	0	0	0	0	0	0	0	0	0	0	0	0	0	0	0	0	0	0	0	0
NW_001846914.1 chrY 211000022279661	1090	0.0917431	0	0	0	0	0	0	0	0	0	0	0	0	0	0	0	0	0	0	0	0	0	0	0	0	0	0	0	0	0	0	0	51.3761	4.86239	0	0	0	0	0	0	0	0	0	0	0	0	0	0
NW_001846916.1 211000022280075	1090	0.183486	0	0	0	0	0	0	0	0	0	0	0	0	0	0	0	0	0	0	0	0	0	0	0	0	0	0	0	0	0	0	0	0	0	0	0	0	0	0	0	0	0	0	0	0	0	0	0
NW_001846911.1 211000022279151	1090	1.92661	0	0	0	0	0	0	0	0	0	0	0	0	0	0	0	0	0	0	0	0	0	0	0	0	0	0	0	0	0	0	0	0	0	0	0	0	0	0	0	0	0	0	0	0	0	0	0
NW_001846912.1 211000022278537	1090	90.9174	0	0	0	0	0	0	0	0	0	0	0	0	0	0	0	0	0	0	0	0	0	0	0	0	0	0	0	0	0	0	0	0	0	0	0	0	0	0	0	0	0	0	0	0	0	0	0
NW_001846913.1 211000022280291	1090	0	0	0	0	0	0	0	0	0	0	0	0	0	0	0	0	0	0	0	0	0	0	0	0	0	0	0	0	0	0	0	0	0	0	0	0	0	0	0	0	0	0	0	0	0	0	0	0
NW_001846917.1 211000022279943	1089	1.83655	0	0	0	0	0	0	0	0	0	0	0	0	0	0	0	0	0	0	0	0	0	0	0	0	0	0	0	0	0	0	0	0	0	0	0	0	0	0	0	0	0	0	0	0	0	0	0
NW_001846919.1 211000022279672	1089	0.0918274	0	0	0	0	0	0	0	0	0	0	0	0	0	0	0	0	0	0	0	0	0	0	0	0	0	0	0	0	0	0	0	0	0	0	0	0	0	0	0	0	0	0	0	0	0	0	0
NW_001846921.1 211000022279374	1088	2.75735	0	0	0	0	0	0	0	0	0	0	0	0	0	0	0	0	0	0	0	0	0	0	0	0	0	0	0	0	0	0	0	0	0	0	0	0	0	0	0	0	0	0	0	0	0	0	0
NW_001846925.1 211000022279533	1088	0.183824	0	0	0	0	0	0	0	0	0	0	0	0	0	0	0	0	0	0	0	0	0	0	0	0	0	0	0	0	0	0	0	0	0	0	0	0	0	0	0	0	0	0	0	0	0	0	0
NW_001846924.1 chrX 211000022278909	1088	60.386	0	0	0	0	0	0	0	0	0	0	0	0	0	0	0	0	0	0	0	0	0	0	0	0	0	0	0	0	0	0	0	0	0	0	0	0	0	0	0	0	0	0	0	0	0	0	0
NW_001846923.1 211000022278349	1088	91.0846	0	0	0	0	0	0	0	0	0	0	0	0	0	0	0	0	0	0	0	0	0	0	0	0	0	0	0	0	0	0	0	0	0	0	0	0	0	0	0	0	0	0	0	0	0	0	0
NW_001846931.1 211000022279551	1087	0.275989	56.4857	0	0	0	0	0	0	0	0	0	0	0	0	0	0	0.459982	0	0	0	0	0	0	0	0	0	0	0	0	0	0	0	0	0	0	0	0	0	0	0	0	0	0	0	0	0	0	0
NW_001846929.1 211000022280065	1087	0.643974	0	0	0	0	0	0	0	0	0	0	0	0	0	0	0	0	0	0	0	0	0	0	0	0	0	0	0	0	0	0	0	0	0	0	0	0	0	0	0	0	0	0	0	0	0	0	0
NW_001846930.1 chrY 211000022279403	1087	3.12787	0	0	0	0	0	0	0	0	0	0	0	0	0	0	0	0	0	0	0	0	0	0	0	0	0	0	0	0	0	0	0	96.8721	0	0	0	0	0	0	0	0	0	0	0	0	0	0	0
NW_001846936.1 chrX 211000022279605	1086	10.7735	12.8913	4.78821	0	0	0	0	0	0	0	0	0	0	0	0	0	0	0	0	0	0	0	0	0	0	0	0	0	0	0	0	0	71.547	0	0	0	0	0	0	0	0	0	0	0	0	0	0	0
NW_001846937.1 chr3CEN 211000022280051	1086	0.092081	0	0	0	0	0	0	0	0	0	0	0	0	0	0	0	0	0	0	0	0	0	0	0	0	0	0	0	0	0	0	0	0	0	0	0	0	0	0	0	0	0	0	0	0	0	0	0
NW_001846932.1 211000022278223	1086	0.276243	0	0	0	0	0	0	0	0	0	0	0	0	0	0	0	0	0	0	0	0	0	0	0	0	0	0	0	0	0	0	0	46.7772	0.92081	0	0	0	0	0	0	0	0	0	0	0	0	0	0
[truncated: 259 more rows]
[truncated: 54 more columns]
